# Supplementary material for: Transcriptome and Proteome Profiling of Different Colored Rice Reveals Physiological Dynamics Involved in the Flavonoid Pathway
Source: Int J Mol Sci. 2019 May 18;20(10):2463. doi: 10.3390/ijms20102463 (PMC6566916; doi:10.3390/ijms20102463)
Supplement: Supplementary file 1 [file ijms-20-02463-s001.zip]

Archive with 15 entries (14 files):
- ijms-496936-proof done-supplementary/
- ijms-496936-proof done-supplementary/Figure S1.pptx
- ijms-496936-proof done-supplementary/Figure S2.pptx
- ijms-496936-proof done-supplementary/Figure S3.pptx
- ijms-496936-proof done-supplementary/Table  S10.xlsx
- ijms-496936-proof done-supplementary/Table  S2.pdf
- ijms-496936-proof done-supplementary/Table  S3.xlsx
- ijms-496936-proof done-supplementary/Table  S4.xlsx
- ijms-496936-proof done-supplementary/Table  S5.xlsx
- ijms-496936-proof done-supplementary/Table  S6.xlsx
- ijms-496936-proof done-supplementary/Table  S7.xlsx
- ijms-496936-proof done-supplementary/Table  S8.xls
- ijms-496936-proof done-supplementary/Table  S9.xlsx
- ijms-496936-proof done-supplementary/Table S1.docx
- ijms-496936-proof done-supplementary/Table S11.pdf
