# Supplementary material for: Transcriptome and Proteome Profiling of Different Colored Rice Reveals Physiological Dynamics Involved in the Flavonoid Pathway
Source: Int J Mol Sci. 2019 May 18;20(10):2463. doi: 10.3390/ijms20102463 (PMC6566916; doi:10.3390/ijms20102463)
Supplement: Supplementary file 1 [file ijms-20-02463-s001.zip › ijms-496936-proof done-supplementary/Table S10.xlsx]

## Sheet: Sheet1
Additional file 11: List of flavonoid synthesis related genes for correlation between proteins and genes.
GeneID	BR_RNA(log2FC)	BR_protein(log2FC)	BW_RNA(log2FC)	BW_protein(log2FC)	RW_RNA(log2FC)	RW_protein(log2FC)	Description
OS01G0106400	-5.30735	0.678072	-	-	-	-	isoflavone reductase homolog IRL
OS01G0124650	-6.88264	2.59455	-4.70223	2.63459	-	-	Bowman-Birk type bran trypsin inhibitor
OS01G0127600	-	-	-	-	5.72841	1.24489	Bowman-Birk type bran trypsin inhibitor
OS01G0180000	-	-	-1.34699	-0.736966	-	-	leucine-rich repeat extensin-like protein 3
OS01G0228600	-2.30296	0.871844	-	-	-	-	hydroxyphenylpyruvate reductase
OS01G0317800	-	-	-1.58025	0.887525	-	-	caffeoylshikimate esterase
OS01G0372500	6.1964	1.79909	6.6384	1.75702	-	-	leucoanthocyanidin dioxygenase
OS01G0501800	-4.8189	1.61824	-2.83378	1.59455	-	-	oxygen-evolving enhancer protein 1, chloroplastic
OS01G0609300	-3.25634	1.43296	-	-	-	-	ABC transporter G family member 36
OS01G0626200	1.74709	-1.18442	-	-	-	-	-
OS01G0627500	-2.91218	1.15056	-	-	-	-	cytochrome P450 72A15
OS01G0633500	-2.10819	1.94111	1.3322	2.30743	-	-	-
OS01G0638000	-5.07076	0.748461	-	-	-	-	anthocyanin 3'-O-beta-glucosyltransferase
OS01G0668100	-3.89291	0.748461	-3.72595	0.739848	-	-	fasciclin-like arabinogalactan protein 11
OS01G0712700	-2.2013	0.85599	-1.64525	1.21412	-	-	cytidine deaminase 1
OS01G0732000	-2.26249	1.31034	-	-	-	-	mitochondrial import receptor subunit TOM7-1
OS01G0788200	-	-	-2.45145	-0.810966	-	-	nuclear transport factor 2
OS01G0803200	-2.46155	2.06005	-	-	-	-	cysteine proteinase inhibitor 1
OS01G0840100	-3.89926	-0.761213	-	-	-	-	probable mediator of RNA polymerase II transcription subunit 37c
OS01G0856500	-2.4168	-0.666576	-	-	-	-	auxin transporter-like protein 1
OS01G0859200	-3.72294	1.23266	-2.35141	1.30451	-	-	uncharacterized LOC4325060
OS01G0869800	-5.89104	1.46467	-3.05308	1.34483	-	-	photosystem II 22 kDa protein, chloroplastic
OS01G0892600	-	-	-3.10143	0.933573	-	-	pectin acetylesterase 6
OS01G0963000	-4.69177	0.903038	-	-	-	-	cationic peroxidase SPC4
OS02G0115700	-	-	-	-	2.48383	0.641546	catalase isozyme A
OS02G0121100	-	-	-1.60938	-0.836501	-	-	glycine-rich protein 2
OS02G0146900	4.37434	-0.713119	5.95211	-0.621488	-	-	uncharacterized LOC4328288
OS02G0171500	-	-	-1.73411	1.18269	-	-	-
OS02G0184900	-	-	-3.86295	0.903038	-	-	premnaspirodiene oxygenase
OS02G0197600	-5.35653	2.06695	-2.70317	2.02148	-	-	chlorophyll a-b binding protein 8, chloroplastic
OS02G0249800	-	-	-	-	-2.0584	-0.621488	glutelin type-B 1
OS02G0285300	-	-	-1.53356	-0.862496	-	-	salt stress root protein RS1-like
OS02G0467600	-3.09003	1.0072	-	-	-	-	cytochrome P450 CYP73A100
OS02G0469600	-2.86093	0.910733	-	-	-	-	cysteine proteinase 1
OS02G0532500	-3.4554	0.722466	-	-	-	-	germin-like protein 2-4
OS02G0569400	-6.3071	0.704872	-	-	-	-	oryzalexin D synthase
OS02G0571100	-7.1223	1.50589	-	-	3.43662	-2.73697	-
OS02G0669100	-	-	-2.59379	1.02857	-	-	dehydrin COR410
OS02G0698000	-4.42413	0.9855	-3.13251	1.07039	-	-	phosphoribulokinase, chloroplastic
OS02G0735200	-4.28574	0.594549	-	-	-	-	glutamine synthetase cytosolic isozyme 1-1
OS02G0758000	-5.59537	0.632268	-	-	-	-	24.1 kDa heat shock protein, mitochondrial
OS02G0762100	-4.91463	-1.02915	-	-	5.31423	1.0635	putative 4-hydroxy-4-methyl-2-oxoglutarate aldolase 2
OS03G0129300	-4.09805	1.59455	-2.80773	1.5008	-	-	glyceraldehyde-3-phosphate dehydrogenase B, chloroplastic
OS03G0131200	-	-	-	-	3.34051	0.748461	catalase-1
OS03G0132000	-2.59231	1.07724	-	-	-	-	-
OS03G0218400	-6.86224	0.9855	-	-	-	-	sugar transport protein 13
OS03G0245800	-4.31318	0.765535	-	-	-	-	-
OS03G0278900	-5.13689	0.659925	-	-	-	-	ATP synthase subunit b', chloroplastic
OS03G0285700	-1.9532	0.641546	-	-	-	-	-
OS03G0291500	-2.26226	0.847997	-	-	-	-	-
OS03G0333400	-5.07305	1.62293	-2.85568	1.86394	-	-	photosystem II repair protein PSB27-H1, chloroplastic
OS03G0345300	-2.40049	1.26303	-1.92188	1.14405	-	-	desiccation-related protein PCC13-62
OS03G0369100	-	-	3.60534	1.90304	4.06367	0.757023	uncharacterized LOC4332927
OS03G0370400	-3.63641	0.687061	-	-	-	-	uncharacterized LOC4332934
OS03G0399800	-	-	3.32288	1.64616	-	-	horcolin
OS03G0401300	-	-	-	-	1.58599	0.773996	sucrose synthase 1
OS03G0563300	-	-	-1.70827	-0.862496	-	-	magnesium-chelatase subunit ChlI, chloroplastic
OS03G0592500	-4.77411	2.97085	-2.54672	3.12433	-	-	chlorophyll a-b binding protein, chloroplastic
OS03G0618300	-2.4194	0.687061	-	-	-	-	naringenin,2-oxoglutarate 3-dioxygenase
OS03G0659233	-5.2854	1.18903	-	-	-	-	-
OS03G0661600	-5.80523	0.956057	-	-	2.28684	-1.55639	alpha-amylase/trypsin inhibitor
OS03G0687000	-4.1204	-0.713119	-	-	-	-	protein NRT1/ PTR FAMILY 2.11
OS03G0778100	-4.98261	1.41684	-2.68185	1.38957	-	-	photosystem I reaction center subunit III, chloroplastic
OS03G0800500	-	-	-1.54964	-0.621488	-	-	uncharacterized LOC4334451
OS03G0804700	-7.01123	0.613532	-	-	-	-	germin-like protein 3-8
OS03G0809000	6.64432	1.70487	7.47029	1.80323	-	-	dirigent protein 15
OS03G0819600	-2.87263	0.62293	-	-	-	-	chalcone--flavonone isomerase
OS03G0826800	-	-	-1.58994	-0.736966	-	-	uncharacterized LOC4334643
OS03G0832200	-	-	1.34691	0.722466	-	-	calreticulin-like
OS03G0845000	-2.91231	0.604071	-	-	-	-	pirin-like protein
OS04G0233400	-3.24821	0.641546	-	-	-	-	probable aquaporin PIP2-6
OS04G0350100	-5.31759	0.903038	-	-	-	-	-
OS04G0414700	-5.21706	2.06695	-3.07166	2.83794	2.1454	0.713696	photosystem I subunit O
OS04G0457000	-5.9562	2.23266	-3.57695	1.88362	-	-	chlorophyll a-b binding protein CP24, chloroplastic
OS04G0459500	-4.88687	1.59455	-2.40127	1.79909	-	-	glyceraldehyde-3-phosphate dehydrogenase A, chloroplastic
OS04G0465600	-	-	-3.4266	1.02857	-	-	MLP-like protein 423
OS04G0483500	-1.89656	0.613532	-	-	-	-	very-long-chain 3-oxoacyl-CoA reductase 1
OS04G0518100	-4.18077	1.0635	-	-	-	-	phenylalanine ammonia-lyase-like
OS04G0531900	-3.77951	1.98185	-	-	-	-	salutaridine reductase
OS04G0650000	-1.79274	0.978196	-	-	-	-	-
OS04G0662600	-3.27865	1.21412	-	-	-	-	naringenin,2-oxoglutarate 3-dioxygenase
OS04G0677500	-	-	-1.60075	0.613532	-	-	pyruvate kinase, cytosolic isozyme
OS04G0683700	-1.98181	0.748461	-	-	-	-	oxalate--CoA ligase
OS04G0688100	-4.68689	0.918386	-	-	-	-	cationic peroxidase SPC4
OS05G0148300	-	-	-1.29116	0.632268	-	-	uncharacterized LOC4337808
OS05G0160000	1.85449	-0.785875	-	-	-	-	dihydrolipoyl dehydrogenase, mitochondrial
OS05G0223000	-1.81613	0.594549	-1.75106	0.748461	-	-	probable calcium-binding protein CML18
OS05G0247100	-	-	-	-	4.23281	-0.971431	xylanase inhibitor protein 2-like
OS05G0291700	-4.26969	2.22342	-	-	-	-	protein plastid transcriptionally active 16, chloroplastic
OS05G0320700	-4.65018	0.799087	-1.93688	0.669027	-	-	trans-cinnamate 4-monooxygenase
OS05G0329100	3.45583	0.970854	-	-	-3.70519	-1.55639	-
OS05G0331800	-	-	-	-	-2.12138	-0.943416	prolamin PPROL 14E-like
OS05G0402700	-	-	-1.59639	0.659925	-	-	fructose-bisphosphate aldolase cytoplasmic isozyme
OS05G0410200	-5.09171	0.831877	-2.66474	0.704872	-	-	probable carboxylesterase 15
OS05G0460900	-	-	-	-	2.82515	-0.713119	zinc finger protein ZAT7-like
OS05G0494200	-2.88417	1.23879	-1.84891	1.42761	-	-	cysteine proteinase inhibitor 2
OS05G0522600	-5.49323	0.956057	-	-	-	-	receptor-like protein kinase HSL1
OS05G0555700	-5.01792	2.86394	-	-	-	-	uncharacterized LOC4339562
OS05G0560000	-3.78513	1.22651	-1.46229	1.09085	-	-	photosystem I reaction center subunit VI, chloroplastic
OS06G0133000	-4.40712	-2.73697	-	-	2.73347	2.54597	granule-bound starch synthase 1, chloroplastic/amyloplastic
OS06G0196300	-4.08884	1.51096	-	-	-	-	putative peroxiredoxin Q, chloroplastic
OS06G0215900	-5.02975	1.39506	-	-	-	-	putative 12-oxophytodienoate reductase 4
OS06G0264800	-4.23233	1.73118	-3.31763	1.45943	-	-	protein CURVATURE THYLAKOID 1A, chloroplastic
OS06G0336200	-3.68886	0.978196	-3.83499	0.903038	-	-	probable aquaporin TIP2-2
OS06G0563300	2.0349	1.35614	-	-	-	-	serine/threonine protein phosphatase 2A 55 kDa regulatory subunit B alpha isoform
OS06G0613000	-3.38857	0.722466	-	-	-	-	uncharacterized LOC4341522
OS06G0663800	-2.184	0.687061	-1.59385	0.739848	-	-	peptidyl-prolyl cis-trans isomerase FKBP13, chloroplastic
OS06G0691200	-3.80373	1.11103	-	-	-	-	thaumatin-like protein
OS06G0695500	-4.17838	0.847997	-3.8635	0.863938	-	-	peroxidase 16
OS06G0708832	-3.01164	0.713696	-	-	-	-	arogenate dehydrogenase 2, chloroplastic-like
OS06G0722700	-	-	3.35784	1.11103	5.0306	0.669027	uncharacterized LOC107277265
OS06G0726200	-5.48499	0.831877	-	-	2.67532	-1.4344	chitinase 1
OS07G0106900	-	-	1.72294	1.8953	-	-	dirigent protein 23
OS07G0107300	-2.38467	0.782409	-	-	1.93132	-0.621488	dirigent protein 1
OS07G0112700	-	-	-3.04432	-0.68966	-	-	blue copper protein
OS07G0137200	-	-	1.43133	0.799087	-	-	uncharacterized LOC4342358
OS07G0141400	-4.48828	1.84398	-2.66803	1.98185	-	-	oxygen-evolving enhancer protein 2, chloroplastic
OS07G0148900	-4.28953	1.42223	-2.93871	1.68257	-	-	photosystem I reaction center subunit psaK, chloroplastic
OS07G0164800	2.01102	0.948601	-	-	-	-	nucleolar protein 58
OS07G0213600	-	-	1.61103	-0.599462	-	-	alpha-amylase inhibitor 5
OS07G0219400	-11.5363	-3.18442	-	-	11.5363	3.26303	-
OS07G0422100	-4.06765	-0.943416	-	-	2.43805	1.22651	uncharacterized LOC4343047
OS07G0469100	-4.18495	1.09761	-	-	-	-	protein CURVATURE THYLAKOID 1B, chloroplastic
OS07G0529600	-	-	-2.82185	0.604071	-	-	thiamine thiazole synthase 2, chloroplastic
OS07G0544800	-3.66343	1.93734	-2.51698	2.31615	-	-	oxygen-evolving enhancer protein 3, chloroplastic
OS07G0556200	-3.60262	2.852	-2.09142	3.14731	-	-	cytochrome b6-f complex iron-sulfur subunit, chloroplastic
OS07G0557700	-2.53522	-0.736966	-	-	-	-	uncharacterized GPI-anchored protein At4g28100
OS07G0558400	-6.02338	2.06005	-4.32075	1.69153	-	-	chlorophyll a-b binding protein CP29.1, chloroplastic
OS07G0561500	-4.51166	1.0635	-	-	-	-	short-chain type dehydrogenase/reductase
OS07G0562700	-6.44517	0.963474	-3.42151	1.17632	-	-	chlorophyll a-b binding protein of LHCII type III, chloroplastic
OS07G0617100	-3.47802	0.815575	-	-	-	-	dirigent protein 22
OS07G0638100	-	-	-2.28709	1.31615	-	-	uncharacterized LOC4344044
OS07G0663700	-	-	-	-	3.03066	-1.78588	momilactone A synthase-like
OS07G0677300	-2.55782	1.1177	-2.73017	0.887525	-	-	-
OS07G0683600	-3.83984	0.687061	-2.92946	0.731183	-	-	uncharacterized LOC4344318
OS07G0694700	-1.92054	1.12433	-	-	-	-	L-ascorbate peroxidase 2, cytosolic
OS08G0102700	-3.27088	0.831877	-2.49128	0.687061	-	-	protein YLS9
OS08G0127100	-5.16618	1.45418	-2.98406	1.42223	-	-	lysine histidine transporter 1
OS08G0189100	-1.75089	0.669027	-	-	-	-	germin-like protein 8-2
OS08G0200300	-5.64778	2.29278	-2.97521	1.75702	-	-	photosystem II 10 kDa polypeptide, chloroplastic
OS08G0237000	-4.5539	-1	-3.01899	-1.35845	-	-	xyloglucan endotransglycosylase/hydrolase protein 8
OS08G0366000	-	-	-	-	2.46125	1	phosphoenolpyruvate carboxylase 2
OS08G0374000	-	-	-	-	4.82488	0.632268	major allergen Mal d 1
OS08G0424500	-	-	3.24019	1.75275	3.0864	1.52105	betaine aldehyde dehydrogenase 2
OS08G0428800	-2.24992	0.871844	-	-	-	-	HMG-Y-related protein A
OS08G0473600	-3.64282	0.722466	-	-	-	-	alpha-amylase isozyme 3E
OS08G0498100	-4.50996	2.31034	-2.79565	2.28688	-	-	tricin synthase 1
OS08G0518800	-3.89612	-1.02915	-3.04476	-1.51457	-	-	xylanase inhibitor protein 2-like
OS08G0556900	-2.35959	0.823749	-2.21831	0.9855	-	-	KDEL-tailed cysteine endopeptidase CEP1
OS08G0562600	-3.97478	0.9855	-	-	-	-	pro-resilin
OS09G0425900	-3.43374	1.3505	-2.4443	1.28096	-	-	tetraspanin-8
OS09G0442300	-3.55544	0.594549	-	-	-	-	oryzain gamma chain
OS09G0467200	-	-	-	-	1.6307	-0.666576	glutathione transferase GST 23
OS09G0471100	-3.60948	0.823749	-	-	-	-	peroxidase 17
OS09G0479900	-2.1972	0.641546	-	-	-	-	subtilisin-like protease SBT5.3
OS09G0481400	-2.8939	0.650765	-	-	-	-	probable caffeoyl-CoA O-methyltransferase At4g26220
OS09G0484200	-	-	-2.43925	1.04264	-	-	cytochrome c1
OS09G0485201	-3.85061	1.02148	-2.49064	0.918386	-	-	-
OS09G0507600	-	-	-1.7127	-0.971431	-1.91846	-1.05889	transmembrane emp24 domain-containing protein p24beta2
OS10G0320100	-	-	2.68179	1.774	-	-	flavonoid 3'-monooxygenase
OS10G0395400	2.57997	3.25852	3.59164	3.19535	-	-	probable glutathione S-transferase BZ2
OS10G0416800	-5.81337	0.641546	-	-	-	-	chitinase 2
OS10G0430200	-3.05344	1.26903	-	-	-	-	-
OS10G0444700	-5.71425	1.52607	-	-	-	-	probable inorganic phosphate transporter 1-8
OS10G0505700	-3.14556	0.704872	-	-	-	-	non-specific lipid-transfer protein 2P
OS10G0528100	-	-	-	-	2.3279	0.604071	uncharacterized LOC4349188
OS10G0556100	-3.75913	-0.713119	-	-	1.46762	0.815575	-
OS10G0565401	-3.31353	0.687061	-	-	-	-	-
OS11G0112400	-3.01834	0.613532	-	-	-	-	peroxidase 4
OS11G0115350	-3.9117	1.22033	-4.30219	0.799087	-	-	non-specific lipid-transfer protein 2
OS11G0115400	-	-	2.1706	1.09085	-	-	non-specific lipid-transfer protein 1-like
OS11G0157200	-	-	-2.91228	0.863938	-	-	protein YLS9
OS11G0171300	-5.41391	1.15704	-2.28892	1.78241	-	-	fructose-bisphosphate aldolase, chloroplastic
OS11G0242800	-5.67157	1.22033	-	-	2.5283	-0.888969	chlorophyll a-b binding protein CP26, chloroplastic
OS11G0530600	-	-	4.64147	2.79701	6.27392	0.650765	-
OS11G0549615	-	-	4.40346	0.713696	5.67866	1.26903	-
OS11G0582400	-	-	-	-	5.75382	0.831877	antimicrobial peptides
OS11G0592000	-5.9463	0.773996	-	-	2.23205	-1.05889	barwin
OS11G0592200	-4.33456	0.925999	-	-	-	-	barwin
OS11G0620300	5.15125	1.87971	4.44544	1.80323	-	-	probable non-specific lipid-transfer protein 2
OS11G0700900	-	-	3.69402	2.15056	-	-	xylanase inhibitor protein 1-like
OS11G0701100	3.09758	2.35614	3.26051	1.46467	-	-	-
OS12G0115100	-	-	3.39041	1.15056	-	-	non-specific lipid-transfer protein 1
OS12G0115300	-5.38426	0.956057	-	-	-	-	non-specific lipid-transfer protein 1
OS12G0115500	-2.60513	0.790772	-	-	-2.18729	-0.599462	probable non-specific lipid-transfer protein 3
OS12G0115700	-2.0431	1.3505	-	-	-	-	probable chalcone--flavonone isomerase 3
OS12G0168900	-1.62751	1.07039	-	-	-	-	V-type proton ATPase 16 kDa proteolipid subunit-like
OS12G0188700	-4.76438	0.871844	-2.50376	1.22651	-	-	-
OS12G0207600	-5.02057	0.807355	-	-	-	-	-
OS12G0265100	-	-	-3.05229	0.823749	-	-	isoflavone reductase homolog
OS12G0268000	-	-	-	-	4.37313	-0.666576	cytochrome P450 71A1
OS12G0291400	-4.50788	2.13422	-2.4941	2.90689	2.01378	0.790772	ribulose bisphosphate carboxylase small chain A, chloroplastic-like
OS12G0420400	-4.83805	1.89918	-2.5496	2.11437	-	-	photosystem I reaction center subunit XI, chloroplastic
OS12G0489100	-2.86748	0.669027	-	-	-	-	ubiquitin carboxyl-terminal hydrolase 12
OS12G0506100	-	-	-1.48426	0.669027	-	-	uncharacterized LOC9268631
OS12G0534100	-	-	3.02217	0.594549	-	-	uncharacterized LOC4352412
OS12G0552500	-	-	-2.0639	-1.18442	-1.49156	-0.862496	universal stress protein MT2085
OS12G0555000	-7.7465	0.956057	-4.84203	-1.12029	2.90447	-2	major allergen Dau c 1
OS12G0555200	-8.98313	1.31615	-	-	5.37395	-2	major pollen allergen Bet v 1-D/H
OS12G0555500	-6.79311	0.807355	-4.00647	-1.21759	2.78665	-1.88897	major pollen allergen Bet v 1-D/H
OS12G0563600	-3.81592	0.669027	-	-	-	-	uncharacterized LOC4352535
OS12G0566400	-	-	-2.11537	0.632268	-	-	membrane magnesium transporter
OS12G0629600	-4.01432	0.757023	-4.2444	-1.35845	-	-	thaumatin-like protein
OS12G0630200	-5.64338	0.903038	-3.83644	-0.621488	1.80694	-1.51457	protein P21
