# Supplementary material for: Transcriptome and Proteome Profiling of Different Colored Rice Reveals Physiological Dynamics Involved in the Flavonoid Pathway
Source: Int J Mol Sci. 2019 May 18;20(10):2463. doi: 10.3390/ijms20102463 (PMC6566916; doi:10.3390/ijms20102463)
Supplement: Supplementary file 1 [file ijms-20-02463-s001.zip › ijms-496936-proof done-supplementary/Table S4.xlsx]

## Sheet: W-R
Additional file 4: Differentially expressed genes in three varieties of rice.
GeneID	Means-W-C	Means-R-C	log2FC(R-C/W-C)	Up-Down-Regulation(R-C/W-C)	Probability	KO description	GO Component	GO Function	GO Process	Blast nr	KO description	GO Component	GO Function	GO Process	Blast nr
OS03G0188500	58.455	162.545	1.47544	Up	0.801494	-	-	-	-	gi|125585210|gb|EAZ25874.1|/1.48211e-16/hypothetical protein OsJ_09711 [Oryza sativa Japonica Group]	-	-	-	-	gi|125585210|gb|EAZ25874.1|/1.48211e-16/hypothetical protein OsJ_09711 [Oryza sativa Japonica Group]
OS03G0411300	12.635	48.805	1.9496	Up	0.827933	-	-	GO:0005509//calcium ion binding	-	gi|1002248179|ref|XP_015628266.1|/4.3992e-85/PREDICTED: uncharacterized protein LOC4333095 [Oryza sativa Japonica Group]	-	-	GO:0005509//calcium ion binding	-	gi|1002248179|ref|XP_015628266.1|/4.3992e-85/PREDICTED: uncharacterized protein LOC4333095 [Oryza sativa Japonica Group]
OS02G0756032	39.555	0	-6.31488	Down	0.952036	-	-	-	-	gi|992279530|gb|KXG37723.1|/1.29297e-27/hypothetical protein SORBI_001G115200, partial [Sorghum bicolor]	-	-	-	-	gi|992279530|gb|KXG37723.1|/1.29297e-27/hypothetical protein SORBI_001G115200, partial [Sorghum bicolor]
OS05G0331900	32.005	4.905	-2.70597	Down	0.865904	-	GO:0016023//cytoplasmic, membrane-bounded vesicle	-	-	gi|113578773|dbj|BAF17136.1|/9.88545e-47/Os05g0332000 [Oryza sativa Japonica Group]	-	GO:0016023//cytoplasmic, membrane-bounded vesicle	-	-	gi|113578773|dbj|BAF17136.1|/9.88545e-47/Os05g0332000 [Oryza sativa Japonica Group]
OS01G0332100	5.43	26.08	2.26392	Up	0.824919	K11593|1|3e-22|102|sbi:SORBI_02g032885|eukaryotic translation initiation factor 2C!K02986|2|5e-09|61.6|sly:101261006|small subunit ribosomal protein S4	-	GO:0033926//glycopeptide alpha-N-acetylgalactosaminidase activity	GO:0008152//metabolic process	gi|113532462|dbj|BAF04845.1|/0/Os01g0332100 [Oryza sativa Japonica Group]//gi|937895940|dbj|BAS71920.1|/0/Os01g0332100, partial [Oryza sativa Japonica Group]	K11593|1|3e-22|102|sbi:SORBI_02g032885|eukaryotic translation initiation factor 2C!K02986|2|5e-09|61.6|sly:101261006|small subunit ribosomal protein S4	-	GO:0033926//glycopeptide alpha-N-acetylgalactosaminidase activity	GO:0008152//metabolic process	gi|113532462|dbj|BAF04845.1|/0/Os01g0332100 [Oryza sativa Japonica Group]//gi|937895940|dbj|BAS71920.1|/0/Os01g0332100, partial [Oryza sativa Japonica Group]
OS04G0470150	25.135	3.72	-2.67677	Down	0.852521	-	-	-	-	gi|937914716|dbj|BAS89635.1|/4.48356e-36/Os04g0470150, partial [Oryza sativa Japonica Group]	-	-	-	-	gi|937914716|dbj|BAS89635.1|/4.48356e-36/Os04g0470150, partial [Oryza sativa Japonica Group]
OS03G0787500	15.775	81.875	2.37578	Up	0.87742	-	GO:0009536//plastid	-	-	gi|255674952|dbj|BAH92391.1|/4.88433e-91/Os03g0787500 [Oryza sativa Japonica Group]	-	GO:0009536//plastid	-	-	gi|255674952|dbj|BAH92391.1|/4.88433e-91/Os03g0787500 [Oryza sativa Japonica Group]
OS06G0316300	0.17	12.45	6.22315	Up	0.878649	-	-	-	-	gi|255676989|dbj|BAH93479.1|/2.37541e-06/Os06g0316300 [Oryza sativa Japonica Group]	-	-	-	-	gi|255676989|dbj|BAH93479.1|/2.37541e-06/Os06g0316300 [Oryza sativa Japonica Group]
OS05G0405400	15.905	0.88	-4.17583	Down	0.880156	-	-	-	-	gi|937919029|dbj|BAS93947.1|/1.12971e-08/Os05g0405400, partial [Oryza sativa Japonica Group]	-	-	-	-	gi|937919029|dbj|BAS93947.1|/1.12971e-08/Os05g0405400, partial [Oryza sativa Japonica Group]
OS07G0673600	53.525	180.6	1.75451	Up	0.83786	-	-	-	-	gi|113612145|dbj|BAF22523.1|/1.53361e-71/Os07g0673600 [Oryza sativa Japonica Group]	-	-	-	-	gi|113612145|dbj|BAF22523.1|/1.53361e-71/Os07g0673600 [Oryza sativa Japonica Group]
OS06G0160200	2.725	17.7	2.69942	Up	0.828703	K01206|1|1e-93|292|cic:CICLE_v10031741mg|alpha-L-fucosidase [EC:3.2.1.51]	GO:0016023//cytoplasmic, membrane-bounded vesicle	GO:0016788//hydrolase activity, acting on ester bonds	GO:0008152//metabolic process	gi|113594918|dbj|BAF18792.1|/0/Os06g0160200 [Oryza sativa Japonica Group]	K01206|1|1e-93|292|cic:CICLE_v10031741mg|alpha-L-fucosidase [EC:3.2.1.51]	GO:0016023//cytoplasmic, membrane-bounded vesicle	GO:0016788//hydrolase activity, acting on ester bonds	GO:0008152//metabolic process	gi|113594918|dbj|BAF18792.1|/0/Os06g0160200 [Oryza sativa Japonica Group]
OS03G0846400	42.965	12.59	-1.77088	Down	0.805294	-	GO:0009536//plastid	-	-	gi|108712080|gb|ABF99875.1|/0/expressed protein [Oryza sativa Japonica Group]	-	GO:0009536//plastid	-	-	gi|108712080|gb|ABF99875.1|/0/expressed protein [Oryza sativa Japonica Group]
OS04G0618400	4.91	36.785	2.90532	Up	0.882924	-	-	-	-	gi|255675782|dbj|BAH92822.1|/5.84978e-19/Os04g0618400 [Oryza sativa Japonica Group]	-	-	-	-	gi|255675782|dbj|BAH92822.1|/5.84978e-19/Os04g0618400 [Oryza sativa Japonica Group]
OS03G0324300	15.82	64.725	2.03257	Up	0.843118	K14514|1|0.0|908|dosa:Os03t0324300-02|ethylene-insensitive protein 3	GO:0005634//nucleus	GO:0003700//transcription factor activity, sequence-specific DNA binding	GO:0006355//regulation of transcription, DNA-templated	gi|113548449|dbj|BAF11892.1|/0/Os03g0324300 [Oryza sativa Japonica Group]//gi|937909050|dbj|BAS83970.1|/0/Os03g0324200, partial [Oryza sativa Japonica Group]//gi|937909051|dbj|BAS83971.1|/0/Os03g0324300 [Oryza sativa Japonica Group]	K14514|1|0.0|908|dosa:Os03t0324300-02|ethylene-insensitive protein 3	GO:0005634//nucleus	GO:0003700//transcription factor activity, sequence-specific DNA binding	GO:0006355//regulation of transcription, DNA-templated	gi|113548449|dbj|BAF11892.1|/0/Os03g0324300 [Oryza sativa Japonica Group]//gi|937909050|dbj|BAS83970.1|/0/Os03g0324200, partial [Oryza sativa Japonica Group]//gi|937909051|dbj|BAS83971.1|/0/Os03g0324300 [Oryza sativa Japonica Group]
OS05G0350600	41.67	118.27	1.505	Up	0.800003	K15306|1|6e-129|372|dosa:Os05t0350600-01|Ran-binding protein 1	GO:0005622//intracellular	-	GO:0046907//intracellular transport	gi|113578826|dbj|BAF17189.1|/5.81883e-128/Os05g0350600 [Oryza sativa Japonica Group]//gi|937918615|dbj|BAS93533.1|/1.48205e-43/Os05g0350600, partial [Oryza sativa Japonica Group]	K15306|1|6e-129|372|dosa:Os05t0350600-01|Ran-binding protein 1	GO:0005622//intracellular	-	GO:0046907//intracellular transport	gi|113578826|dbj|BAF17189.1|/5.81883e-128/Os05g0350600 [Oryza sativa Japonica Group]//gi|937918615|dbj|BAS93533.1|/1.48205e-43/Os05g0350600, partial [Oryza sativa Japonica Group]
OS03G0170900	65.825	194.86	1.56573	Up	0.814582	K15378|1|0.0|571|dosa:Os03t0170900-01|solute carrier family 45, member 1/2/4	GO:0005887//integral component of plasma membrane	GO:0005364//maltose:proton symporter activity;GO:0008506//sucrose:proton symporter activity;GO:0042950//salicin transmembrane transporter activity	GO:0005985//sucrose metabolic process;GO:0009846//pollen germination;GO:0015768//maltose transport;GO:0015770//sucrose transport;GO:0042948;GO:0055085//transmembrane transport	gi|75263921|sp|Q9LKH3.1|SUT1_ORYSI/0/RecName: Full=Sucrose transport protein SUT1; AltName: Full=Sucrose permease 1; AltName: Full=Sucrose transporter 1; Short=OsSUT1; AltName: Full=Sucrose-proton symporter 1//gi|937907611|dbj|BAS82531.1|/0/Os03g0170900, partial [Oryza sativa Japonica Group]	K15378|1|0.0|571|dosa:Os03t0170900-01|solute carrier family 45, member 1/2/4	GO:0005887//integral component of plasma membrane	GO:0005364//maltose:proton symporter activity;GO:0008506//sucrose:proton symporter activity;GO:0042950//salicin transmembrane transporter activity	GO:0005985//sucrose metabolic process;GO:0009846//pollen germination;GO:0015768//maltose transport;GO:0015770//sucrose transport;GO:0042948;GO:0055085//transmembrane transport	gi|75263921|sp|Q9LKH3.1|SUT1_ORYSI/0/RecName: Full=Sucrose transport protein SUT1; AltName: Full=Sucrose permease 1; AltName: Full=Sucrose transporter 1; Short=OsSUT1; AltName: Full=Sucrose-proton symporter 1//gi|937907611|dbj|BAS82531.1|/0/Os03g0170900, partial [Oryza sativa Japonica Group]
OS10G0536400	2.33	20.525	3.13898	Up	0.863496	K14689|1|2e-38|147|egr:104443084|solute carrier family 30 (zinc transporter), member 2!K18054|2|1e-24|105|sbi:SORBI_02g003930|2'-deoxymugineic-acid 2'-dioxygenase / mugineic-acid 3-dioxygenase [EC:1.14.11.24 1.14.11.25]!K05278|4|9e-24|102|egr:104450481|flavonol synthase [EC:1.14.11.23]	-	GO:0016491//oxidoreductase activity;GO:0046872//metal ion binding	GO:0055114//oxidation-reduction process	gi|110289485|gb|ABG66222.1|/2.22902e-123/oxidoreductase, 2OG-Fe oxygenase family protein, expressed [Oryza sativa Japonica Group]	K14689|1|2e-38|147|egr:104443084|solute carrier family 30 (zinc transporter), member 2!K18054|2|1e-24|105|sbi:SORBI_02g003930|2'-deoxymugineic-acid 2'-dioxygenase / mugineic-acid 3-dioxygenase [EC:1.14.11.24 1.14.11.25]!K05278|4|9e-24|102|egr:104450481|flavonol synthase [EC:1.14.11.23]	-	GO:0016491//oxidoreductase activity;GO:0046872//metal ion binding	GO:0055114//oxidation-reduction process	gi|110289485|gb|ABG66222.1|/2.22902e-123/oxidoreductase, 2OG-Fe oxygenase family protein, expressed [Oryza sativa Japonica Group]
OS11G0621400	6.015	25.155	2.06421	Up	0.808308	K07977|1|1e-15|77.0|csv:101217017|Arf/Sar family, other	GO:0009536//plastid;GO:0016021//integral component of membrane	GO:0016168//chlorophyll binding	GO:0006098//pentose-phosphate shunt;GO:0006364//rRNA processing;GO:0009637//response to blue light;GO:0009657//plastid organization;GO:0009744//response to sucrose;GO:0009773//photosynthetic electron transport in photosystem I;GO:0010114//response to red light;GO:0010155//regulation of proton transport;GO:0010207//photosystem II assembly;GO:0010218//response to far red light;GO:0015995//chlorophy…	gi|77552026|gb|ABA94823.1|/1.61469e-52/expressed protein [Oryza sativa Japonica Group]	K07977|1|1e-15|77.0|csv:101217017|Arf/Sar family, other	GO:0009536//plastid;GO:0016021//integral component of membrane	GO:0016168//chlorophyll binding	GO:0006098//pentose-phosphate shunt;GO:0006364//rRNA processing;GO:0009637//response to blue light;GO:0009657//plastid organization;GO:0009744//response to sucrose;GO:0009773//photosynthetic electron transport in photosystem I;GO:0010114//response to red light;GO:0010155//regulation of proton transport;GO:0010207//photosystem II assembly;GO:0010218//response to far red light;GO:0015995//chlorophy…	gi|77552026|gb|ABA94823.1|/1.61469e-52/expressed protein [Oryza sativa Japonica Group]
OS02G0771600	9.435	53.615	2.50654	Up	0.874848	K05933|1|0.0|601|dosa:Os02t0771600-01|aminocyclopropanecarboxylate oxidase [EC:1.14.17.4]	-	GO:0005506//iron ion binding;GO:0009815//1-aminocyclopropane-1-carboxylate oxidase activity	GO:0055114//oxidation-reduction process	gi|46805334|dbj|BAD16853.1|/0/1-aminocyclopropane-1-carboxylate oxidase [Oryza sativa Japonica Group]	K05933|1|0.0|601|dosa:Os02t0771600-01|aminocyclopropanecarboxylate oxidase [EC:1.14.17.4]	-	GO:0005506//iron ion binding;GO:0009815//1-aminocyclopropane-1-carboxylate oxidase activity	GO:0055114//oxidation-reduction process	gi|46805334|dbj|BAD16853.1|/0/1-aminocyclopropane-1-carboxylate oxidase [Oryza sativa Japonica Group]
OS08G0106700	15.155	0.89	-4.08984	Down	0.875061	K01247|1|5e-16|80.1|sita:101783346|DNA-3-methyladenine glycosylase II [EC:3.2.2.21]!K00030|2|4e-10|62.4|sita:101772655|isocitrate dehydrogenase (NAD+) [EC:1.1.1.41]	-	-	-	gi|113622762|dbj|BAF22707.1|/4.57512e-109/Os08g0106900 [Oryza sativa Japonica Group]	K01247|1|5e-16|80.1|sita:101783346|DNA-3-methyladenine glycosylase II [EC:3.2.2.21]!K00030|2|4e-10|62.4|sita:101772655|isocitrate dehydrogenase (NAD+) [EC:1.1.1.41]	-	-	-	gi|113622762|dbj|BAF22707.1|/4.57512e-109/Os08g0106900 [Oryza sativa Japonica Group]
OS06G0347100	29.815	0.16	-7.54182	Down	0.940668	K00232|1|1e-173|490|dosa:Os06t0347100-01|acyl-CoA oxidase [EC:1.3.3.6]	GO:0005777//peroxisome	GO:0000062//fatty-acyl-CoA binding;GO:0003995//acyl-CoA dehydrogenase activity;GO:0009055//electron carrier activity;GO:0050660//flavin adenine dinucleotide binding;GO:0052890//oxidoreductase activity, acting on the CH-CH group of donors, with a flavin as acceptor	GO:0033539//fatty acid beta-oxidation using acyl-CoA dehydrogenase;GO:0055088//lipid homeostasis	gi|113595622|dbj|BAF19496.1|/1.36194e-172/Os06g0347100, partial [Oryza sativa Japonica Group]	K00232|1|1e-173|490|dosa:Os06t0347100-01|acyl-CoA oxidase [EC:1.3.3.6]	GO:0005777//peroxisome	GO:0000062//fatty-acyl-CoA binding;GO:0003995//acyl-CoA dehydrogenase activity;GO:0009055//electron carrier activity;GO:0050660//flavin adenine dinucleotide binding;GO:0052890//oxidoreductase activity, acting on the CH-CH group of donors, with a flavin as acceptor	GO:0033539//fatty acid beta-oxidation using acyl-CoA dehydrogenase;GO:0055088//lipid homeostasis	gi|113595622|dbj|BAF19496.1|/1.36194e-172/Os06g0347100, partial [Oryza sativa Japonica Group]
OS11G0572500	158.79	26.325	-2.59261	Down	0.901468	K19043|1|6e-73|230|obr:102702697|E3 ubiquitin-protein ligase RHF [EC:2.3.2.27]	-	GO:0008270//zinc ion binding;GO:0061630//ubiquitin protein ligase activity	GO:0000209//protein polyubiquitination;GO:0042787//protein ubiquitination involved in ubiquitin-dependent protein catabolic process;GO:0043161//proteasome-mediated ubiquitin-dependent protein catabolic process	gi|218185965|gb|EEC68392.1|/0/hypothetical protein OsI_36548 [Oryza sativa Indica Group]//gi|218185965|gb|EEC68392.1|/2.60405e-94/hypothetical protein OsI_36548 [Oryza sativa Indica Group]	K19043|1|6e-73|230|obr:102702697|E3 ubiquitin-protein ligase RHF [EC:2.3.2.27]	-	GO:0008270//zinc ion binding;GO:0061630//ubiquitin protein ligase activity	GO:0000209//protein polyubiquitination;GO:0042787//protein ubiquitination involved in ubiquitin-dependent protein catabolic process;GO:0043161//proteasome-mediated ubiquitin-dependent protein catabolic process	gi|218185965|gb|EEC68392.1|/0/hypothetical protein OsI_36548 [Oryza sativa Indica Group]//gi|218185965|gb|EEC68392.1|/2.60405e-94/hypothetical protein OsI_36548 [Oryza sativa Indica Group]
OS11G0704600	11.13	44.975	2.01467	Up	0.82962	K19619|1|7e-56|204|crb:CARUB_v10012467mg|tyrosyl-DNA phosphodiesterase 2 [EC:3.1.4.-]!K15429|3|5e-39|156|pvu:PHAVU_003G176600g|tRNA (guanine37-N1)-methyltransferase [EC:2.1.1.228]!K13098|5|3e-28|123|crb:CARUB_v10028073mg|RNA-binding protein FUS	GO:0016023//cytoplasmic, membrane-bounded vesicle	GO:0004553//hydrolase activity, hydrolyzing O-glycosyl compounds;GO:0042973//glucan endo-1,3-beta-D-glucosidase activity	GO:0005975//carbohydrate metabolic process;GO:0006952//defense response	gi|62733152|gb|AAX95269.1|/0/glucan endo-1,3-beta-glucosidase precursor (ec 3.2.1.39) ((1-3)-beta-glucan endohydrolase) ((1-3)-beta-glucanase) (beta-1,3-endoglucanase) [Oryza sativa Japonica Group]//gi|62733153|gb|AAX95270.1|/0/glucan endo-1,3-beta-glucosidase precursor (ec 3.2.1.39) ((1-3)-beta-glucan endohydrolase) ((1-3)-beta-glucanase) (beta-1,3-endoglucanase) [Oryza sativa Japonica Group]	K19619|1|7e-56|204|crb:CARUB_v10012467mg|tyrosyl-DNA phosphodiesterase 2 [EC:3.1.4.-]!K15429|3|5e-39|156|pvu:PHAVU_003G176600g|tRNA (guanine37-N1)-methyltransferase [EC:2.1.1.228]!K13098|5|3e-28|123|crb:CARUB_v10028073mg|RNA-binding protein FUS	GO:0016023//cytoplasmic, membrane-bounded vesicle	GO:0004553//hydrolase activity, hydrolyzing O-glycosyl compounds;GO:0042973//glucan endo-1,3-beta-D-glucosidase activity	GO:0005975//carbohydrate metabolic process;GO:0006952//defense response	gi|62733152|gb|AAX95269.1|/0/glucan endo-1,3-beta-glucosidase precursor (ec 3.2.1.39) ((1-3)-beta-glucan endohydrolase) ((1-3)-beta-glucanase) (beta-1,3-endoglucanase) [Oryza sativa Japonica Group]//gi|62733153|gb|AAX95270.1|/0/glucan endo-1,3-beta-glucosidase precursor (ec 3.2.1.39) ((1-3)-beta-glucan endohydrolase) ((1-3)-beta-glucanase) (beta-1,3-endoglucanase) [Oryza sativa Japonica Group]
OS02G0752701	1.265	10.52	3.05593	Up	0.803967	K09286|1|4e-125|378|dosa:Os02t0752800-01|EREBP-like factor	-	-	-	gi|113537673|dbj|BAF10056.1|/4.16626e-124/Os02g0752800 [Oryza sativa Japonica Group]	K09286|1|4e-125|378|dosa:Os02t0752800-01|EREBP-like factor	-	-	-	gi|113537673|dbj|BAF10056.1|/4.16626e-124/Os02g0752800 [Oryza sativa Japonica Group]
OS01G0178600	0	14.035	4.81096	Up	0.880156	K01381|1|4e-09|55.5|smo:SELMODRAFT_406966|saccharopepsin [EC:3.4.23.25]	-	GO:0004190//aspartic-type endopeptidase activity	GO:0006508//proteolysis;GO:0030163//protein catabolic process	gi|937894724|dbj|BAS70704.1|/3.22191e-68/Os01g0178600 [Oryza sativa Japonica Group]	K01381|1|4e-09|55.5|smo:SELMODRAFT_406966|saccharopepsin [EC:3.4.23.25]	-	GO:0004190//aspartic-type endopeptidase activity	GO:0006508//proteolysis;GO:0030163//protein catabolic process	gi|937894724|dbj|BAS70704.1|/3.22191e-68/Os01g0178600 [Oryza sativa Japonica Group]
OS02G0752800	10.68	52.49	2.29713	Up	0.857599	K09286|1|7e-126|372|dosa:Os02t0752800-01|EREBP-like factor	-	-	-	gi|113537673|dbj|BAF10056.1|/1.28693e-123/Os02g0752800 [Oryza sativa Japonica Group]//gi|113537673|dbj|BAF10056.1|/7.0824e-125/Os02g0752800 [Oryza sativa Japonica Group]	K09286|1|7e-126|372|dosa:Os02t0752800-01|EREBP-like factor	-	-	-	gi|113537673|dbj|BAF10056.1|/1.28693e-123/Os02g0752800 [Oryza sativa Japonica Group]//gi|113537673|dbj|BAF10056.1|/7.0824e-125/Os02g0752800 [Oryza sativa Japonica Group]
OS04G0613500	0	160.1	8.32283	Up	0.98719	K02949|1|3e-40|131|dosa:Os04t0613500-00|small subunit ribosomal protein S11e	GO:0005840//ribosome;GO:0009507//chloroplast	GO:0003735//structural constituent of ribosome;GO:0019843//rRNA binding	GO:0006412//translation	gi|113565426|dbj|BAF15769.1|/2.40163e-39/Os04g0613500, partial [Oryza sativa Japonica Group]	K02949|1|3e-40|131|dosa:Os04t0613500-00|small subunit ribosomal protein S11e	GO:0005840//ribosome;GO:0009507//chloroplast	GO:0003735//structural constituent of ribosome;GO:0019843//rRNA binding	GO:0006412//translation	gi|113565426|dbj|BAF15769.1|/2.40163e-39/Os04g0613500, partial [Oryza sativa Japonica Group]
OS01G0975900	5.98	74.235	3.63388	Up	0.933575	K09873|1|3e-162|460|dosa:Os01t0975900-01|aquaporin TIP	GO:0009705//plant-type vacuole membrane;GO:0016021//integral component of membrane;GO:0042807//central vacuole	GO:0015250//water channel activity;GO:0015254//glycerol channel activity	GO:0006833//water transport;GO:0015793//glycerol transport;GO:0034220//ion transmembrane transport	gi|75306385|sp|Q94CS9.1|TIP12_ORYSJ/2.29451e-162/RecName: Full=Probable aquaporin TIP1-2; AltName: Full=Tonoplast intrinsic protein 1-2; Short=OsTIP1;2//gi|75306385|sp|Q94CS9.1|TIP12_ORYSJ/2.54491e-161/RecName: Full=Probable aquaporin TIP1-2; AltName: Full=Tonoplast intrinsic protein 1-2; Short=OsTIP1;2	K09873|1|3e-162|460|dosa:Os01t0975900-01|aquaporin TIP	GO:0009705//plant-type vacuole membrane;GO:0016021//integral component of membrane;GO:0042807//central vacuole	GO:0015250//water channel activity;GO:0015254//glycerol channel activity	GO:0006833//water transport;GO:0015793//glycerol transport;GO:0034220//ion transmembrane transport	gi|75306385|sp|Q94CS9.1|TIP12_ORYSJ/2.29451e-162/RecName: Full=Probable aquaporin TIP1-2; AltName: Full=Tonoplast intrinsic protein 1-2; Short=OsTIP1;2//gi|75306385|sp|Q94CS9.1|TIP12_ORYSJ/2.54491e-161/RecName: Full=Probable aquaporin TIP1-2; AltName: Full=Tonoplast intrinsic protein 1-2; Short=OsTIP1;2
OS03G0244950	1.575	14.28	3.18057	Up	0.835911	-	-	-	-	gi|937908311|dbj|BAS83231.1|/5.9244e-50/Os03g0244950, partial [Oryza sativa Japonica Group]	-	-	-	-	gi|937908311|dbj|BAS83231.1|/5.9244e-50/Os03g0244950, partial [Oryza sativa Japonica Group]
OS10G0575600	8.58	36.695	2.09653	Up	0.829751	K09338|1|0.0|598|atr:18439236|homeobox-leucine zipper protein	GO:0005634//nucleus	GO:0008289//lipid binding;GO:0043565//sequence-specific DNA binding	GO:0006355//regulation of transcription, DNA-templated	gi|122248972|sp|Q336P2.1|ROC3_ORYSJ/0/RecName: Full=Homeobox-leucine zipper protein ROC3; AltName: Full=GLABRA 2-like homeobox protein 3; AltName: Full=HD-ZIP protein ROC3; AltName: Full=Homeodomain transcription factor ROC3; AltName: Full=Protein RICE OUTERMOST CELL-SPECIFIC 3	K09338|1|0.0|598|atr:18439236|homeobox-leucine zipper protein	GO:0005634//nucleus	GO:0008289//lipid binding;GO:0043565//sequence-specific DNA binding	GO:0006355//regulation of transcription, DNA-templated	gi|122248972|sp|Q336P2.1|ROC3_ORYSJ/0/RecName: Full=Homeobox-leucine zipper protein ROC3; AltName: Full=GLABRA 2-like homeobox protein 3; AltName: Full=HD-ZIP protein ROC3; AltName: Full=Homeodomain transcription factor ROC3; AltName: Full=Protein RICE OUTERMOST CELL-SPECIFIC 3
OS03G0737701	0	10.3	4.36457	Up	0.842561	K19517|1|0.0|652|dosa:Os03t0737701-00|1D-myo-inositol 3-kinase [EC:2.7.1.64]	-	GO:0005524//ATP binding;GO:0019140	GO:0010264//myo-inositol hexakisphosphate biosynthetic process;GO:0016310//phosphorylation	gi|75243191|sp|Q84R36.1|MIK_ORYSJ/0/RecName: Full=Inositol 3-kinase; AltName: Full=Myo-inositol kinase; Short=OsMIK; AltName: Full=Protein LOW PHYTIC ACID	K19517|1|0.0|652|dosa:Os03t0737701-00|1D-myo-inositol 3-kinase [EC:2.7.1.64]	-	GO:0005524//ATP binding;GO:0019140	GO:0010264//myo-inositol hexakisphosphate biosynthetic process;GO:0016310//phosphorylation	gi|75243191|sp|Q84R36.1|MIK_ORYSJ/0/RecName: Full=Inositol 3-kinase; AltName: Full=Myo-inositol kinase; Short=OsMIK; AltName: Full=Protein LOW PHYTIC ACID
OS01G0850900	4.815	36.705	2.93037	Up	0.883317	-	GO:0005773//vacuole;GO:0005794//Golgi apparatus;GO:0005829//cytosol;GO:0005886//plasma membrane	GO:0020037//heme binding	GO:0009744//response to sucrose;GO:0009813//flavonoid biosynthetic process;GO:0010017//red or far-red light signaling pathway;GO:0010224//response to UV-B	gi|20805177|dbj|BAB92846.1|/7.07536e-155/SOUL heme-binding protein-like [Oryza sativa Japonica Group]	-	GO:0005773//vacuole;GO:0005794//Golgi apparatus;GO:0005829//cytosol;GO:0005886//plasma membrane	GO:0020037//heme binding	GO:0009744//response to sucrose;GO:0009813//flavonoid biosynthetic process;GO:0010017//red or far-red light signaling pathway;GO:0010224//response to UV-B	gi|20805177|dbj|BAB92846.1|/7.07536e-155/SOUL heme-binding protein-like [Oryza sativa Japonica Group]
OS01G0356400	3.415	24.73	2.8563	Up	0.861629	K05665|1|0.0|2287|dosa:Os01t0356400-01|ATP-binding cassette, subfamily C (CFTR/MRP), member 1	GO:0009536//plastid;GO:0016021//integral component of membrane	GO:0005524//ATP binding;GO:0042626//ATPase activity, coupled to transmembrane movement of substances	GO:0008152//metabolic process;GO:0055085//transmembrane transport	gi|27368877|emb|CAD59596.1|/0/MRP-like ABC transporter [Oryza sativa Japonica Group]	K05665|1|0.0|2287|dosa:Os01t0356400-01|ATP-binding cassette, subfamily C (CFTR/MRP), member 1	GO:0009536//plastid;GO:0016021//integral component of membrane	GO:0005524//ATP binding;GO:0042626//ATPase activity, coupled to transmembrane movement of substances	GO:0008152//metabolic process;GO:0055085//transmembrane transport	gi|27368877|emb|CAD59596.1|/0/MRP-like ABC transporter [Oryza sativa Japonica Group]
OS04G0444800	9.57	53.95	2.49503	Up	0.874636	K13447|1|1e-28|127|eus:EUTSA_v10028400mg|respiratory burst oxidase [EC:1.6.3.- 1.11.1.-]	GO:0016021//integral component of membrane	GO:0005506//iron ion binding;GO:0016491//oxidoreductase activity	GO:0055114//oxidation-reduction process	gi|113564467|dbj|BAF14810.1|/0/Os04g0444800 [Oryza sativa Japonica Group]	K13447|1|1e-28|127|eus:EUTSA_v10028400mg|respiratory burst oxidase [EC:1.6.3.- 1.11.1.-]	GO:0016021//integral component of membrane	GO:0005506//iron ion binding;GO:0016491//oxidoreductase activity	GO:0055114//oxidation-reduction process	gi|113564467|dbj|BAF14810.1|/0/Os04g0444800 [Oryza sativa Japonica Group]
OS07G0100200	32.605	106.545	1.7083	Up	0.823805	K06215|1|0.0|558|dosa:Os07t0100200-01|pyridoxal 5'-phosphate synthase pdxS subunit [EC:4.3.3.6]	-	GO:0036381//pyridoxal 5'-phosphate synthase (glutamine hydrolysing) activity	GO:0042819//vitamin B6 biosynthetic process;GO:0042823//pyridoxal phosphate biosynthetic process	gi|75117976|sp|Q69LA6.1|PDX11_ORYSJ/0/RecName: Full=Probable pyridoxal 5'-phosphate synthase subunit PDX1.1; Short=PLP synthase subunit PDX1.1	K06215|1|0.0|558|dosa:Os07t0100200-01|pyridoxal 5'-phosphate synthase pdxS subunit [EC:4.3.3.6]	-	GO:0036381//pyridoxal 5'-phosphate synthase (glutamine hydrolysing) activity	GO:0042819//vitamin B6 biosynthetic process;GO:0042823//pyridoxal phosphate biosynthetic process	gi|75117976|sp|Q69LA6.1|PDX11_ORYSJ/0/RecName: Full=Probable pyridoxal 5'-phosphate synthase subunit PDX1.1; Short=PLP synthase subunit PDX1.1
OS12G0515800	0.58	45.755	6.30173	Up	0.957622	-	GO:0009536//plastid	-	-	gi|77555912|gb|ABA98708.1|/2.21307e-48/expressed protein [Oryza sativa Japonica Group]	-	GO:0009536//plastid	-	-	gi|77555912|gb|ABA98708.1|/2.21307e-48/expressed protein [Oryza sativa Japonica Group]
OS01G0374000	293.525	89.56	-1.71256	Down	0.836648	K00799|1|4e-143|403|dosa:Os01t0374000-01|glutathione S-transferase [EC:2.5.1.18]	GO:0005737//cytoplasm	GO:0004364//glutathione transferase activity	GO:0006749//glutathione metabolic process	gi|113532602|dbj|BAF04985.1|/3.95332e-142/Os01g0374000 [Oryza sativa Japonica Group]	K00799|1|4e-143|403|dosa:Os01t0374000-01|glutathione S-transferase [EC:2.5.1.18]	GO:0005737//cytoplasm	GO:0004364//glutathione transferase activity	GO:0006749//glutathione metabolic process	gi|113532602|dbj|BAF04985.1|/3.95332e-142/Os01g0374000 [Oryza sativa Japonica Group]
OS12G0555200	3.905	161.935	5.37395	Up	0.980294	-	GO:0005634//nucleus;GO:0005737//cytoplasm	GO:0004864//protein phosphatase inhibitor activity;GO:0004872//receptor activity;GO:0010427//abscisic acid binding	GO:0006952//defense response;GO:0009607//response to biotic stimulus;GO:0009738//abscisic acid-activated signaling pathway;GO:0043086//negative regulation of catalytic activity;GO:0080163//regulation of protein serine/threonine phosphatase activity	gi|77556752|gb|ABA99548.1|/7.30393e-108/Pathogenesis-related protein Bet v I family protein, expressed [Oryza sativa Japonica Group]	-	GO:0005634//nucleus;GO:0005737//cytoplasm	GO:0004864//protein phosphatase inhibitor activity;GO:0004872//receptor activity;GO:0010427//abscisic acid binding	GO:0006952//defense response;GO:0009607//response to biotic stimulus;GO:0009738//abscisic acid-activated signaling pathway;GO:0043086//negative regulation of catalytic activity;GO:0080163//regulation of protein serine/threonine phosphatase activity	gi|77556752|gb|ABA99548.1|/7.30393e-108/Pathogenesis-related protein Bet v I family protein, expressed [Oryza sativa Japonica Group]
OS03G0842900	5.69	31.18	2.45412	Up	0.847066	K11165|1|1e-13|75.9|csl:COCSUDRAFT_15921|dehydrogenase/reductase SDR family member 7 [EC:1.1.-.-]!K13237|2|1e-13|74.7|crb:CARUB_v10014282mg|peroxisomal 2,4-dienoyl-CoA reductase [EC:1.3.1.34]	GO:0016021//integral component of membrane;GO:0016023//cytoplasmic, membrane-bounded vesicle	GO:0016491//oxidoreductase activity	GO:0016114//terpenoid biosynthetic process;GO:0055114//oxidation-reduction process	gi|113550330|dbj|BAF13773.1|/0/Os03g0842900 [Oryza sativa Japonica Group]	K11165|1|1e-13|75.9|csl:COCSUDRAFT_15921|dehydrogenase/reductase SDR family member 7 [EC:1.1.-.-]!K13237|2|1e-13|74.7|crb:CARUB_v10014282mg|peroxisomal 2,4-dienoyl-CoA reductase [EC:1.3.1.34]	GO:0016021//integral component of membrane;GO:0016023//cytoplasmic, membrane-bounded vesicle	GO:0016491//oxidoreductase activity	GO:0016114//terpenoid biosynthetic process;GO:0055114//oxidation-reduction process	gi|113550330|dbj|BAF13773.1|/0/Os03g0842900 [Oryza sativa Japonica Group]
OS07G0236300	0	26.95	5.75221	Up	0.932477	-	-	-	-	gi|937925827|dbj|BAT00744.1|/5.06246e-41/Os07g0236300 [Oryza sativa Japonica Group]	-	-	-	-	gi|937925827|dbj|BAT00744.1|/5.06246e-41/Os07g0236300 [Oryza sativa Japonica Group]
OS03G0839300	229.235	59.63	-1.94272	Down	0.858811	-	-	-	-	gi|937912365|dbj|BAS87285.1|/8.42115e-97/Os03g0839300, partial [Oryza sativa Japonica Group]	-	-	-	-	gi|937912365|dbj|BAS87285.1|/8.42115e-97/Os03g0839300, partial [Oryza sativa Japonica Group]
OS12G0574500	0	30.34	5.92315	Up	0.93903	-	GO:0009536//plastid	-	-	gi|222617342|gb|EEE53474.1|/0/hypothetical protein OsJ_36610 [Oryza sativa Japonica Group]	-	GO:0009536//plastid	-	-	gi|222617342|gb|EEE53474.1|/0/hypothetical protein OsJ_36610 [Oryza sativa Japonica Group]
OS12G0447466	20.445	0	-5.35368	Down	0.912722	-	-	-	-	gi|937942100|dbj|BAT17012.1|/3.10577e-34/Os12g0447466, partial [Oryza sativa Japonica Group]	-	-	-	-	gi|937942100|dbj|BAT17012.1|/3.10577e-34/Os12g0447466, partial [Oryza sativa Japonica Group]
OS10G0440500	23.675	87.28	1.88229	Up	0.837876	-	GO:0005737//cytoplasm	GO:0046914//transition metal ion binding	GO:0030001//metal ion transport;GO:0046916//cellular transition metal ion homeostasis	gi|113639300|dbj|BAF26605.1|/1.39981e-20/Os10g0440500, partial [Oryza sativa Japonica Group]	-	GO:0005737//cytoplasm	GO:0046914//transition metal ion binding	GO:0030001//metal ion transport;GO:0046916//cellular transition metal ion homeostasis	gi|113639300|dbj|BAF26605.1|/1.39981e-20/Os10g0440500, partial [Oryza sativa Japonica Group]
OS04G0497700	7.085	31.19	2.13824	Up	0.824722	K12135|1|2e-16|82.8|ath:AT5G15840|zinc finger protein CONSTANS!K12129|4|3e-08|60.1|atr:18423614|pseudo-response regulator 7!K12127|5|4e-08|59.3|smo:SELMODRAFT_438647|pseudo-response regulator 1	GO:0005622//intracellular	-	-	gi|38345390|emb|CAE03116.2|/6.34112e-150/OSJNBa0067K08.19 [Oryza sativa Japonica Group]//gi|937914983|dbj|BAS89902.1|/3.71943e-36/Os04g0497700 [Oryza sativa Japonica Group]	K12135|1|2e-16|82.8|ath:AT5G15840|zinc finger protein CONSTANS!K12129|4|3e-08|60.1|atr:18423614|pseudo-response regulator 7!K12127|5|4e-08|59.3|smo:SELMODRAFT_438647|pseudo-response regulator 1	GO:0005622//intracellular	-	-	gi|38345390|emb|CAE03116.2|/6.34112e-150/OSJNBa0067K08.19 [Oryza sativa Japonica Group]//gi|937914983|dbj|BAS89902.1|/3.71943e-36/Os04g0497700 [Oryza sativa Japonica Group]
OS01G0130200	2.905	18.91	2.70254	Up	0.833912	-	-	-	-	gi|937894228|dbj|BAS70208.1|/1.44766e-39/Os01g0130200 [Oryza sativa Japonica Group]	-	-	-	-	gi|937894228|dbj|BAS70208.1|/1.44766e-39/Os01g0130200 [Oryza sativa Japonica Group]
OS10G0496900	2.88	16.21	2.49274	Up	0.809406	K00218|1|0.0|606|obr:102710906|protochlorophyllide reductase [EC:1.3.1.33]	GO:0009507//chloroplast	GO:0016630//protochlorophyllide reductase activity	GO:0015979//photosynthesis;GO:0015995//chlorophyll biosynthetic process;GO:0055114//oxidation-reduction process	gi|75248671|sp|Q8W3D9.1|PORB_ORYSJ/0/RecName: Full=Protochlorophyllide reductase B, chloroplastic; Short=PCR B; AltName: Full=NADPH-protochlorophyllide oxidoreductase B; Short=POR B; Flags: Precursor	K00218|1|0.0|606|obr:102710906|protochlorophyllide reductase [EC:1.3.1.33]	GO:0009507//chloroplast	GO:0016630//protochlorophyllide reductase activity	GO:0015979//photosynthesis;GO:0015995//chlorophyll biosynthetic process;GO:0055114//oxidation-reduction process	gi|75248671|sp|Q8W3D9.1|PORB_ORYSJ/0/RecName: Full=Protochlorophyllide reductase B, chloroplastic; Short=PCR B; AltName: Full=NADPH-protochlorophyllide oxidoreductase B; Short=POR B; Flags: Precursor
OS11G0535525	22011.3	3803.28	-2.53293	Down	0.911624	-	GO:0043231//intracellular membrane-bounded organelle;GO:0044444//cytoplasmic part	-	-	gi|119394846|gb|ABL74535.1|/2.49503e-39/prolamin [Oryza sativa Japonica Group]	-	GO:0043231//intracellular membrane-bounded organelle;GO:0044444//cytoplasmic part	-	-	gi|119394846|gb|ABL74535.1|/2.49503e-39/prolamin [Oryza sativa Japonica Group]
OS10G0579300	999.705	377.755	-1.40405	Down	0.802968	K11352|1|6e-116|332|dosa:Os10t0579300-01|NADH dehydrogenase (ubiquinone) 1 alpha subcomplex subunit 12	GO:0005747//mitochondrial respiratory chain complex I	GO:0008137//NADH dehydrogenase (ubiquinone) activity;GO:0009055//electron carrier activity;GO:0050897//cobalt ion binding	GO:0006511//ubiquitin-dependent protein catabolic process;GO:0009853//photorespiration;GO:0051788//response to misfolded protein;GO:0055114//oxidation-reduction process;GO:0080129//proteasome core complex assembly	gi|31433693|gb|AAP55177.1|/5.9444e-115/NADH:ubiquinone oxidoreductase 17.2 kD subunit family protein, expressed [Oryza sativa Japonica Group]	K11352|1|6e-116|332|dosa:Os10t0579300-01|NADH dehydrogenase (ubiquinone) 1 alpha subcomplex subunit 12	GO:0005747//mitochondrial respiratory chain complex I	GO:0008137//NADH dehydrogenase (ubiquinone) activity;GO:0009055//electron carrier activity;GO:0050897//cobalt ion binding	GO:0006511//ubiquitin-dependent protein catabolic process;GO:0009853//photorespiration;GO:0051788//response to misfolded protein;GO:0055114//oxidation-reduction process;GO:0080129//proteasome core complex assembly	gi|31433693|gb|AAP55177.1|/5.9444e-115/NADH:ubiquinone oxidoreductase 17.2 kD subunit family protein, expressed [Oryza sativa Japonica Group]
OS05G0119100	53.195	8.54	-2.63898	Down	0.883694	-	-	-	-	-	-	-	-	-	-
OS04G0270550	0	53.75	6.74819	Up	0.963536	-	-	-	-	gi|38347036|emb|CAD39888.2|/3.17284e-48/OSJNBb0067G11.11 [Oryza sativa Japonica Group]	-	-	-	-	gi|38347036|emb|CAD39888.2|/3.17284e-48/OSJNBb0067G11.11 [Oryza sativa Japonica Group]
OS07G0213600	138.845	429.24	1.62831	Up	0.829489	-	GO:0016023//cytoplasmic, membrane-bounded vesicle	-	-	gi|113610718|dbj|BAF21096.1|/6.21112e-70/Os07g0213600 [Oryza sativa Japonica Group]	-	GO:0016023//cytoplasmic, membrane-bounded vesicle	-	-	gi|113610718|dbj|BAF21096.1|/6.21112e-70/Os07g0213600 [Oryza sativa Japonica Group]
OS01G0660200	4.225	50.86	3.58951	Up	0.92178	K01183|1|0.0|550|dosa:Os01t0660200-01|chitinase [EC:3.2.1.14]	GO:0005576//extracellular region;GO:0016023//cytoplasmic, membrane-bounded vesicle	GO:0004568//chitinase activity;GO:0008061//chitin binding	GO:0005975//carbohydrate metabolic process;GO:0006032//chitin catabolic process	gi|2696231|dbj|BAA23811.1|/0/chitinase [Oryza sativa Japonica Group]	K01183|1|0.0|550|dosa:Os01t0660200-01|chitinase [EC:3.2.1.14]	GO:0005576//extracellular region;GO:0016023//cytoplasmic, membrane-bounded vesicle	GO:0004568//chitinase activity;GO:0008061//chitin binding	GO:0005975//carbohydrate metabolic process;GO:0006032//chitin catabolic process	gi|2696231|dbj|BAA23811.1|/0/chitinase [Oryza sativa Japonica Group]
OS03G0659233	1.805	19.5	3.24626	Up	0.862333	K02707|1|3e-56|170|sita:19526803|photosystem II cytochrome b559 subunit alpha	GO:0009535//chloroplast thylakoid membrane;GO:0009539//photosystem II reaction center;GO:0016021//integral component of membrane	GO:0005506//iron ion binding;GO:0009055//electron carrier activity;GO:0020037//heme binding	GO:0009767//photosynthetic electron transport chain	gi|11466807|ref|NP_039403.1|/3.09588e-55/photosystem II protein V [Oryza sativa Japonica Group]	K02707|1|3e-56|170|sita:19526803|photosystem II cytochrome b559 subunit alpha	GO:0009535//chloroplast thylakoid membrane;GO:0009539//photosystem II reaction center;GO:0016021//integral component of membrane	GO:0005506//iron ion binding;GO:0009055//electron carrier activity;GO:0020037//heme binding	GO:0009767//photosynthetic electron transport chain	gi|11466807|ref|NP_039403.1|/3.09588e-55/photosystem II protein V [Oryza sativa Japonica Group]
OS06G0567000	435.17	150.295	-1.53378	Down	0.816024	-	GO:0016021//integral component of membrane	-	-	gi|113595937|dbj|BAF19811.1|/5.21157e-30/Os06g0567000 [Oryza sativa Japonica Group]	-	GO:0016021//integral component of membrane	-	-	gi|113595937|dbj|BAF19811.1|/5.21157e-30/Os06g0567000 [Oryza sativa Japonica Group]
OS06G0199400	20.325	94.8	2.22163	Up	0.869967	K10781|1|2e-08|58.9|pda:103697375|fatty acyl-ACP thioesterase B [EC:3.1.2.14 3.1.2.21]	-	-	-	gi|937921728|dbj|BAS96645.1|/8.60916e-54/Os06g0199402 [Oryza sativa Japonica Group]	K10781|1|2e-08|58.9|pda:103697375|fatty acyl-ACP thioesterase B [EC:3.1.2.14 3.1.2.21]	-	-	-	gi|937921728|dbj|BAS96645.1|/8.60916e-54/Os06g0199402 [Oryza sativa Japonica Group]
OS02G0178100	0.405	23.535	5.86074	Up	0.925269	K12135|1|2e-14|78.2|aly:ARALYDRAFT_488429|zinc finger protein CONSTANS!K12127|2|1e-06|54.7|smo:SELMODRAFT_438647|pseudo-response regulator 1!K12130|4|2e-06|52.0|zma:100381775|pseudo-response regulator 5!K12129|5|2e-06|53.9|bpg:Bathy17g01510|pseudo-response regulator 7	GO:0005634//nucleus	-	GO:0009416//response to light stimulus;GO:0009909//regulation of flower development	gi|937902222|dbj|BAS77276.1|/1.93852e-146/Os02g0178100, partial [Oryza sativa Japonica Group]	K12135|1|2e-14|78.2|aly:ARALYDRAFT_488429|zinc finger protein CONSTANS!K12127|2|1e-06|54.7|smo:SELMODRAFT_438647|pseudo-response regulator 1!K12130|4|2e-06|52.0|zma:100381775|pseudo-response regulator 5!K12129|5|2e-06|53.9|bpg:Bathy17g01510|pseudo-response regulator 7	GO:0005634//nucleus	-	GO:0009416//response to light stimulus;GO:0009909//regulation of flower development	gi|937902222|dbj|BAS77276.1|/1.93852e-146/Os02g0178100, partial [Oryza sativa Japonica Group]
OS03G0252100	1.455	16.365	3.49152	Up	0.859532	K14493|1|6e-43|159|smo:SELMODRAFT_443106|gibberellin receptor GID1 [EC:3.-.-.-]	-	GO:0016787//hydrolase activity	GO:0008152//metabolic process	gi|937908376|dbj|BAS83296.1|/0/Os03g0252100, partial [Oryza sativa Japonica Group]	K14493|1|6e-43|159|smo:SELMODRAFT_443106|gibberellin receptor GID1 [EC:3.-.-.-]	-	GO:0016787//hydrolase activity	GO:0008152//metabolic process	gi|937908376|dbj|BAS83296.1|/0/Os03g0252100, partial [Oryza sativa Japonica Group]
OS01G0550300	54.68	184.845	1.75723	Up	0.838515	K10442|1|3e-23|107|sly:101268156|kelch-like protein 1/4/5!K10457|2|1e-21|102|vvi:100267149|kelch-like protein 20!K16726|3|4e-09|63.2|mis:MICPUN_106342|ankyrin repeat domain-containing protein 17	-	-	GO:0006950//response to stress;GO:0006952//defense response;GO:0007165//signal transduction;GO:0071310//cellular response to organic substance	gi|113532832|dbj|BAF05215.1|/3.64419e-162/Os01g0550300 [Oryza sativa Japonica Group]//gi|937896661|dbj|BAS72641.1|/1.22181e-167/Os01g0550300 [Oryza sativa Japonica Group]	K10442|1|3e-23|107|sly:101268156|kelch-like protein 1/4/5!K10457|2|1e-21|102|vvi:100267149|kelch-like protein 20!K16726|3|4e-09|63.2|mis:MICPUN_106342|ankyrin repeat domain-containing protein 17	-	-	GO:0006950//response to stress;GO:0006952//defense response;GO:0007165//signal transduction;GO:0071310//cellular response to organic substance	gi|113532832|dbj|BAF05215.1|/3.64419e-162/Os01g0550300 [Oryza sativa Japonica Group]//gi|937896661|dbj|BAS72641.1|/1.22181e-167/Os01g0550300 [Oryza sativa Japonica Group]
OS01G0604000	7.705	0	-3.94579	Down	0.800036	-	-	-	GO:0006950//response to stress	gi|937897071|dbj|BAS73051.1|/3.87721e-69/Os01g0604100 [Oryza sativa Japonica Group]	-	-	-	GO:0006950//response to stress	gi|937897071|dbj|BAS73051.1|/3.87721e-69/Os01g0604100 [Oryza sativa Japonica Group]
OS03G0250301	0.115	15.425	7.06749	Up	0.896603	-	-	-	-	gi|937908365|dbj|BAS83285.1|/1.64644e-32/Os03g0250301, partial [Oryza sativa Japonica Group]	-	-	-	-	gi|937908365|dbj|BAS83285.1|/1.64644e-32/Os03g0250301, partial [Oryza sativa Japonica Group]
OS05G0127500	9.115	34.985	1.94042	Up	0.813993	K05278|1|2e-78|252|atr:18425281|flavonol synthase [EC:1.14.11.23]	-	GO:0005506//iron ion binding;GO:0051213//dioxygenase activity	GO:0055114//oxidation-reduction process	gi|113578085|dbj|BAF16448.1|/0/Os05g0127500 [Oryza sativa Japonica Group]	K05278|1|2e-78|252|atr:18425281|flavonol synthase [EC:1.14.11.23]	-	GO:0005506//iron ion binding;GO:0051213//dioxygenase activity	GO:0055114//oxidation-reduction process	gi|113578085|dbj|BAF16448.1|/0/Os05g0127500 [Oryza sativa Japonica Group]
OS02G0159850	101.095	3.885	-4.70165	Down	0.969695	-	-	-	-	gi|937902042|dbj|BAS77096.1|/5.84469e-43/Os02g0159850, partial [Oryza sativa Japonica Group]	-	-	-	-	gi|937902042|dbj|BAS77096.1|/5.84469e-43/Os02g0159850, partial [Oryza sativa Japonica Group]
OS06G0593800	2.215	15.58	2.81432	Up	0.822527	K12338|1|4e-102|319|vvi:100260080|anthocyanidin 3-O-glucoside 5-O-glucosyltransferase [EC:2.4.1.298]	GO:0043231//intracellular membrane-bounded organelle	GO:0080043//quercetin 3-O-glucosyltransferase activity;GO:0080044//quercetin 7-O-glucosyltransferase activity	GO:0009813//flavonoid biosynthetic process;GO:0052696//flavonoid glucuronidation	gi|113596017|dbj|BAF19891.1|/0/Os06g0593800 [Oryza sativa Japonica Group]	K12338|1|4e-102|319|vvi:100260080|anthocyanidin 3-O-glucoside 5-O-glucosyltransferase [EC:2.4.1.298]	GO:0043231//intracellular membrane-bounded organelle	GO:0080043//quercetin 3-O-glucosyltransferase activity;GO:0080044//quercetin 7-O-glucosyltransferase activity	GO:0009813//flavonoid biosynthetic process;GO:0052696//flavonoid glucuronidation	gi|113596017|dbj|BAF19891.1|/0/Os06g0593800 [Oryza sativa Japonica Group]
OS04G0497300	1448.76	331.365	-2.12832	Down	0.88222	-	GO:0016021//integral component of membrane;GO:0016023//cytoplasmic, membrane-bounded vesicle	-	-	gi|937914979|dbj|BAS89898.1|/9.52677e-60/Os04g0497300, partial [Oryza sativa Japonica Group]	-	GO:0016021//integral component of membrane;GO:0016023//cytoplasmic, membrane-bounded vesicle	-	-	gi|937914979|dbj|BAS89898.1|/9.52677e-60/Os04g0497300, partial [Oryza sativa Japonica Group]
OS03G0793700	36.34	680.06	4.22603	Up	0.977689	-	GO:0016023//cytoplasmic, membrane-bounded vesicle	GO:0045735//nutrient reservoir activity	-	gi|108711519|gb|ABF99314.1|/0/Cupin family protein, expressed [Oryza sativa Japonica Group]	-	GO:0016023//cytoplasmic, membrane-bounded vesicle	GO:0045735//nutrient reservoir activity	-	gi|108711519|gb|ABF99314.1|/0/Cupin family protein, expressed [Oryza sativa Japonica Group]
OS09G0292900	0.25	10.865	5.44162	Up	0.859286	-	-	-	-	gi|50725309|dbj|BAD34311.1|/0/kelch repeat-containing F-box-like protein [Oryza sativa Japonica Group]	-	-	-	-	gi|50725309|dbj|BAD34311.1|/0/kelch repeat-containing F-box-like protein [Oryza sativa Japonica Group]
OS12G0599700	25.695	77.58	1.5942	Up	0.803148	-	-	-	-	gi|937943032|dbj|BAT17944.1|/1.73932e-53/Os12g0599700, partial [Oryza sativa Japonica Group]	-	-	-	-	gi|937943032|dbj|BAT17944.1|/1.73932e-53/Os12g0599700, partial [Oryza sativa Japonica Group]
OS03G0850200	0.32	7.81	4.60918	Up	0.814779	K13029|1|8e-36|136|sita:101785891|4-hydroxyphenylacetaldehyde oxime monooxygenase [EC:1.14.13.68]	GO:0016020//membrane	GO:0005488;GO:0016709//oxidoreductase activity, acting on paired donors, with incorporation or reduction of molecular oxygen, NAD(P)H as one donor, and incorporation of one atom of oxygen	GO:0044550//secondary metabolite biosynthetic process;GO:0098542//defense response to other organism	gi|937912452|dbj|BAS87372.1|/3.84593e-93/Os03g0850200 [Oryza sativa Japonica Group]	K13029|1|8e-36|136|sita:101785891|4-hydroxyphenylacetaldehyde oxime monooxygenase [EC:1.14.13.68]	GO:0016020//membrane	GO:0005488;GO:0016709//oxidoreductase activity, acting on paired donors, with incorporation or reduction of molecular oxygen, NAD(P)H as one donor, and incorporation of one atom of oxygen	GO:0044550//secondary metabolite biosynthetic process;GO:0098542//defense response to other organism	gi|937912452|dbj|BAS87372.1|/3.84593e-93/Os03g0850200 [Oryza sativa Japonica Group]
OS03G0182800	20.52	67.76	1.7234	Up	0.81378	K09286|1|1e-19|93.2|dosa:Os07t0617000-01|EREBP-like factor	GO:0005634//nucleus	GO:0003677//DNA binding;GO:0003700//transcription factor activity, sequence-specific DNA binding	GO:0006355//regulation of transcription, DNA-templated	gi|33087061|gb|AAP92744.1|/4.93599e-111/ap2 domain containing protein [Oryza sativa Japonica Group]	K09286|1|1e-19|93.2|dosa:Os07t0617000-01|EREBP-like factor	GO:0005634//nucleus	GO:0003677//DNA binding;GO:0003700//transcription factor activity, sequence-specific DNA binding	GO:0006355//regulation of transcription, DNA-templated	gi|33087061|gb|AAP92744.1|/4.93599e-111/ap2 domain containing protein [Oryza sativa Japonica Group]
OS05G0366600	4.995	33.76	2.75676	Up	0.869557	K01188|1|0.0|1033|dosa:Os05t0366600-01|beta-glucosidase [EC:3.2.1.21]	GO:0016023//cytoplasmic, membrane-bounded vesicle	GO:0008422//beta-glucosidase activity	GO:0005975//carbohydrate metabolic process	gi|75288633|sp|Q60DX8.1|BGL22_ORYSJ/0/RecName: Full=Beta-glucosidase 22; Short=Os5bglu22; Flags: Precursor	K01188|1|0.0|1033|dosa:Os05t0366600-01|beta-glucosidase [EC:3.2.1.21]	GO:0016023//cytoplasmic, membrane-bounded vesicle	GO:0008422//beta-glucosidase activity	GO:0005975//carbohydrate metabolic process	gi|75288633|sp|Q60DX8.1|BGL22_ORYSJ/0/RecName: Full=Beta-glucosidase 22; Short=Os5bglu22; Flags: Precursor
OS08G0547900	0.4	7.8	4.2854	Up	0.812027	K14985|1|2e-136|412|egr:104440726|26-hydroxylase [EC:1.14.-.-]!K05280|2|2e-108|339|mus:103979831|flavonoid 3'-monooxygenase [EC:1.14.13.21]!K13083|5|3e-105|331|egu:105053152|flavonoid 3',5'-hydroxylase [EC:1.14.13.88]	GO:0016021//integral component of membrane;GO:0016023//cytoplasmic, membrane-bounded vesicle	GO:0005506//iron ion binding;GO:0016709//oxidoreductase activity, acting on paired donors, with incorporation or reduction of molecular oxygen, NAD(P)H as one donor, and incorporation of one atom of oxygen;GO:0020037//heme binding	GO:0044550//secondary metabolite biosynthetic process;GO:0055114//oxidation-reduction process	gi|255678629|dbj|BAF24345.2|/0/Os08g0547900, partial [Oryza sativa Japonica Group]	K14985|1|2e-136|412|egr:104440726|26-hydroxylase [EC:1.14.-.-]!K05280|2|2e-108|339|mus:103979831|flavonoid 3'-monooxygenase [EC:1.14.13.21]!K13083|5|3e-105|331|egu:105053152|flavonoid 3',5'-hydroxylase [EC:1.14.13.88]	GO:0016021//integral component of membrane;GO:0016023//cytoplasmic, membrane-bounded vesicle	GO:0005506//iron ion binding;GO:0016709//oxidoreductase activity, acting on paired donors, with incorporation or reduction of molecular oxygen, NAD(P)H as one donor, and incorporation of one atom of oxygen;GO:0020037//heme binding	GO:0044550//secondary metabolite biosynthetic process;GO:0055114//oxidation-reduction process	gi|255678629|dbj|BAF24345.2|/0/Os08g0547900, partial [Oryza sativa Japonica Group]
OS03G0132900	0.435	7.53	4.11356	Up	0.805999	K01183|1|4e-145|414|sita:101772433|chitinase [EC:3.2.1.14]	-	GO:0004568//chitinase activity	GO:0000272//polysaccharide catabolic process;GO:0006032//chitin catabolic process;GO:0016998//cell wall macromolecule catabolic process	gi|122247563|sp|Q10S66.1|CHI11_ORYSJ/1.44183e-177/RecName: Full=Chitinase 11; AltName: Full=Pathogenesis related (PR)-3 chitinase 11; Flags: Precursor	K01183|1|4e-145|414|sita:101772433|chitinase [EC:3.2.1.14]	-	GO:0004568//chitinase activity	GO:0000272//polysaccharide catabolic process;GO:0006032//chitin catabolic process;GO:0016998//cell wall macromolecule catabolic process	gi|122247563|sp|Q10S66.1|CHI11_ORYSJ/1.44183e-177/RecName: Full=Chitinase 11; AltName: Full=Pathogenesis related (PR)-3 chitinase 11; Flags: Precursor
OS07G0479350	0.165	21.14	5.67072	Up	0.917669	K16298|1|2e-75|235|dosa:Os07t0479300-01|serine carboxypeptidase-like clade IV [EC:3.4.16.-]!K09645|5|9e-28|109|bdi:100837523|vitellogenic carboxypeptidase-like protein [EC:3.4.16.-]	GO:0016023//cytoplasmic, membrane-bounded vesicle	GO:0004185//serine-type carboxypeptidase activity	GO:0006508//proteolysis	gi|125558319|gb|EAZ03855.1|/1.60334e-74/hypothetical protein OsI_25989 [Oryza sativa Indica Group]	K16298|1|2e-75|235|dosa:Os07t0479300-01|serine carboxypeptidase-like clade IV [EC:3.4.16.-]!K09645|5|9e-28|109|bdi:100837523|vitellogenic carboxypeptidase-like protein [EC:3.4.16.-]	GO:0016023//cytoplasmic, membrane-bounded vesicle	GO:0004185//serine-type carboxypeptidase activity	GO:0006508//proteolysis	gi|125558319|gb|EAZ03855.1|/1.60334e-74/hypothetical protein OsI_25989 [Oryza sativa Indica Group]
OS07G0457400	186.34	65.335	-1.51201	Down	0.806588	-	-	-	-	gi|937926433|dbj|BAT01350.1|/0/Os07g0457400, partial [Oryza sativa Japonica Group]	-	-	-	-	gi|937926433|dbj|BAT01350.1|/0/Os07g0457400, partial [Oryza sativa Japonica Group]
OS03G0823500	16.685	122.055	2.87091	Up	0.915277	K14638|1|0.0|654|egu:105046384|solute carrier family 15 (peptide/histidine transporter), member 3/4	GO:0016021//integral component of membrane	GO:0005215//transporter activity	GO:0006857//oligopeptide transport	gi|108711822|gb|ABF99617.1|/0/POT family protein, expressed [Oryza sativa Japonica Group]	K14638|1|0.0|654|egu:105046384|solute carrier family 15 (peptide/histidine transporter), member 3/4	GO:0016021//integral component of membrane	GO:0005215//transporter activity	GO:0006857//oligopeptide transport	gi|108711822|gb|ABF99617.1|/0/POT family protein, expressed [Oryza sativa Japonica Group]
OS03G0388900	0.405	22.12	5.77129	Up	0.920863	-	-	GO:0008233//peptidase activity	GO:0006508//proteolysis	gi|108708548|gb|ABF96343.1|/0/ICE-like protease p20 domain containing protein, expressed [Oryza sativa Japonica Group]	-	-	GO:0008233//peptidase activity	GO:0006508//proteolysis	gi|108708548|gb|ABF96343.1|/0/ICE-like protease p20 domain containing protein, expressed [Oryza sativa Japonica Group]
OS01G0124200	2.97	17.395	2.55014	Up	0.81758	-	GO:0005576//extracellular region;GO:0016023//cytoplasmic, membrane-bounded vesicle	GO:0004867//serine-type endopeptidase inhibitor activity	GO:0010951//negative regulation of endopeptidase activity	gi|145944486|gb|ABP98945.1|/0/Bowman-Birk type proteinase inhibitor A [Oryza sativa Japonica Group]	-	GO:0005576//extracellular region;GO:0016023//cytoplasmic, membrane-bounded vesicle	GO:0004867//serine-type endopeptidase inhibitor activity	GO:0010951//negative regulation of endopeptidase activity	gi|145944486|gb|ABP98945.1|/0/Bowman-Birk type proteinase inhibitor A [Oryza sativa Japonica Group]
OS07G0681300	0.29	7.815	4.75212	Up	0.820545	K10717|1|1e-85|277|fve:101290878|cytokinin trans-hydroxylase	GO:0016021//integral component of membrane;GO:0016023//cytoplasmic, membrane-bounded vesicle	GO:0004497//monooxygenase activity;GO:0005506//iron ion binding;GO:0016705//oxidoreductase activity, acting on paired donors, with incorporation or reduction of molecular oxygen;GO:0020037//heme binding	GO:0055114//oxidation-reduction process	gi|113612188|dbj|BAF22566.1|/0/Os07g0681300 [Oryza sativa Japonica Group]	K10717|1|1e-85|277|fve:101290878|cytokinin trans-hydroxylase	GO:0016021//integral component of membrane;GO:0016023//cytoplasmic, membrane-bounded vesicle	GO:0004497//monooxygenase activity;GO:0005506//iron ion binding;GO:0016705//oxidoreductase activity, acting on paired donors, with incorporation or reduction of molecular oxygen;GO:0020037//heme binding	GO:0055114//oxidation-reduction process	gi|113612188|dbj|BAF22566.1|/0/Os07g0681300 [Oryza sativa Japonica Group]
OS12G0465800	0.145	10.62	4.74879	Up	0.853488	-	-	-	-	gi|937942159|dbj|BAT17071.1|/8.0908e-45/Os12g0465800 [Oryza sativa Japonica Group]	-	-	-	-	gi|937942159|dbj|BAT17071.1|/8.0908e-45/Os12g0465800 [Oryza sativa Japonica Group]
OS01G0974200	188.585	1199.34	2.66895	Up	0.919389	-	-	-	-	gi|218189837|gb|EEC72264.1|/1.30877e-08/hypothetical protein OsI_05418 [Oryza sativa Indica Group]//gi|218189837|gb|EEC72264.1|/7.77537e-09/hypothetical protein OsI_05418 [Oryza sativa Indica Group]	-	-	-	-	gi|218189837|gb|EEC72264.1|/1.30877e-08/hypothetical protein OsI_05418 [Oryza sativa Indica Group]//gi|218189837|gb|EEC72264.1|/7.77537e-09/hypothetical protein OsI_05418 [Oryza sativa Indica Group]
OS10G0322300	0	8.43	4.07553	Up	0.818285	-	GO:0009536//plastid	-	-	gi|110288870|gb|ABB47148.2|/5.09358e-106/expressed protein [Oryza sativa Japonica Group]	-	GO:0009536//plastid	-	-	gi|110288870|gb|ABB47148.2|/5.09358e-106/expressed protein [Oryza sativa Japonica Group]
OS02G0130700	73.1	22.93	-1.67264	Down	0.810618	-	-	-	-	gi|937901756|dbj|BAS76810.1|/5.16043e-75/Os02g0130700 [Oryza sativa Japonica Group]	-	-	-	-	gi|937901756|dbj|BAS76810.1|/5.16043e-75/Os02g0130700 [Oryza sativa Japonica Group]
OS02G0530300	3.02	27.555	3.18969	Up	0.881925	K13523|1|2e-14|75.5|mtr:MTR_051s0004|lysophosphatidic acid acyltransferase / lysophosphatidylinositol acyltransferase [EC:2.3.1.51 2.3.1.-]	-	-	-	gi|75123399|sp|Q6H754.1|SAP5_ORYSJ/3.68143e-56/RecName: Full=Zinc finger A20 and AN1 domain-containing stress-associated protein 5; Short=OsSAP5	K13523|1|2e-14|75.5|mtr:MTR_051s0004|lysophosphatidic acid acyltransferase / lysophosphatidylinositol acyltransferase [EC:2.3.1.51 2.3.1.-]	-	-	-	gi|75123399|sp|Q6H754.1|SAP5_ORYSJ/3.68143e-56/RecName: Full=Zinc finger A20 and AN1 domain-containing stress-associated protein 5; Short=OsSAP5
OS11G0178200	18.12	3.435	-2.3992	Down	0.810422	-	-	-	-	gi|62733915|gb|AAX96024.1|/1.74296e-70/expressed protein [Oryza sativa Japonica Group]	-	-	-	-	gi|62733915|gb|AAX96024.1|/1.74296e-70/expressed protein [Oryza sativa Japonica Group]
OS01G0595600	0.195	13.45	6.10799	Up	0.883334	K05605|1|2e-27|116|egu:105047741|3-hydroxyisobutyryl-CoA hydrolase [EC:3.1.2.4]	-	GO:0016787//hydrolase activity	GO:0008152//metabolic process	gi|20521314|dbj|BAB91828.1|/1.11476e-180/hydrolase-like [Oryza sativa Japonica Group]	K05605|1|2e-27|116|egu:105047741|3-hydroxyisobutyryl-CoA hydrolase [EC:3.1.2.4]	-	GO:0016787//hydrolase activity	GO:0008152//metabolic process	gi|20521314|dbj|BAB91828.1|/1.11476e-180/hydrolase-like [Oryza sativa Japonica Group]
OS12G0555600	8.85	43.24	2.28862	Up	0.849802	K00770|1|0.0|2142|dosa:Os12t0555600-01|1,4-beta-D-xylan synthase [EC:2.4.2.24]	GO:0000139//Golgi membrane;GO:0009536//plastid;GO:0016021//integral component of membrane	GO:0016760//cellulose synthase (UDP-forming) activity;GO:0051753//mannan synthase activity	GO:0000226//microtubule cytoskeleton organization;GO:0000724//double-strand break repair via homologous recombination;GO:0000911//cytokinesis by cell plate formation;GO:0009414//response to water deprivation;GO:0009651//response to salt stress;GO:0009965//leaf morphogenesis;GO:0010583;GO:0030244//cellulose biosynthetic process;GO:0042127//regulation of cell proliferation;GO:0042546//cell wall bio…	gi|122203552|sp|Q2QNS6.1|CSLD4_ORYSJ/0/RecName: Full=Cellulose synthase-like protein D4; AltName: Full=OsCslD4	K00770|1|0.0|2142|dosa:Os12t0555600-01|1,4-beta-D-xylan synthase [EC:2.4.2.24]	GO:0000139//Golgi membrane;GO:0009536//plastid;GO:0016021//integral component of membrane	GO:0016760//cellulose synthase (UDP-forming) activity;GO:0051753//mannan synthase activity	GO:0000226//microtubule cytoskeleton organization;GO:0000724//double-strand break repair via homologous recombination;GO:0000911//cytokinesis by cell plate formation;GO:0009414//response to water deprivation;GO:0009651//response to salt stress;GO:0009965//leaf morphogenesis;GO:0010583;GO:0030244//cellulose biosynthetic process;GO:0042127//regulation of cell proliferation;GO:0042546//cell wall bio…	gi|122203552|sp|Q2QNS6.1|CSLD4_ORYSJ/0/RecName: Full=Cellulose synthase-like protein D4; AltName: Full=OsCslD4
OS01G0229000	21.885	3.265	-2.63835	Down	0.842561	K09420|1|3e-65|226|bdi:100840729|myb proto-oncogene protein	GO:0009536//plastid	GO:0003677//DNA binding	-	gi|937895169|dbj|BAS71149.1|/0/Os01g0229000, partial [Oryza sativa Japonica Group]	K09420|1|3e-65|226|bdi:100840729|myb proto-oncogene protein	GO:0009536//plastid	GO:0003677//DNA binding	-	gi|937895169|dbj|BAS71149.1|/0/Os01g0229000, partial [Oryza sativa Japonica Group]
OS09G0495500	39.015	3.025	-3.68902	Down	0.919372	-	-	-	-	gi|1002295076|ref|XP_015610964.1|/2.26817e-64/PREDICTED: uncharacterized protein LOC9267072 [Oryza sativa Japonica Group]	-	-	-	-	gi|1002295076|ref|XP_015610964.1|/2.26817e-64/PREDICTED: uncharacterized protein LOC9267072 [Oryza sativa Japonica Group]
OS02G0197200	0.465	10.155	4.44882	Up	0.841857	K08472|1|0.0|707|dosa:Os02t0197200-01|mlo protein	GO:0005886//plasma membrane;GO:0016021//integral component of membrane	GO:0005516//calmodulin binding	GO:0006952//defense response;GO:0009607//response to biotic stimulus	gi|113535728|dbj|BAF08111.1|/0/Os02g0197200 [Oryza sativa Japonica Group]	K08472|1|0.0|707|dosa:Os02t0197200-01|mlo protein	GO:0005886//plasma membrane;GO:0016021//integral component of membrane	GO:0005516//calmodulin binding	GO:0006952//defense response;GO:0009607//response to biotic stimulus	gi|113535728|dbj|BAF08111.1|/0/Os02g0197200 [Oryza sativa Japonica Group]
OS11G0233400	3.835	115.03	4.90664	Up	0.973233	-	GO:0005739//mitochondrion	GO:0097159//organic cyclic compound binding;GO:1901363//heterocyclic compound binding	-	gi|255679930|dbj|BAH95172.1|/8.86118e-75/Os11g0233400, partial [Oryza sativa Japonica Group]	-	GO:0005739//mitochondrion	GO:0097159//organic cyclic compound binding;GO:1901363//heterocyclic compound binding	-	gi|255679930|dbj|BAH95172.1|/8.86118e-75/Os11g0233400, partial [Oryza sativa Japonica Group]
OS01G0179300	597.445	221.73	-1.43	Down	0.805032	-	-	-	-	gi|113531729|dbj|BAF04112.1|/1.65368e-65/Os01g0179300 [Oryza sativa Japonica Group]	-	-	-	-	gi|113531729|dbj|BAF04112.1|/1.65368e-65/Os01g0179300 [Oryza sativa Japonica Group]
OS07G0577600	42.795	274.4	2.68077	Up	0.913819	K08908|1|7e-55|188|obr:102714753|light-harvesting complex I chlorophyll a/b binding protein 2	GO:0009522//photosystem I;GO:0009534//chloroplast thylakoid;GO:0009535//chloroplast thylakoid membrane;GO:0009941//chloroplast envelope;GO:0010287//plastoglobule;GO:0016021//integral component of membrane;GO:0034357	GO:0005488;GO:0016168//chlorophyll binding;GO:0031409//pigment binding;GO:0046872//metal ion binding	GO:0009416//response to light stimulus;GO:0009765//photosynthesis, light harvesting;GO:0009768//photosynthesis, light harvesting in photosystem I;GO:0018298//protein-chromophore linkage	gi|113611626|dbj|BAF22004.1|/6.67075e-147/Os07g0577600 [Oryza sativa Japonica Group]//gi|2306981|gb|AAB65793.1|/1.1853e-84/photosystem I antenna protein [Oryza sativa Indica Group]	K08908|1|7e-55|188|obr:102714753|light-harvesting complex I chlorophyll a/b binding protein 2	GO:0009522//photosystem I;GO:0009534//chloroplast thylakoid;GO:0009535//chloroplast thylakoid membrane;GO:0009941//chloroplast envelope;GO:0010287//plastoglobule;GO:0016021//integral component of membrane;GO:0034357	GO:0005488;GO:0016168//chlorophyll binding;GO:0031409//pigment binding;GO:0046872//metal ion binding	GO:0009416//response to light stimulus;GO:0009765//photosynthesis, light harvesting;GO:0009768//photosynthesis, light harvesting in photosystem I;GO:0018298//protein-chromophore linkage	gi|113611626|dbj|BAF22004.1|/6.67075e-147/Os07g0577600 [Oryza sativa Japonica Group]//gi|2306981|gb|AAB65793.1|/1.1853e-84/photosystem I antenna protein [Oryza sativa Indica Group]
OS10G0542900	9.11	180.375	4.3074	Up	0.969761	K01183|1|1e-103|310|csv:101215573|chitinase [EC:3.2.1.14]	GO:0016023//cytoplasmic, membrane-bounded vesicle	GO:0004568//chitinase activity	GO:0000272//polysaccharide catabolic process;GO:0006032//chitin catabolic process;GO:0016998//cell wall macromolecule catabolic process	gi|75141289|sp|Q7XCK6.1|CHI8_ORYSJ/2.23136e-172/RecName: Full=Chitinase 8; AltName: Full=Class II chitinase a; Short=OsChia2a; AltName: Full=Pathogenesis related (PR)-3 chitinase 8; Flags: Precursor	K01183|1|1e-103|310|csv:101215573|chitinase [EC:3.2.1.14]	GO:0016023//cytoplasmic, membrane-bounded vesicle	GO:0004568//chitinase activity	GO:0000272//polysaccharide catabolic process;GO:0006032//chitin catabolic process;GO:0016998//cell wall macromolecule catabolic process	gi|75141289|sp|Q7XCK6.1|CHI8_ORYSJ/2.23136e-172/RecName: Full=Chitinase 8; AltName: Full=Class II chitinase a; Short=OsChia2a; AltName: Full=Pathogenesis related (PR)-3 chitinase 8; Flags: Precursor
OS05G0542500	51.94	228.105	2.13478	Up	0.873964	-	-	-	-	gi|4105441|gb|AAD02421.1|/1.6193e-84/group 3 LEA protein [Oryza sativa]//gi|937920221|dbj|BAS95139.1|/7.0397e-54/Os05g0542500 [Oryza sativa Japonica Group]	-	-	-	-	gi|4105441|gb|AAD02421.1|/1.6193e-84/group 3 LEA protein [Oryza sativa]//gi|937920221|dbj|BAS95139.1|/7.0397e-54/Os05g0542500 [Oryza sativa Japonica Group]
OS04G0513400	0.39	12.52	5.00462	Up	0.871228	K05350|1|0.0|690|obr:102705064|beta-glucosidase [EC:3.2.1.21]	GO:0016023//cytoplasmic, membrane-bounded vesicle	GO:0008422//beta-glucosidase activity	GO:0005975//carbohydrate metabolic process	gi|75296459|sp|Q7XSK2.2|BGL16_ORYSJ/0/RecName: Full=Beta-glucosidase 16; Short=Os4bglu16; Flags: Precursor	K05350|1|0.0|690|obr:102705064|beta-glucosidase [EC:3.2.1.21]	GO:0016023//cytoplasmic, membrane-bounded vesicle	GO:0008422//beta-glucosidase activity	GO:0005975//carbohydrate metabolic process	gi|75296459|sp|Q7XSK2.2|BGL16_ORYSJ/0/RecName: Full=Beta-glucosidase 16; Short=Os4bglu16; Flags: Precursor
OS01G0246400	29.535	358.57	3.60176	Up	0.953904	-	GO:0009536//plastid	-	-	gi|113532105|dbj|BAF04488.1|/2.21119e-53/Os01g0246400 [Oryza sativa Japonica Group]	-	GO:0009536//plastid	-	-	gi|113532105|dbj|BAF04488.1|/2.21119e-53/Os01g0246400 [Oryza sativa Japonica Group]
OS03G0245800	3.685	27.135	2.88042	Up	0.867379	K13993|1|3e-154|435|dosa:Os03t0245800-02|HSP20 family protein	GO:0009507//chloroplast	-	GO:0006457//protein folding;GO:0010286//heat acclimation	gi|122247294|sp|Q10P60.1|HS26P_ORYSJ/2.97564e-153/RecName: Full=26.7 kDa heat shock protein, chloroplastic; Short=OsHsp26.7; Flags: Precursor	K13993|1|3e-154|435|dosa:Os03t0245800-02|HSP20 family protein	GO:0009507//chloroplast	-	GO:0006457//protein folding;GO:0010286//heat acclimation	gi|122247294|sp|Q10P60.1|HS26P_ORYSJ/2.97564e-153/RecName: Full=26.7 kDa heat shock protein, chloroplastic; Short=OsHsp26.7; Flags: Precursor
OS11G0211800	0.295	25.615	6.44013	Up	0.931347	-	GO:0005576//extracellular region;GO:0016023//cytoplasmic, membrane-bounded vesicle	GO:0008200//ion channel inhibitor activity	GO:0009405//pathogenesis	gi|149392549|gb|ABR26077.1|/5.92131e-35/unknown, partial [Oryza sativa Indica Group]	-	GO:0005576//extracellular region;GO:0016023//cytoplasmic, membrane-bounded vesicle	GO:0008200//ion channel inhibitor activity	GO:0009405//pathogenesis	gi|149392549|gb|ABR26077.1|/5.92131e-35/unknown, partial [Oryza sativa Indica Group]
OS11G0114900	9.235	36.25	1.9728	Up	0.817924	-	GO:0016023//cytoplasmic, membrane-bounded vesicle	GO:0008289//lipid binding	GO:0006869//lipid transport	gi|113644284|dbj|BAF27425.1|/4.0086e-65/Os11g0114900 [Oryza sativa Japonica Group]	-	GO:0016023//cytoplasmic, membrane-bounded vesicle	GO:0008289//lipid binding	GO:0006869//lipid transport	gi|113644284|dbj|BAF27425.1|/4.0086e-65/Os11g0114900 [Oryza sativa Japonica Group]
OS02G0799600	9.76	56.83	2.5417	Up	0.877928	-	-	-	-	gi|113537941|dbj|BAF10324.1|/5.9117e-34/Os02g0799600 [Oryza sativa Japonica Group]	-	-	-	-	gi|113537941|dbj|BAF10324.1|/5.9117e-34/Os02g0799600 [Oryza sativa Japonica Group]
OS06G0726200	3.12	19.93	2.67532	Up	0.836943	K01183|1|0.0|587|dosa:Os06t0726200-02|chitinase [EC:3.2.1.14]	GO:0016023//cytoplasmic, membrane-bounded vesicle	GO:0008061//chitin binding;GO:0008843//endochitinase activity;GO:0016231//beta-N-acetylglucosaminidase activity	GO:0000272//polysaccharide catabolic process;GO:0006032//chitin catabolic process;GO:0016998//cell wall macromolecule catabolic process;GO:0050832//defense response to fungus	gi|1002278483|ref|XP_015643568.1|/0/PREDICTED: chitinase 1 [Oryza sativa Japonica Group]	K01183|1|0.0|587|dosa:Os06t0726200-02|chitinase [EC:3.2.1.14]	GO:0016023//cytoplasmic, membrane-bounded vesicle	GO:0008061//chitin binding;GO:0008843//endochitinase activity;GO:0016231//beta-N-acetylglucosaminidase activity	GO:0000272//polysaccharide catabolic process;GO:0006032//chitin catabolic process;GO:0016998//cell wall macromolecule catabolic process;GO:0050832//defense response to fungus	gi|1002278483|ref|XP_015643568.1|/0/PREDICTED: chitinase 1 [Oryza sativa Japonica Group]
OS01G0112201	0.61	8.165	3.74257	Up	0.803443	-	-	-	GO:0009987//cellular process	gi|113531342|dbj|BAF03725.1|/2.2905e-135/Os01g0112100 [Oryza sativa Japonica Group]	-	-	-	GO:0009987//cellular process	gi|113531342|dbj|BAF03725.1|/2.2905e-135/Os01g0112100 [Oryza sativa Japonica Group]
OS02G0762100	0.235	9.35	5.31423	Up	0.843135	K02553|1|8e-106|312|dosa:Os02t0762100-01|regulator of ribonuclease activity A	-	GO:0008168//methyltransferase activity;GO:0008428//ribonuclease inhibitor activity;GO:0008948//oxaloacetate decarboxylase activity;GO:0046872//metal ion binding;GO:0047443//4-hydroxy-4-methyl-2-oxoglutarate aldolase activity	GO:0032259//methylation;GO:0043086//negative regulation of catalytic activity;GO:0051252//regulation of RNA metabolic process	gi|46805897|dbj|BAD17210.1|/4.7661e-102/S-adenosylmethionine:2-demethylmenaquinone methyltransferase-like [Oryza sativa Japonica Group]//gi|46805897|dbj|BAD17210.1|/7.32054e-105/S-adenosylmethionine:2-demethylmenaquinone methyltransferase-like [Oryza sativa Japonica Group]	K02553|1|8e-106|312|dosa:Os02t0762100-01|regulator of ribonuclease activity A	-	GO:0008168//methyltransferase activity;GO:0008428//ribonuclease inhibitor activity;GO:0008948//oxaloacetate decarboxylase activity;GO:0046872//metal ion binding;GO:0047443//4-hydroxy-4-methyl-2-oxoglutarate aldolase activity	GO:0032259//methylation;GO:0043086//negative regulation of catalytic activity;GO:0051252//regulation of RNA metabolic process	gi|46805897|dbj|BAD17210.1|/4.7661e-102/S-adenosylmethionine:2-demethylmenaquinone methyltransferase-like [Oryza sativa Japonica Group]//gi|46805897|dbj|BAD17210.1|/7.32054e-105/S-adenosylmethionine:2-demethylmenaquinone methyltransferase-like [Oryza sativa Japonica Group]
OS07G0476900	2.535	26.075	3.36261	Up	0.888461	K03671|1|6e-67|211|brp:103853419|thioredoxin 1	GO:0009941//chloroplast envelope	GO:0015035//protein disulfide oxidoreductase activity;GO:0016671//oxidoreductase activity, acting on a sulfur group of donors, disulfide as acceptor	GO:0000103//sulfate assimilation;GO:0006457//protein folding;GO:0006662//glycerol ether metabolic process;GO:0009414//response to water deprivation;GO:0034599//cellular response to oxidative stress;GO:0045454//cell redox homeostasis;GO:0055114//oxidation-reduction process	gi|75327965|sp|Q84NN4.1|CDSP_ORYSJ/2.18271e-176/RecName: Full=Thioredoxin-like protein CDSP32, chloroplastic; AltName: Full=Chloroplastic drought-induced stress protein of 32 KDa; Short=OsCDSP32; Flags: Precursor	K03671|1|6e-67|211|brp:103853419|thioredoxin 1	GO:0009941//chloroplast envelope	GO:0015035//protein disulfide oxidoreductase activity;GO:0016671//oxidoreductase activity, acting on a sulfur group of donors, disulfide as acceptor	GO:0000103//sulfate assimilation;GO:0006457//protein folding;GO:0006662//glycerol ether metabolic process;GO:0009414//response to water deprivation;GO:0034599//cellular response to oxidative stress;GO:0045454//cell redox homeostasis;GO:0055114//oxidation-reduction process	gi|75327965|sp|Q84NN4.1|CDSP_ORYSJ/2.18271e-176/RecName: Full=Thioredoxin-like protein CDSP32, chloroplastic; AltName: Full=Chloroplastic drought-induced stress protein of 32 KDa; Short=OsCDSP32; Flags: Precursor
OS08G0383750	0	13.87	4.7939	Up	0.879009	-	GO:0005634//nucleus	GO:0046982//protein heterodimerization activity	-	gi|937930325|dbj|BAT05241.1|/3.58679e-17/Os08g0383750 [Oryza sativa Japonica Group]	-	GO:0005634//nucleus	GO:0046982//protein heterodimerization activity	-	gi|937930325|dbj|BAT05241.1|/3.58679e-17/Os08g0383750 [Oryza sativa Japonica Group]
OS03G0367150	10.77	64.22	2.576	Up	0.883432	K13083|1|2e-140|393|obr:102721818|flavonoid 3',5'-hydroxylase [EC:1.14.13.88]	GO:0016020//membrane	GO:0005506//iron ion binding;GO:0016709//oxidoreductase activity, acting on paired donors, with incorporation or reduction of molecular oxygen, NAD(P)H as one donor, and incorporation of one atom of oxygen;GO:0020037//heme binding	GO:0044550//secondary metabolite biosynthetic process;GO:0055114//oxidation-reduction process	gi|1002257833|ref|XP_015633235.1|/7.19402e-144/PREDICTED: flavonoid 3',5'-hydroxylase 1 [Oryza sativa Japonica Group]	K13083|1|2e-140|393|obr:102721818|flavonoid 3',5'-hydroxylase [EC:1.14.13.88]	GO:0016020//membrane	GO:0005506//iron ion binding;GO:0016709//oxidoreductase activity, acting on paired donors, with incorporation or reduction of molecular oxygen, NAD(P)H as one donor, and incorporation of one atom of oxygen;GO:0020037//heme binding	GO:0044550//secondary metabolite biosynthetic process;GO:0055114//oxidation-reduction process	gi|1002257833|ref|XP_015633235.1|/7.19402e-144/PREDICTED: flavonoid 3',5'-hydroxylase 1 [Oryza sativa Japonica Group]
OS02G0689550	1.16	11.59	3.32068	Up	0.826033	-	-	-	-	gi|113537315|dbj|BAF09698.1|/1.99288e-138/Os02g0689500 [Oryza sativa Japonica Group]	-	-	-	-	gi|113537315|dbj|BAF09698.1|/1.99288e-138/Os02g0689500 [Oryza sativa Japonica Group]
OS03G0231400	34.135	0.16	-6.37948	Down	0.94532	-	-	-	-	gi|255674339|dbj|BAF11374.2|/7.81466e-36/Os03g0231400 [Oryza sativa Japonica Group]	-	-	-	-	gi|255674339|dbj|BAF11374.2|/7.81466e-36/Os03g0231400 [Oryza sativa Japonica Group]
OS12G0105975	3.375	23.285	2.78644	Up	0.850801	K03178|1|0.0|765|dosa:Os12t0105975-00|ubiquitin-activating enzyme E1 [EC:6.2.1.45]	GO:0005634//nucleus;GO:0005829//cytosol	GO:0004839//ubiquitin activating enzyme activity;GO:0004842//ubiquitin-protein transferase activity;GO:0005524//ATP binding	GO:0016567//protein ubiquitination;GO:0019941//modification-dependent protein catabolic process	gi|937940587|dbj|BAT15499.1|/0/Os12g0105975 [Oryza sativa Japonica Group]	K03178|1|0.0|765|dosa:Os12t0105975-00|ubiquitin-activating enzyme E1 [EC:6.2.1.45]	GO:0005634//nucleus;GO:0005829//cytosol	GO:0004839//ubiquitin activating enzyme activity;GO:0004842//ubiquitin-protein transferase activity;GO:0005524//ATP binding	GO:0016567//protein ubiquitination;GO:0019941//modification-dependent protein catabolic process	gi|937940587|dbj|BAT15499.1|/0/Os12g0105975 [Oryza sativa Japonica Group]
OS01G0349600	0	8.16	4.02857	Up	0.807457	-	-	-	-	-	-	-	-	-	-
OS02G0216300	15.93	59.345	1.89738	Up	0.828949	-	GO:0016021//integral component of membrane	-	-	gi|937902592|dbj|BAS77646.1|/3.32555e-135/Os02g0216300, partial [Oryza sativa Japonica Group]//gi|937902593|dbj|BAS77647.1|/1.46601e-124/Os02g0216300, partial [Oryza sativa Japonica Group]//gi|937902594|dbj|BAS77648.1|/1.31886e-121/Os02g0216300, partial [Oryza sativa Japonica Group]//gi|937902595|dbj|BAS77649.1|/3.36473e-117/Os02g0216300, partial [Oryza sativa Japonica Group]//gi|937902596|dbj|BA…	-	GO:0016021//integral component of membrane	-	-	gi|937902592|dbj|BAS77646.1|/3.32555e-135/Os02g0216300, partial [Oryza sativa Japonica Group]//gi|937902593|dbj|BAS77647.1|/1.46601e-124/Os02g0216300, partial [Oryza sativa Japonica Group]//gi|937902594|dbj|BAS77648.1|/1.31886e-121/Os02g0216300, partial [Oryza sativa Japonica Group]//gi|937902595|dbj|BAS77649.1|/3.36473e-117/Os02g0216300, partial [Oryza sativa Japonica Group]//gi|937902596|dbj|BA…
OS12G0489200	156.64	41.345	-1.92167	Down	0.851096	K11838|1|7e-22|96.7|obr:102721501|ubiquitin carboxyl-terminal hydrolase 7 [EC:3.4.19.12]	-	GO:0036459//thiol-dependent ubiquitinyl hydrolase activity	GO:0006511//ubiquitin-dependent protein catabolic process;GO:0016579//protein deubiquitination	gi|222617096|gb|EEE53228.1|/3.79687e-45/hypothetical protein OsJ_36128 [Oryza sativa Japonica Group]	K11838|1|7e-22|96.7|obr:102721501|ubiquitin carboxyl-terminal hydrolase 7 [EC:3.4.19.12]	-	GO:0036459//thiol-dependent ubiquitinyl hydrolase activity	GO:0006511//ubiquitin-dependent protein catabolic process;GO:0016579//protein deubiquitination	gi|222617096|gb|EEE53228.1|/3.79687e-45/hypothetical protein OsJ_36128 [Oryza sativa Japonica Group]
OS09G0455400	99.345	3.145	-4.98132	Down	0.971137	-	-	-	-	gi|937933510|dbj|BAT08425.1|/1.00877e-47/Os09g0455400, partial [Oryza sativa Japonica Group]	-	-	-	-	gi|937933510|dbj|BAT08425.1|/1.00877e-47/Os09g0455400, partial [Oryza sativa Japonica Group]
OS03G0694000	0	7.585	3.96993	Up	0.802215	K11426|1|2e-46|171|sly:101250545|SET and MYND domain-containing protein!K19476|3|6e-17|84.3|mdm:103418875|vacuolar protein sorting-associated protein IST1	GO:0005618//cell wall;GO:0016023//cytoplasmic, membrane-bounded vesicle;GO:0048046//apoplast	GO:0030145//manganese ion binding;GO:0045735//nutrient reservoir activity;GO:0046564//oxalate decarboxylase activity	GO:0033609//oxalate metabolic process	gi|75243632|sp|Q851K1.1|GL36_ORYSJ/4.20515e-147/RecName: Full=Germin-like protein 3-6; Flags: Precursor	K11426|1|2e-46|171|sly:101250545|SET and MYND domain-containing protein!K19476|3|6e-17|84.3|mdm:103418875|vacuolar protein sorting-associated protein IST1	GO:0005618//cell wall;GO:0016023//cytoplasmic, membrane-bounded vesicle;GO:0048046//apoplast	GO:0030145//manganese ion binding;GO:0045735//nutrient reservoir activity;GO:0046564//oxalate decarboxylase activity	GO:0033609//oxalate metabolic process	gi|75243632|sp|Q851K1.1|GL36_ORYSJ/4.20515e-147/RecName: Full=Germin-like protein 3-6; Flags: Precursor
OS11G0615600	0.555	25.945	5.54682	Up	0.92771	-	-	-	-	gi|77551898|gb|ABA94695.1|/6.01566e-118/expressed protein [Oryza sativa Japonica Group]	-	-	-	-	gi|77551898|gb|ABA94695.1|/6.01566e-118/expressed protein [Oryza sativa Japonica Group]
OS06G0214850	5.735	31.355	2.45083	Up	0.847214	K17872|1|7e-173|506|sita:101767448|NADH:ubiquinone reductase (non-electrogenic) [EC:1.6.5.9]!K03575|2|2e-61|213|rcu:RCOM_1211520|A/G-specific adenine glycosylase [EC:3.2.2.-]!K13258|3|1e-52|180|gmx:547489|2-hydroxyisoflavanone dehydratase [EC:4.2.1.105]!K02923|4|5e-46|165|pmum:103335319|large subunit ribosomal protein L38e!K14493|5|9e-35|133|smo:SELMODRAFT_443106|gibberellin receptor GID1 [EC:3.-…	-	GO:0016491//oxidoreductase activity;GO:0016787//hydrolase activity	GO:0055114//oxidation-reduction process	gi|937921851|dbj|BAS96768.1|/0/Os06g0214850, partial [Oryza sativa Japonica Group]	K17872|1|7e-173|506|sita:101767448|NADH:ubiquinone reductase (non-electrogenic) [EC:1.6.5.9]!K03575|2|2e-61|213|rcu:RCOM_1211520|A/G-specific adenine glycosylase [EC:3.2.2.-]!K13258|3|1e-52|180|gmx:547489|2-hydroxyisoflavanone dehydratase [EC:4.2.1.105]!K02923|4|5e-46|165|pmum:103335319|large subunit ribosomal protein L38e!K14493|5|9e-35|133|smo:SELMODRAFT_443106|gibberellin receptor GID1 [EC:3.-…	-	GO:0016491//oxidoreductase activity;GO:0016787//hydrolase activity	GO:0055114//oxidation-reduction process	gi|937921851|dbj|BAS96768.1|/0/Os06g0214850, partial [Oryza sativa Japonica Group]
OS02G0223700	10.07	49.1	2.28566	Up	0.85488	-	-	-	-	gi|113535862|dbj|BAF08245.1|/4.99264e-103/Os02g0223700 [Oryza sativa Japonica Group]	-	-	-	-	gi|113535862|dbj|BAF08245.1|/4.99264e-103/Os02g0223700 [Oryza sativa Japonica Group]
OS10G0326400	26.135	4.4	-2.57041	Down	0.846247	-	-	-	-	gi|31431158|gb|AAP52980.1|/0/F-box domain containing protein, expressed [Oryza sativa Japonica Group]	-	-	-	-	gi|31431158|gb|AAP52980.1|/0/F-box domain containing protein, expressed [Oryza sativa Japonica Group]
OS04G0403200	7.185	28.645	1.99522	Up	0.808865	K19042|1|4e-153|443|dosa:Os04t0403200-01|E3 ubiquitin-protein ligase BOI and related proteins [EC:2.3.2.27]	-	-	-	gi|38346144|emb|CAE02022.2|/3.69174e-152/OSJNBb0118P14.4 [Oryza sativa Japonica Group]	K19042|1|4e-153|443|dosa:Os04t0403200-01|E3 ubiquitin-protein ligase BOI and related proteins [EC:2.3.2.27]	-	-	-	gi|38346144|emb|CAE02022.2|/3.69174e-152/OSJNBb0118P14.4 [Oryza sativa Japonica Group]
OS08G0200300	116.265	741.265	2.67257	Up	0.918504	K03541|1|3e-80|239|dosa:Os08t0200300-02|photosystem II 10kDa protein	GO:0009534//chloroplast thylakoid;GO:0009654//photosystem II oxygen evolving complex;GO:0016021//integral component of membrane	-	GO:0009637//response to blue light;GO:0009644//response to high light intensity;GO:0009744//response to sucrose;GO:0010114//response to red light;GO:0010155//regulation of proton transport;GO:0010218//response to far red light;GO:0015979//photosynthesis;GO:0019344//cysteine biosynthetic process	gi|113623179|dbj|BAF23124.1|/2.80288e-79/Os08g0200300 [Oryza sativa Japonica Group]	K03541|1|3e-80|239|dosa:Os08t0200300-02|photosystem II 10kDa protein	GO:0009534//chloroplast thylakoid;GO:0009654//photosystem II oxygen evolving complex;GO:0016021//integral component of membrane	-	GO:0009637//response to blue light;GO:0009644//response to high light intensity;GO:0009744//response to sucrose;GO:0010114//response to red light;GO:0010155//regulation of proton transport;GO:0010218//response to far red light;GO:0015979//photosynthesis;GO:0019344//cysteine biosynthetic process	gi|113623179|dbj|BAF23124.1|/2.80288e-79/Os08g0200300 [Oryza sativa Japonica Group]
OS07G0682400	4.435	24.355	2.45721	Up	0.834273	-	-	GO:0000166//nucleotide binding;GO:0003677//DNA binding;GO:0003723//RNA binding;GO:0046872//metal ion binding	-	gi|122166929|sp|Q0D3J9.1|C3H53_ORYSJ/0/RecName: Full=Zinc finger CCCH domain-containing protein 53; Short=OsC3H53	-	-	GO:0000166//nucleotide binding;GO:0003677//DNA binding;GO:0003723//RNA binding;GO:0046872//metal ion binding	-	gi|122166929|sp|Q0D3J9.1|C3H53_ORYSJ/0/RecName: Full=Zinc finger CCCH domain-containing protein 53; Short=OsC3H53
OS10G0470900	58.355	13.025	-2.16357	Down	0.850899	K14411|1|2e-26|105|dosa:Os10t0470900-01|RNA-binding protein Musashi	-	GO:0000166//nucleotide binding;GO:0003676//nucleic acid binding	-	gi|31432618|gb|AAP54226.1|/1.81654e-120/RNA recognition motif family protein, expressed [Oryza sativa Japonica Group]//gi|937936339|dbj|BAT11253.1|/5.62453e-29/Os10g0470900, partial [Oryza sativa Japonica Group]//gi|937936340|dbj|BAT11254.1|/9.69168e-36/Os10g0470900 [Oryza sativa Japonica Group]	K14411|1|2e-26|105|dosa:Os10t0470900-01|RNA-binding protein Musashi	-	GO:0000166//nucleotide binding;GO:0003676//nucleic acid binding	-	gi|31432618|gb|AAP54226.1|/1.81654e-120/RNA recognition motif family protein, expressed [Oryza sativa Japonica Group]//gi|937936339|dbj|BAT11253.1|/5.62453e-29/Os10g0470900, partial [Oryza sativa Japonica Group]//gi|937936340|dbj|BAT11254.1|/9.69168e-36/Os10g0470900 [Oryza sativa Japonica Group]
OS09G0346500	79.975	752.84	3.23472	Up	0.943846	K08912|1|1e-170|480|dosa:Os09t0346500-04|light-harvesting complex II chlorophyll a/b binding protein 1	GO:0009522//photosystem I;GO:0009523//photosystem II;GO:0009535//chloroplast thylakoid membrane;GO:0009941//chloroplast envelope;GO:0010287//plastoglobule;GO:0016021//integral component of membrane	GO:0016168//chlorophyll binding;GO:0031409//pigment binding;GO:0046872//metal ion binding	GO:0009416//response to light stimulus;GO:0009768//photosynthesis, light harvesting in photosystem I;GO:0018298//protein-chromophore linkage	gi|82654917|sp|P12330.2|CB21_ORYSJ/1.3406e-169/RecName: Full=Chlorophyll a-b binding protein 1, chloroplastic; AltName: Full=LHCII type I CAB-1; Short=LHCP; Flags: Precursor	K08912|1|1e-170|480|dosa:Os09t0346500-04|light-harvesting complex II chlorophyll a/b binding protein 1	GO:0009522//photosystem I;GO:0009523//photosystem II;GO:0009535//chloroplast thylakoid membrane;GO:0009941//chloroplast envelope;GO:0010287//plastoglobule;GO:0016021//integral component of membrane	GO:0016168//chlorophyll binding;GO:0031409//pigment binding;GO:0046872//metal ion binding	GO:0009416//response to light stimulus;GO:0009768//photosynthesis, light harvesting in photosystem I;GO:0018298//protein-chromophore linkage	gi|82654917|sp|P12330.2|CB21_ORYSJ/1.3406e-169/RecName: Full=Chlorophyll a-b binding protein 1, chloroplastic; AltName: Full=LHCII type I CAB-1; Short=LHCP; Flags: Precursor
OS02G0101500	4.715	39.12	3.05258	Up	0.889182	K15893|1|0.0|735|dosa:Os02t0101500-01|hydroxypyruvate reductase 1	GO:0005829//cytosol	GO:0016618//hydroxypyruvate reductase activity;GO:0030267//glyoxylate reductase (NADP) activity;GO:0051287//NAD binding	GO:0055114//oxidation-reduction process	gi|113535120|dbj|BAF07503.1|/0/Os02g0101500 [Oryza sativa Japonica Group]	K15893|1|0.0|735|dosa:Os02t0101500-01|hydroxypyruvate reductase 1	GO:0005829//cytosol	GO:0016618//hydroxypyruvate reductase activity;GO:0030267//glyoxylate reductase (NADP) activity;GO:0051287//NAD binding	GO:0055114//oxidation-reduction process	gi|113535120|dbj|BAF07503.1|/0/Os02g0101500 [Oryza sativa Japonica Group]
OS03G0196400	12.215	57.61	2.23767	Up	0.857812	-	GO:0005829//cytosol;GO:0016020//membrane	GO:0003954//NADH dehydrogenase activity;GO:0051536//iron-sulfur cluster binding	GO:0016226//iron-sulfur cluster assembly	gi|937907850|dbj|BAS82770.1|/6.41604e-109/Os03g0196400 [Oryza sativa Japonica Group]	-	GO:0005829//cytosol;GO:0016020//membrane	GO:0003954//NADH dehydrogenase activity;GO:0051536//iron-sulfur cluster binding	GO:0016226//iron-sulfur cluster assembly	gi|937907850|dbj|BAS82770.1|/6.41604e-109/Os03g0196400 [Oryza sativa Japonica Group]
OS04G0566450	24.695	73.725	1.57793	Up	0.80115	K12309|1|1e-59|202|egr:104424130|beta-galactosidase [EC:3.2.1.23]	-	GO:0003676//nucleic acid binding;GO:0046872//metal ion binding	-	gi|38344265|emb|CAD41284.2|/2.91704e-90/OSJNBa0005N02.2 [Oryza sativa Japonica Group]	K12309|1|1e-59|202|egr:104424130|beta-galactosidase [EC:3.2.1.23]	-	GO:0003676//nucleic acid binding;GO:0046872//metal ion binding	-	gi|38344265|emb|CAD41284.2|/2.91704e-90/OSJNBa0005N02.2 [Oryza sativa Japonica Group]
OS08G0502700	12.51	75.64	2.59607	Up	0.888396	K00830|1|0.0|774|dosa:Os08t0502700-01|alanine-glyoxylate transaminase / serine-glyoxylate transaminase / serine-pyruvate transaminase [EC:2.6.1.44 2.6.1.45 2.6.1.51]	GO:0005886//plasma membrane;GO:0009570//chloroplast stroma;GO:0048046//apoplast	GO:0008483//transaminase activity	GO:0006833//water transport;GO:0008152//metabolic process;GO:0009651//response to salt stress;GO:0009750//response to fructose;GO:0030003//cellular cation homeostasis;GO:0070838//divalent metal ion transport	gi|113624139|dbj|BAF24084.1|/0/Os08g0502700 [Oryza sativa Japonica Group]//gi|937931215|dbj|BAT06131.1|/0/Os08g0502700, partial [Oryza sativa Japonica Group]	K00830|1|0.0|774|dosa:Os08t0502700-01|alanine-glyoxylate transaminase / serine-glyoxylate transaminase / serine-pyruvate transaminase [EC:2.6.1.44 2.6.1.45 2.6.1.51]	GO:0005886//plasma membrane;GO:0009570//chloroplast stroma;GO:0048046//apoplast	GO:0008483//transaminase activity	GO:0006833//water transport;GO:0008152//metabolic process;GO:0009651//response to salt stress;GO:0009750//response to fructose;GO:0030003//cellular cation homeostasis;GO:0070838//divalent metal ion transport	gi|113624139|dbj|BAF24084.1|/0/Os08g0502700 [Oryza sativa Japonica Group]//gi|937931215|dbj|BAT06131.1|/0/Os08g0502700, partial [Oryza sativa Japonica Group]
OS04G0594050	13.165	0	-4.74578	Down	0.876208	K18881|1|5e-10|55.8|mtr:MTR_3g064120|D-lactate dehydratase [EC:4.2.1.130]	-	-	-	gi|937915858|dbj|BAS90777.1|/4.6468e-19/Os04g0594050 [Oryza sativa Japonica Group]	K18881|1|5e-10|55.8|mtr:MTR_3g064120|D-lactate dehydratase [EC:4.2.1.130]	-	-	-	gi|937915858|dbj|BAS90777.1|/4.6468e-19/Os04g0594050 [Oryza sativa Japonica Group]
OS03G0284700	0.68	44.01	6.01615	Up	0.955263	-	GO:0016021//integral component of membrane;GO:0016023//cytoplasmic, membrane-bounded vesicle	-	-	gi|113548235|dbj|BAF11678.1|/4.52216e-47/Os03g0284700 [Oryza sativa Japonica Group]	-	GO:0016021//integral component of membrane;GO:0016023//cytoplasmic, membrane-bounded vesicle	-	-	gi|113548235|dbj|BAF11678.1|/4.52216e-47/Os03g0284700 [Oryza sativa Japonica Group]
OS09G0442300	8.035	48.85	2.60399	Up	0.875422	K01366|1|0.0|717|dosa:Os09t0442300-01|cathepsin H [EC:3.4.22.16]	GO:0005615//extracellular space;GO:0005764//lysosome;GO:0016023//cytoplasmic, membrane-bounded vesicle	GO:0004197//cysteine-type endopeptidase activity	GO:0006955//immune response;GO:0051603//proteolysis involved in cellular protein catabolic process	gi|937933393|dbj|BAT08308.1|/0/Os09g0442300, partial [Oryza sativa Japonica Group]	K01366|1|0.0|717|dosa:Os09t0442300-01|cathepsin H [EC:3.4.22.16]	GO:0005615//extracellular space;GO:0005764//lysosome;GO:0016023//cytoplasmic, membrane-bounded vesicle	GO:0004197//cysteine-type endopeptidase activity	GO:0006955//immune response;GO:0051603//proteolysis involved in cellular protein catabolic process	gi|937933393|dbj|BAT08308.1|/0/Os09g0442300, partial [Oryza sativa Japonica Group]
OS08G0132600	5.78	30.925	2.41963	Up	0.845297	-	-	-	-	gi|113622900|dbj|BAF22845.1|/0/Os08g0132600 [Oryza sativa Japonica Group]	-	-	-	-	gi|113622900|dbj|BAF22845.1|/0/Os08g0132600 [Oryza sativa Japonica Group]
OS09G0499201	0.515	13.015	4.08857	Up	0.862268	-	-	-	-	gi|113631803|dbj|BAF25484.1|/4.09807e-38/Os09g0499000 [Oryza sativa Japonica Group]	-	-	-	-	gi|113631803|dbj|BAF25484.1|/4.09807e-38/Os09g0499000 [Oryza sativa Japonica Group]
OS10G0100700	0.535	12.92	4.59392	Up	0.866412	K06215|1|0.0|580|dosa:Os10t0100700-01|pyridoxal 5'-phosphate synthase pdxS subunit [EC:4.3.3.6]	-	GO:0036381//pyridoxal 5'-phosphate synthase (glutamine hydrolysing) activity	GO:0042819//vitamin B6 biosynthetic process;GO:0042823//pyridoxal phosphate biosynthetic process	gi|75331357|sp|Q8W3D0.1|PDX12_ORYSJ/0/RecName: Full=Probable pyridoxal 5'-phosphate synthase subunit PDX1.2; Short=PLP synthase subunit PDX1.2	K06215|1|0.0|580|dosa:Os10t0100700-01|pyridoxal 5'-phosphate synthase pdxS subunit [EC:4.3.3.6]	-	GO:0036381//pyridoxal 5'-phosphate synthase (glutamine hydrolysing) activity	GO:0042819//vitamin B6 biosynthetic process;GO:0042823//pyridoxal phosphate biosynthetic process	gi|75331357|sp|Q8W3D0.1|PDX12_ORYSJ/0/RecName: Full=Probable pyridoxal 5'-phosphate synthase subunit PDX1.2; Short=PLP synthase subunit PDX1.2
OS06G0223700	5.62	28.535	2.34409	Up	0.837385	-	-	-	-	gi|113595224|dbj|BAF19098.1|/6.139e-61/Os06g0223700 [Oryza sativa Japonica Group]	-	-	-	-	gi|113595224|dbj|BAF19098.1|/6.139e-61/Os06g0223700 [Oryza sativa Japonica Group]
OS11G0533400	1.535	31.805	4.37294	Up	0.92599	-	GO:0005739//mitochondrion;GO:0016020//membrane	-	-	gi|77551267|gb|ABA94064.1|/1.05574e-80/expressed protein [Oryza sativa Japonica Group]	-	GO:0005739//mitochondrion;GO:0016020//membrane	-	-	gi|77551267|gb|ABA94064.1|/1.05574e-80/expressed protein [Oryza sativa Japonica Group]
OS01G0970700	3.54	18.975	2.42228	Up	0.815156	K07393|1|1e-60|201|zma:103636678|putative glutathione S-transferase	GO:0009536//plastid	GO:0004222//metalloendopeptidase activity	GO:0006508//proteolysis	gi|15289972|dbj|BAB63667.1|/0/peptidase M48-like [Oryza sativa Japonica Group]//gi|57899210|dbj|BAD87359.1|/0/peptidase M48-like [Oryza sativa Japonica Group]	K07393|1|1e-60|201|zma:103636678|putative glutathione S-transferase	GO:0009536//plastid	GO:0004222//metalloendopeptidase activity	GO:0006508//proteolysis	gi|15289972|dbj|BAB63667.1|/0/peptidase M48-like [Oryza sativa Japonica Group]//gi|57899210|dbj|BAD87359.1|/0/peptidase M48-like [Oryza sativa Japonica Group]
OS01G0878800	1.595	20.025	3.65017	Up	0.884137	K15777|1|0.0|546|dosa:Os01t0878800-01|4,5-DOPA dioxygenase extradiol [EC:1.13.11.-]	-	GO:0008198//ferrous iron binding;GO:0008270//zinc ion binding;GO:0016701//oxidoreductase activity, acting on single donors with incorporation of molecular oxygen;GO:0051213//dioxygenase activity	GO:0006725//cellular aromatic compound metabolic process;GO:0055114//oxidation-reduction process	gi|113534513|dbj|BAF06896.1|/0/Os01g0878800 [Oryza sativa Japonica Group]	K15777|1|0.0|546|dosa:Os01t0878800-01|4,5-DOPA dioxygenase extradiol [EC:1.13.11.-]	-	GO:0008198//ferrous iron binding;GO:0008270//zinc ion binding;GO:0016701//oxidoreductase activity, acting on single donors with incorporation of molecular oxygen;GO:0051213//dioxygenase activity	GO:0006725//cellular aromatic compound metabolic process;GO:0055114//oxidation-reduction process	gi|113534513|dbj|BAF06896.1|/0/Os01g0878800 [Oryza sativa Japonica Group]
OS01G0598600	124.535	347.075	1.4787	Up	0.809111	K01381|1|4e-33|132|smo:SELMODRAFT_13348|saccharopepsin [EC:3.4.23.25]!K00924|3|8e-25|111|tcc:TCM_041550|	GO:0016023//cytoplasmic, membrane-bounded vesicle	GO:0003677//DNA binding;GO:0004190//aspartic-type endopeptidase activity	GO:0006508//proteolysis;GO:0030163//protein catabolic process	gi|15290061|dbj|BAB63755.1|/0/nucleoid DNA-binding protein cnd41-like [Oryza sativa Japonica Group]//gi|937897027|dbj|BAS73007.1|/1.63599e-167/Os01g0598600, partial [Oryza sativa Japonica Group]	K01381|1|4e-33|132|smo:SELMODRAFT_13348|saccharopepsin [EC:3.4.23.25]!K00924|3|8e-25|111|tcc:TCM_041550|	GO:0016023//cytoplasmic, membrane-bounded vesicle	GO:0003677//DNA binding;GO:0004190//aspartic-type endopeptidase activity	GO:0006508//proteolysis;GO:0030163//protein catabolic process	gi|15290061|dbj|BAB63755.1|/0/nucleoid DNA-binding protein cnd41-like [Oryza sativa Japonica Group]//gi|937897027|dbj|BAS73007.1|/1.63599e-167/Os01g0598600, partial [Oryza sativa Japonica Group]
OS05G0381400	0.635	13.79	4.44072	Up	0.870999	-	GO:0016021//integral component of membrane;GO:0016023//cytoplasmic, membrane-bounded vesicle	-	-	gi|113578949|dbj|BAF17312.1|/1.19673e-78/Os05g0381400 [Oryza sativa Japonica Group]	-	GO:0016021//integral component of membrane;GO:0016023//cytoplasmic, membrane-bounded vesicle	-	-	gi|113578949|dbj|BAF17312.1|/1.19673e-78/Os05g0381400 [Oryza sativa Japonica Group]
OS07G0523400	1.285	13.92	3.43732	Up	0.845231	K15283|1|8e-139|413|dosa:Os07t0523400-01|solute carrier family 35, member E1	GO:0016021//integral component of membrane	GO:0005215//transporter activity	GO:0034219//carbohydrate transmembrane transport	gi|937926912|dbj|BAT01829.1|/7.8092e-138/Os07g0523400 [Oryza sativa Japonica Group]	K15283|1|8e-139|413|dosa:Os07t0523400-01|solute carrier family 35, member E1	GO:0016021//integral component of membrane	GO:0005215//transporter activity	GO:0034219//carbohydrate transmembrane transport	gi|937926912|dbj|BAT01829.1|/7.8092e-138/Os07g0523400 [Oryza sativa Japonica Group]
OS09G0417600	0.74	10.205	3.78561	Up	0.827622	K13424|1|8e-22|101|gmx:100127421|WRKY transcription factor 33!K18834|3|2e-20|97.1|pxb:103955058|WRKY transcription factor 1	-	GO:0003700//transcription factor activity, sequence-specific DNA binding;GO:0043565//sequence-specific DNA binding	GO:0006355//regulation of transcription, DNA-templated	gi|113631417|dbj|BAF25098.1|/0/Os09g0417600 [Oryza sativa Japonica Group]	K13424|1|8e-22|101|gmx:100127421|WRKY transcription factor 33!K18834|3|2e-20|97.1|pxb:103955058|WRKY transcription factor 1	-	GO:0003700//transcription factor activity, sequence-specific DNA binding;GO:0043565//sequence-specific DNA binding	GO:0006355//regulation of transcription, DNA-templated	gi|113631417|dbj|BAF25098.1|/0/Os09g0417600 [Oryza sativa Japonica Group]
OS05G0560000	58.195	291.16	2.32285	Up	0.892622	K02695|1|1e-75|228|dosa:Os05t0560000-01|photosystem I subunit VI	GO:0009535//chloroplast thylakoid membrane;GO:0009538//photosystem I reaction center;GO:0016021//integral component of membrane	-	GO:0015979//photosynthesis	gi|122168800|sp|Q0DG05.1|PSAH_ORYSJ/9.78738e-75/RecName: Full=Photosystem I reaction center subunit VI, chloroplastic; Short=PSI-H; AltName: Full=Light-harvesting complex I 11 kDa protein; AltName: Full=Protein GOS5; Flags: Precursor	K02695|1|1e-75|228|dosa:Os05t0560000-01|photosystem I subunit VI	GO:0009535//chloroplast thylakoid membrane;GO:0009538//photosystem I reaction center;GO:0016021//integral component of membrane	-	GO:0015979//photosynthesis	gi|122168800|sp|Q0DG05.1|PSAH_ORYSJ/9.78738e-75/RecName: Full=Photosystem I reaction center subunit VI, chloroplastic; Short=PSI-H; AltName: Full=Light-harvesting complex I 11 kDa protein; AltName: Full=Protein GOS5; Flags: Precursor
OS03G0618300	18.985	85.485	2.17081	Up	0.86194	K06892|1|4e-43|158|jcu:105637198|feruloyl-CoA ortho-hydroxylase [EC:1.14.11.-]!K05278|2|9e-42|154|mus:103977541|flavonol synthase [EC:1.14.11.23]!K00475|3|6e-41|152|gmx:732548|naringenin 3-dioxygenase [EC:1.14.11.9]	-	GO:0005506//iron ion binding;GO:0016491//oxidoreductase activity	GO:0055114//oxidation-reduction process	gi|108709853|gb|ABF97648.1|/0/oxidoreductase, 2OG-Fe oxygenase family protein, expressed [Oryza sativa Japonica Group]	K06892|1|4e-43|158|jcu:105637198|feruloyl-CoA ortho-hydroxylase [EC:1.14.11.-]!K05278|2|9e-42|154|mus:103977541|flavonol synthase [EC:1.14.11.23]!K00475|3|6e-41|152|gmx:732548|naringenin 3-dioxygenase [EC:1.14.11.9]	-	GO:0005506//iron ion binding;GO:0016491//oxidoreductase activity	GO:0055114//oxidation-reduction process	gi|108709853|gb|ABF97648.1|/0/oxidoreductase, 2OG-Fe oxygenase family protein, expressed [Oryza sativa Japonica Group]
OS05G0549800	0.93	12.91	3.79511	Up	0.850719	K09287|1|5e-171|484|dosa:Os05t0549800-01|RAV-like factor	GO:0005634//nucleus	GO:0003677//DNA binding;GO:0003700//transcription factor activity, sequence-specific DNA binding	GO:0006355//regulation of transcription, DNA-templated	gi|937920284|dbj|BAS95202.1|/4.72808e-170/Os05g0549800, partial [Oryza sativa Japonica Group]	K09287|1|5e-171|484|dosa:Os05t0549800-01|RAV-like factor	GO:0005634//nucleus	GO:0003677//DNA binding;GO:0003700//transcription factor activity, sequence-specific DNA binding	GO:0006355//regulation of transcription, DNA-templated	gi|937920284|dbj|BAS95202.1|/4.72808e-170/Os05g0549800, partial [Oryza sativa Japonica Group]
OS08G0131200	0.355	8.65	4.60681	Up	0.825754	-	-	GO:0008289//lipid binding	GO:0006869//lipid transport	gi|113622897|dbj|BAF22842.1|/1.18869e-62/Os08g0131200 [Oryza sativa Japonica Group]	-	-	GO:0008289//lipid binding	GO:0006869//lipid transport	gi|113622897|dbj|BAF22842.1|/1.18869e-62/Os08g0131200 [Oryza sativa Japonica Group]
OS01G0501800	77.96	308.64	1.98512	Up	0.864512	K02716|1|0.0|587|dosa:Os01t0501800-01|photosystem II oxygen-evolving enhancer protein 1	GO:0009536//plastid;GO:0009654//photosystem II oxygen evolving complex;GO:0016021//integral component of membrane;GO:0019898//extrinsic component of membrane	GO:0005509//calcium ion binding	GO:0042549//photosystem II stabilization	gi|113532665|dbj|BAF05048.1|/0/Os01g0501800 [Oryza sativa Japonica Group]	K02716|1|0.0|587|dosa:Os01t0501800-01|photosystem II oxygen-evolving enhancer protein 1	GO:0009536//plastid;GO:0009654//photosystem II oxygen evolving complex;GO:0016021//integral component of membrane;GO:0019898//extrinsic component of membrane	GO:0005509//calcium ion binding	GO:0042549//photosystem II stabilization	gi|113532665|dbj|BAF05048.1|/0/Os01g0501800 [Oryza sativa Japonica Group]
OS08G0535800	2.005	46.755	4.54345	Up	0.943207	K00162|1|2e-15|81.6|obr:102719045|pyruvate dehydrogenase E1 component beta subunit [EC:1.2.4.1]	GO:0005634//nucleus	GO:0003677//DNA binding	GO:0006355//regulation of transcription, DNA-templated	gi|113624327|dbj|BAF24272.1|/1.34245e-113/Os08g0535800 [Oryza sativa Japonica Group]//gi|113624327|dbj|BAF24272.1|/6.20067e-114/Os08g0535800 [Oryza sativa Japonica Group]	K00162|1|2e-15|81.6|obr:102719045|pyruvate dehydrogenase E1 component beta subunit [EC:1.2.4.1]	GO:0005634//nucleus	GO:0003677//DNA binding	GO:0006355//regulation of transcription, DNA-templated	gi|113624327|dbj|BAF24272.1|/1.34245e-113/Os08g0535800 [Oryza sativa Japonica Group]//gi|113624327|dbj|BAF24272.1|/6.20067e-114/Os08g0535800 [Oryza sativa Japonica Group]
OS05G0112800	0.15	6.495	5.4363	Up	0.802444	K04733|1|2e-15|80.9|jcu:105650118|interleukin-1 receptor-associated kinase 4 [EC:2.7.11.1]!K04730|4|6e-12|70.1|pper:PRUPE_ppa025419mg|interleukin-1 receptor-associated kinase 1 [EC:2.7.11.1]	GO:0016023//cytoplasmic, membrane-bounded vesicle	-	-	gi|113578002|dbj|BAF16365.1|/4.19138e-113/Os05g0112800 [Oryza sativa Japonica Group]	K04733|1|2e-15|80.9|jcu:105650118|interleukin-1 receptor-associated kinase 4 [EC:2.7.11.1]!K04730|4|6e-12|70.1|pper:PRUPE_ppa025419mg|interleukin-1 receptor-associated kinase 1 [EC:2.7.11.1]	GO:0016023//cytoplasmic, membrane-bounded vesicle	-	-	gi|113578002|dbj|BAF16365.1|/4.19138e-113/Os05g0112800 [Oryza sativa Japonica Group]
OS01G0963000	0.42	9.95	4.56624	Up	0.840514	K00430|1|0.0|638|dosa:Os01t0963000-01|peroxidase [EC:1.11.1.7]	GO:0005576//extracellular region;GO:0009505//plant-type cell wall;GO:0016023//cytoplasmic, membrane-bounded vesicle	GO:0004601//peroxidase activity;GO:0020037//heme binding;GO:0046872//metal ion binding	GO:0006979//response to oxidative stress;GO:0009664//plant-type cell wall organization;GO:0042744//hydrogen peroxide catabolic process;GO:0055114//oxidation-reduction process;GO:0098869//cellular oxidant detoxification	gi|55700911|tpe|CAH69264.1|/0/TPA: class III peroxidase 22 precursor [Oryza sativa Japonica Group]	K00430|1|0.0|638|dosa:Os01t0963000-01|peroxidase [EC:1.11.1.7]	GO:0005576//extracellular region;GO:0009505//plant-type cell wall;GO:0016023//cytoplasmic, membrane-bounded vesicle	GO:0004601//peroxidase activity;GO:0020037//heme binding;GO:0046872//metal ion binding	GO:0006979//response to oxidative stress;GO:0009664//plant-type cell wall organization;GO:0042744//hydrogen peroxide catabolic process;GO:0055114//oxidation-reduction process;GO:0098869//cellular oxidant detoxification	gi|55700911|tpe|CAH69264.1|/0/TPA: class III peroxidase 22 precursor [Oryza sativa Japonica Group]
OS06G0207966	3.65	33.78	3.2102	Up	0.892442	K09338|1|7e-145|424|obr:102711357|homeobox-leucine zipper protein	GO:0005634//nucleus	GO:0008289//lipid binding;GO:0043565//sequence-specific DNA binding	GO:0006355//regulation of transcription, DNA-templated	gi|937921800|dbj|BAS96717.1|/1.58137e-160/Os06g0207966 [Oryza sativa Japonica Group]	K09338|1|7e-145|424|obr:102711357|homeobox-leucine zipper protein	GO:0005634//nucleus	GO:0008289//lipid binding;GO:0043565//sequence-specific DNA binding	GO:0006355//regulation of transcription, DNA-templated	gi|937921800|dbj|BAS96717.1|/1.58137e-160/Os06g0207966 [Oryza sativa Japonica Group]
OS03G0297000	2.285	18.415	3.01062	Up	0.846722	-	-	-	-	gi|108707654|gb|ABF95449.1|/3.68803e-118/expressed protein [Oryza sativa Japonica Group]//gi|108707654|gb|ABF95449.1|/9.66821e-119/expressed protein [Oryza sativa Japonica Group]	-	-	-	-	gi|108707654|gb|ABF95449.1|/3.68803e-118/expressed protein [Oryza sativa Japonica Group]//gi|108707654|gb|ABF95449.1|/9.66821e-119/expressed protein [Oryza sativa Japonica Group]
OS06G0197575	420.57	121.72	-1.78878	Down	0.848115	K04078|1|2e-23|87.4|dosa:Os06t0197575-00|chaperonin GroES	GO:0009536//plastid	GO:0005524//ATP binding;GO:0046914//transition metal ion binding	GO:0006457//protein folding;GO:1901671//positive regulation of superoxide dismutase activity	gi|937921709|dbj|BAS96626.1|/2.29001e-22/Os06g0197575, partial [Oryza sativa Japonica Group]	K04078|1|2e-23|87.4|dosa:Os06t0197575-00|chaperonin GroES	GO:0009536//plastid	GO:0005524//ATP binding;GO:0046914//transition metal ion binding	GO:0006457//protein folding;GO:1901671//positive regulation of superoxide dismutase activity	gi|937921709|dbj|BAS96626.1|/2.29001e-22/Os06g0197575, partial [Oryza sativa Japonica Group]
OS06G0180533	52.485	7.84	-2.74298	Down	0.886348	-	-	-	-	gi|992170996|gb|KXG31280.1|/3.1909e-22/hypothetical protein SORBI_004G332200 [Sorghum bicolor]	-	-	-	-	gi|992170996|gb|KXG31280.1|/3.1909e-22/hypothetical protein SORBI_004G332200 [Sorghum bicolor]
OS07G0147500	122.03	528.04	2.11341	Up	0.878551	K03541|1|4e-79|235|dosa:Os07t0147500-01|photosystem II 10kDa protein	GO:0009535//chloroplast thylakoid membrane;GO:0009654//photosystem II oxygen evolving complex;GO:0016021//integral component of membrane	-	GO:0009639//response to red or far red light;GO:0015979//photosynthesis;GO:0044699	gi|113610422|dbj|BAF20800.1|/3.83218e-78/Os07g0147500 [Oryza sativa Japonica Group]	K03541|1|4e-79|235|dosa:Os07t0147500-01|photosystem II 10kDa protein	GO:0009535//chloroplast thylakoid membrane;GO:0009654//photosystem II oxygen evolving complex;GO:0016021//integral component of membrane	-	GO:0009639//response to red or far red light;GO:0015979//photosynthesis;GO:0044699	gi|113610422|dbj|BAF20800.1|/3.83218e-78/Os07g0147500 [Oryza sativa Japonica Group]
OS03G0856500	6.44	31.635	2.29639	Up	0.837057	-	GO:0005840//ribosome;GO:0009534//chloroplast thylakoid;GO:0009570//chloroplast stroma	-	GO:0044238//primary metabolic process	gi|218194143|gb|EEC76570.1|/3.16466e-149/hypothetical protein OsI_14401 [Oryza sativa Indica Group]//gi|218194143|gb|EEC76570.1|/6.85792e-150/hypothetical protein OsI_14401 [Oryza sativa Indica Group]	-	GO:0005840//ribosome;GO:0009534//chloroplast thylakoid;GO:0009570//chloroplast stroma	-	GO:0044238//primary metabolic process	gi|218194143|gb|EEC76570.1|/3.16466e-149/hypothetical protein OsI_14401 [Oryza sativa Indica Group]//gi|218194143|gb|EEC76570.1|/6.85792e-150/hypothetical protein OsI_14401 [Oryza sativa Indica Group]
OS05G0363200	16.42	58.595	1.83532	Up	0.823936	K08678|1|0.0|773|dosa:Os05t0363200-01|UDP-glucuronate decarboxylase [EC:4.1.1.35]	GO:0016021//integral component of membrane	GO:0048040//UDP-glucuronate decarboxylase activity	GO:0008152//metabolic process	gi|49387469|dbj|BAD24936.1|/0/UDP-glucuronic acid decarboxylase [Oryza sativa Japonica Group]	K08678|1|0.0|773|dosa:Os05t0363200-01|UDP-glucuronate decarboxylase [EC:4.1.1.35]	GO:0016021//integral component of membrane	GO:0048040//UDP-glucuronate decarboxylase activity	GO:0008152//metabolic process	gi|49387469|dbj|BAD24936.1|/0/UDP-glucuronic acid decarboxylase [Oryza sativa Japonica Group]
OS04G0473150	33.005	235.895	2.83739	Up	0.92196	K02703|1|6e-97|278|dosa:Os04t0473150-00|photosystem II P680 reaction center D1 protein	GO:0005739//mitochondrion;GO:0009523//photosystem II;GO:0009535//chloroplast thylakoid membrane;GO:0016021//integral component of membrane	GO:0016168//chlorophyll binding;GO:0016491//oxidoreductase activity;GO:0045156//electron transporter, transferring electrons within the cyclic electron transport pathway of photosynthesis activity;GO:0046872//metal ion binding	GO:0009635//response to herbicide;GO:0009772//photosynthetic electron transport in photosystem II;GO:0018298//protein-chromophore linkage	gi|937914746|dbj|BAS89665.1|/6.03571e-96/Os04g0473150, partial [Oryza sativa Japonica Group]	K02703|1|6e-97|278|dosa:Os04t0473150-00|photosystem II P680 reaction center D1 protein	GO:0005739//mitochondrion;GO:0009523//photosystem II;GO:0009535//chloroplast thylakoid membrane;GO:0016021//integral component of membrane	GO:0016168//chlorophyll binding;GO:0016491//oxidoreductase activity;GO:0045156//electron transporter, transferring electrons within the cyclic electron transport pathway of photosynthesis activity;GO:0046872//metal ion binding	GO:0009635//response to herbicide;GO:0009772//photosynthetic electron transport in photosystem II;GO:0018298//protein-chromophore linkage	gi|937914746|dbj|BAS89665.1|/6.03571e-96/Os04g0473150, partial [Oryza sativa Japonica Group]
OS01G0750300	2.945	17.39	2.56192	Up	0.817973	K10999|1|0.0|834|dosa:Os01t0750300-01|cellulose synthase A [EC:2.4.1.12]	GO:0005618//cell wall;GO:0005886//plasma membrane;GO:0016021//integral component of membrane	GO:0008270//zinc ion binding;GO:0016760//cellulose synthase (UDP-forming) activity	GO:0006970//response to osmotic stress;GO:0009414//response to water deprivation;GO:0009834//plant-type secondary cell wall biogenesis;GO:0010116//positive regulation of abscisic acid biosynthetic process;GO:0010413//glucuronoxylan metabolic process;GO:0030244//cellulose biosynthetic process;GO:0042742//defense response to bacterium;GO:0045492//xylan biosynthetic process;GO:0050832//defense respo…	gi|172044097|sp|A2WV32.2|CESA4_ORYSI/0/RecName: Full=Cellulose synthase A catalytic subunit 4 [UDP-forming]; AltName: Full=OsCesA4//gi|75106446|sp|Q5JN63.1|CESA4_ORYSJ/0/RecName: Full=Cellulose synthase A catalytic subunit 4 [UDP-forming]; AltName: Full=OsCesA4//gi|937898377|dbj|BAS74357.1|/0/Os01g0750300, partial [Oryza sativa Japonica Group]	K10999|1|0.0|834|dosa:Os01t0750300-01|cellulose synthase A [EC:2.4.1.12]	GO:0005618//cell wall;GO:0005886//plasma membrane;GO:0016021//integral component of membrane	GO:0008270//zinc ion binding;GO:0016760//cellulose synthase (UDP-forming) activity	GO:0006970//response to osmotic stress;GO:0009414//response to water deprivation;GO:0009834//plant-type secondary cell wall biogenesis;GO:0010116//positive regulation of abscisic acid biosynthetic process;GO:0010413//glucuronoxylan metabolic process;GO:0030244//cellulose biosynthetic process;GO:0042742//defense response to bacterium;GO:0045492//xylan biosynthetic process;GO:0050832//defense respo…	gi|172044097|sp|A2WV32.2|CESA4_ORYSI/0/RecName: Full=Cellulose synthase A catalytic subunit 4 [UDP-forming]; AltName: Full=OsCesA4//gi|75106446|sp|Q5JN63.1|CESA4_ORYSJ/0/RecName: Full=Cellulose synthase A catalytic subunit 4 [UDP-forming]; AltName: Full=OsCesA4//gi|937898377|dbj|BAS74357.1|/0/Os01g0750300, partial [Oryza sativa Japonica Group]
OS06G0543400	6.275	28.065	2.16108	Up	0.820414	K07198|1|0.0|914|dosa:Os06t0543400-01|5'-AMP-activated protein kinase, catalytic alpha subunit [EC:2.7.11.11]	-	GO:0004674//protein serine/threonine kinase activity;GO:0005524//ATP binding	GO:0006468//protein phosphorylation;GO:0007165//signal transduction	gi|75321953|sp|Q5Z6X0.1|CIPKP_ORYSJ/0/RecName: Full=CBL-interacting protein kinase 25; AltName: Full=OsCIPK25	K07198|1|0.0|914|dosa:Os06t0543400-01|5'-AMP-activated protein kinase, catalytic alpha subunit [EC:2.7.11.11]	-	GO:0004674//protein serine/threonine kinase activity;GO:0005524//ATP binding	GO:0006468//protein phosphorylation;GO:0007165//signal transduction	gi|75321953|sp|Q5Z6X0.1|CIPKP_ORYSJ/0/RecName: Full=CBL-interacting protein kinase 25; AltName: Full=OsCIPK25
OS11G0684000	1.185	14.02	3.56453	Up	0.848246	K09422|1|0.0|531|dosa:Os11t0684000-01|myb proto-oncogene protein, plant	-	GO:0003677//DNA binding	-	gi|13177578|gb|AAK08983.1|/0/Myb transcription factor JAMyb [Oryza sativa Japonica Group]	K09422|1|0.0|531|dosa:Os11t0684000-01|myb proto-oncogene protein, plant	-	GO:0003677//DNA binding	-	gi|13177578|gb|AAK08983.1|/0/Myb transcription factor JAMyb [Oryza sativa Japonica Group]
OS07G0108900	1.185	47.16	5.3146	Up	0.953379	K09264|1|8e-109|324|zma:542257|MADS-box transcription factor, plant	-	GO:0005515//protein binding	GO:0006351//transcription, DNA-templated	gi|6606072|gb|AAF19048.1|AF058698_1/1.22768e-60/MADS15 protein [Oryza sativa]//gi|6606072|gb|AAF19048.1|AF058698_1/2.65348e-126/MADS15 protein [Oryza sativa]	K09264|1|8e-109|324|zma:542257|MADS-box transcription factor, plant	-	GO:0005515//protein binding	GO:0006351//transcription, DNA-templated	gi|6606072|gb|AAF19048.1|AF058698_1/1.22768e-60/MADS15 protein [Oryza sativa]//gi|6606072|gb|AAF19048.1|AF058698_1/2.65348e-126/MADS15 protein [Oryza sativa]
OS10G0569800	4.435	110.64	4.6408	Up	0.970809	-	GO:0016020//membrane	-	-	gi|110289606|gb|AAP55096.2|/7.4912e-54/expressed protein [Oryza sativa Japonica Group]	-	GO:0016020//membrane	-	-	gi|110289606|gb|AAP55096.2|/7.4912e-54/expressed protein [Oryza sativa Japonica Group]
OS10G0210500	0.195	6.67	5.09614	Up	0.803902	K01623|1|6e-55|207|pda:103722777|fructose-bisphosphate aldolase, class I [EC:4.1.2.13]!K02940|2|4e-51|194|sita:101773010|large subunit ribosomal protein L9e	GO:0005886//plasma membrane;GO:0016021//integral component of membrane	GO:0015171//amino acid transmembrane transporter activity	GO:0003333//amino acid transmembrane transport;GO:0032973//amino acid export;GO:0043090//amino acid import;GO:0080144//amino acid homeostasis	gi|113638932|dbj|BAF26237.1|/0/Os10g0210500 [Oryza sativa Japonica Group]	K01623|1|6e-55|207|pda:103722777|fructose-bisphosphate aldolase, class I [EC:4.1.2.13]!K02940|2|4e-51|194|sita:101773010|large subunit ribosomal protein L9e	GO:0005886//plasma membrane;GO:0016021//integral component of membrane	GO:0015171//amino acid transmembrane transporter activity	GO:0003333//amino acid transmembrane transport;GO:0032973//amino acid export;GO:0043090//amino acid import;GO:0080144//amino acid homeostasis	gi|113638932|dbj|BAF26237.1|/0/Os10g0210500 [Oryza sativa Japonica Group]
OS02G0206700	8.23	32.535	1.98303	Up	0.813059	K13496|1|2e-146|434|pda:103708834|UDP-glucosyl transferase 73C [EC:2.4.1.-]	GO:0009536//plastid	GO:0080043//quercetin 3-O-glucosyltransferase activity;GO:0080044//quercetin 7-O-glucosyltransferase activity	GO:0009813//flavonoid biosynthetic process;GO:0052696//flavonoid glucuronidation	gi|113535784|dbj|BAF08167.1|/0/Os02g0206700 [Oryza sativa Japonica Group]	K13496|1|2e-146|434|pda:103708834|UDP-glucosyl transferase 73C [EC:2.4.1.-]	GO:0009536//plastid	GO:0080043//quercetin 3-O-glucosyltransferase activity;GO:0080044//quercetin 7-O-glucosyltransferase activity	GO:0009813//flavonoid biosynthetic process;GO:0052696//flavonoid glucuronidation	gi|113535784|dbj|BAF08167.1|/0/Os02g0206700 [Oryza sativa Japonica Group]
OS06G0683200	336.605	114.435	-1.55653	Down	0.819022	K02895|1|9e-131|371|dosa:Os06t0683200-01|large subunit ribosomal protein L24	GO:0005739//mitochondrion;GO:0005840//ribosome;GO:0009570//chloroplast stroma;GO:0009941//chloroplast envelope	GO:0003735//structural constituent of ribosome	GO:0019288//isopentenyl diphosphate biosynthetic process, methylerythritol 4-phosphate pathway;GO:0032544//plastid translation	gi|113596427|dbj|BAF20301.1|/8.87953e-130/Os06g0683200 [Oryza sativa Japonica Group]	K02895|1|9e-131|371|dosa:Os06t0683200-01|large subunit ribosomal protein L24	GO:0005739//mitochondrion;GO:0005840//ribosome;GO:0009570//chloroplast stroma;GO:0009941//chloroplast envelope	GO:0003735//structural constituent of ribosome	GO:0019288//isopentenyl diphosphate biosynthetic process, methylerythritol 4-phosphate pathway;GO:0032544//plastid translation	gi|113596427|dbj|BAF20301.1|/8.87953e-130/Os06g0683200 [Oryza sativa Japonica Group]
OS11G0549615	0.43	22.025	5.67866	Up	0.920175	K14379|1|1e-176|498|dosa:Os11t0549615-01|tartrate-resistant acid phosphatase type 5 [EC:3.1.3.2]	GO:0016023//cytoplasmic, membrane-bounded vesicle	GO:0003993//acid phosphatase activity	GO:0016311//dephosphorylation	gi|77551370|gb|ABA94167.1|/1.03309e-175/Ser/Thr protein phosphatase family protein, expressed [Oryza sativa Japonica Group]	K14379|1|1e-176|498|dosa:Os11t0549615-01|tartrate-resistant acid phosphatase type 5 [EC:3.1.3.2]	GO:0016023//cytoplasmic, membrane-bounded vesicle	GO:0003993//acid phosphatase activity	GO:0016311//dephosphorylation	gi|77551370|gb|ABA94167.1|/1.03309e-175/Ser/Thr protein phosphatase family protein, expressed [Oryza sativa Japonica Group]
OS07G0599600	10.775	277.14	4.68486	Up	0.981686	-	-	-	-	gi|326534098|dbj|BAJ89399.1|/1.13647e-11/predicted protein [Hordeum vulgare subsp. vulgare]	-	-	-	-	gi|326534098|dbj|BAJ89399.1|/1.13647e-11/predicted protein [Hordeum vulgare subsp. vulgare]
OS10G0184250	4.91	24.16	2.29883	Up	0.82256	K02154|1|1e-22|95.1|sbi:SORBI_01g040970|V-type H+-transporting ATPase subunit a	GO:0000220//vacuolar proton-transporting V-type ATPase, V0 domain;GO:0005794//Golgi apparatus;GO:0005886//plasma membrane;GO:0009705//plant-type vacuole membrane;GO:0009941//chloroplast envelope;GO:0016021//integral component of membrane	GO:0009678//hydrogen-translocating pyrophosphatase activity;GO:0045735//nutrient reservoir activity;GO:0046961//proton-transporting ATPase activity, rotational mechanism;GO:0051117//ATPase binding	GO:0000902//cell morphogenesis;GO:0006816//calcium ion transport;GO:0007030//Golgi organization;GO:0007033//vacuole organization;GO:0007035//vacuolar acidification;GO:0015986//ATP synthesis coupled proton transport;GO:0015991//ATP hydrolysis coupled proton transport;GO:0016049//cell growth;GO:0031669//cellular response to nutrient levels;GO:0032119//sequestering of zinc ion;GO:0043181//vacuolar s…	gi|18657017|gb|AAL78104.1|AC093568_14/1.98574e-24/Putative proton pump [Oryza sativa]	K02154|1|1e-22|95.1|sbi:SORBI_01g040970|V-type H+-transporting ATPase subunit a	GO:0000220//vacuolar proton-transporting V-type ATPase, V0 domain;GO:0005794//Golgi apparatus;GO:0005886//plasma membrane;GO:0009705//plant-type vacuole membrane;GO:0009941//chloroplast envelope;GO:0016021//integral component of membrane	GO:0009678//hydrogen-translocating pyrophosphatase activity;GO:0045735//nutrient reservoir activity;GO:0046961//proton-transporting ATPase activity, rotational mechanism;GO:0051117//ATPase binding	GO:0000902//cell morphogenesis;GO:0006816//calcium ion transport;GO:0007030//Golgi organization;GO:0007033//vacuole organization;GO:0007035//vacuolar acidification;GO:0015986//ATP synthesis coupled proton transport;GO:0015991//ATP hydrolysis coupled proton transport;GO:0016049//cell growth;GO:0031669//cellular response to nutrient levels;GO:0032119//sequestering of zinc ion;GO:0043181//vacuolar s…	gi|18657017|gb|AAL78104.1|AC093568_14/1.98574e-24/Putative proton pump [Oryza sativa]
OS06G0722700	1.21	39.55	5.0306	Up	0.945156	-	-	-	-	gi|113596647|dbj|BAF20521.1|/0/Os06g0722100 [Oryza sativa Japonica Group]	-	-	-	-	gi|113596647|dbj|BAF20521.1|/0/Os06g0722100 [Oryza sativa Japonica Group]
OS01G0191700	3.51	17.815	2.34355	Up	0.806015	K00850|1|0.0|974|dosa:Os01t0191700-01|6-phosphofructokinase 1 [EC:2.7.1.11]	GO:0005737//cytoplasm	GO:0003872//6-phosphofructokinase activity;GO:0005524//ATP binding;GO:0046872//metal ion binding	GO:0006002//fructose 6-phosphate metabolic process;GO:0061615//glycolytic process through fructose-6-phosphate	gi|113531804|dbj|BAF04187.1|/0/Os01g0191700 [Oryza sativa Japonica Group]	K00850|1|0.0|974|dosa:Os01t0191700-01|6-phosphofructokinase 1 [EC:2.7.1.11]	GO:0005737//cytoplasm	GO:0003872//6-phosphofructokinase activity;GO:0005524//ATP binding;GO:0046872//metal ion binding	GO:0006002//fructose 6-phosphate metabolic process;GO:0061615//glycolytic process through fructose-6-phosphate	gi|113531804|dbj|BAF04187.1|/0/Os01g0191700 [Oryza sativa Japonica Group]
OS11G0115400	37.87	357.175	3.2375	Up	0.940864	-	GO:0016023//cytoplasmic, membrane-bounded vesicle	-	-	gi|68843|pir||EPRZ/1.07946e-34/phospholipid transfer protein homolog - rice [Oryza sativa]	-	GO:0016023//cytoplasmic, membrane-bounded vesicle	-	-	gi|68843|pir||EPRZ/1.07946e-34/phospholipid transfer protein homolog - rice [Oryza sativa]
OS01G0219600	29.685	220.015	2.8898	Up	0.923058	K01179|1|4e-145|433|fve:101302510|endoglucanase [EC:3.2.1.4]	GO:0005576//extracellular region;GO:0016023//cytoplasmic, membrane-bounded vesicle	GO:0008810//cellulase activity;GO:0030246//carbohydrate binding	GO:0030245//cellulose catabolic process;GO:0071555//cell wall organization	gi|75107446|sp|Q5NAT8.1|GUN1_ORYSJ/0/RecName: Full=Endoglucanase 1; AltName: Full=Endo-1,4-beta glucanase 1; AltName: Full=OsCel9B; AltName: Full=OsGLU7; Flags: Precursor	K01179|1|4e-145|433|fve:101302510|endoglucanase [EC:3.2.1.4]	GO:0005576//extracellular region;GO:0016023//cytoplasmic, membrane-bounded vesicle	GO:0008810//cellulase activity;GO:0030246//carbohydrate binding	GO:0030245//cellulose catabolic process;GO:0071555//cell wall organization	gi|75107446|sp|Q5NAT8.1|GUN1_ORYSJ/0/RecName: Full=Endoglucanase 1; AltName: Full=Endo-1,4-beta glucanase 1; AltName: Full=OsCel9B; AltName: Full=OsGLU7; Flags: Precursor
OS07G0684000	0.73	34.14	5.54742	Up	0.941192	-	-	-	-	gi|1658315|emb|CAA70175.1|/3.35733e-132/osr40g3 [Oryza sativa Indica Group]	-	-	-	-	gi|1658315|emb|CAA70175.1|/3.35733e-132/osr40g3 [Oryza sativa Indica Group]
OS01G0702500	1.315	18.085	3.78166	Up	0.878321	-	-	-	-	gi|937897924|dbj|BAS73904.1|/1.11963e-64/Os01g0702500, partial [Oryza sativa Japonica Group]	-	-	-	-	gi|937897924|dbj|BAS73904.1|/1.11963e-64/Os01g0702500, partial [Oryza sativa Japonica Group]
OS04G0180900	13.465	0.05	-5.48811	Down	0.879943	-	-	-	-	gi|113563749|dbj|BAF14092.1|/1.16237e-52/Os04g0180900 [Oryza sativa Japonica Group]	-	-	-	-	gi|113563749|dbj|BAF14092.1|/1.16237e-52/Os04g0180900 [Oryza sativa Japonica Group]
OS06G0573600	75.79	217.515	1.52104	Up	0.809455	K12309|1|9e-46|168|brp:103872148|beta-galactosidase [EC:3.2.1.23]	GO:0005618//cell wall;GO:0016023//cytoplasmic, membrane-bounded vesicle;GO:0048046//apoplast	GO:0004565//beta-galactosidase activity	GO:0005975//carbohydrate metabolic process	gi|75112285|sp|Q5Z7L0.1|BGAL9_ORYSJ/0/RecName: Full=Beta-galactosidase 9; Short=Lactase 9; Flags: Precursor//gi|937923414|dbj|BAS98331.1|/0/Os06g0573600, partial [Oryza sativa Japonica Group]//gi|937923415|dbj|BAS98332.1|/7.62681e-80/Os06g0573600, partial [Oryza sativa Japonica Group]	K12309|1|9e-46|168|brp:103872148|beta-galactosidase [EC:3.2.1.23]	GO:0005618//cell wall;GO:0016023//cytoplasmic, membrane-bounded vesicle;GO:0048046//apoplast	GO:0004565//beta-galactosidase activity	GO:0005975//carbohydrate metabolic process	gi|75112285|sp|Q5Z7L0.1|BGAL9_ORYSJ/0/RecName: Full=Beta-galactosidase 9; Short=Lactase 9; Flags: Precursor//gi|937923414|dbj|BAS98331.1|/0/Os06g0573600, partial [Oryza sativa Japonica Group]//gi|937923415|dbj|BAS98332.1|/7.62681e-80/Os06g0573600, partial [Oryza sativa Japonica Group]
OS07G0199000	0.995	12.29	3.62664	Up	0.837647	-	-	-	-	gi|937925572|dbj|BAT00489.1|/0/Os07g0199000 [Oryza sativa Japonica Group]	-	-	-	-	gi|937925572|dbj|BAT00489.1|/0/Os07g0199000 [Oryza sativa Japonica Group]
OS08G0114175	33.325	0	-6.05853	Down	0.943665	-	-	-	-	gi|937927553|dbj|BAT02470.1|/1.25962e-18/Os07g0595750, partial [Oryza sativa Japonica Group]	-	-	-	-	gi|937927553|dbj|BAT02470.1|/1.25962e-18/Os07g0595750, partial [Oryza sativa Japonica Group]
OS02G0726300	3.515	25.92	2.88247	Up	0.86502	K16222|1|4e-22|99.4|brp:103855006|Dof zinc finger protein DOF5.5	-	-	-	gi|4996646|dbj|BAA78575.1|/2.93677e-49/Dof zinc finger protein [Oryza sativa Japonica Group]//gi|4996646|dbj|BAA78575.1|/4.79577e-49/Dof zinc finger protein [Oryza sativa Japonica Group]	K16222|1|4e-22|99.4|brp:103855006|Dof zinc finger protein DOF5.5	-	-	-	gi|4996646|dbj|BAA78575.1|/2.93677e-49/Dof zinc finger protein [Oryza sativa Japonica Group]//gi|4996646|dbj|BAA78575.1|/4.79577e-49/Dof zinc finger protein [Oryza sativa Japonica Group]
OS12G0507200	478.33	147.89	-1.69348	Down	0.837663	K03263|1|3e-113|327|dosa:Os12t0507200-01|translation initiation factor 5A	-	GO:0003743//translation initiation factor activity;GO:0003746//translation elongation factor activity;GO:0043022//ribosome binding	GO:0006413//translational initiation;GO:0006452//translational frameshifting;GO:0010089//xylem development;GO:0045901//positive regulation of translational elongation;GO:0045905//positive regulation of translational termination	gi|113649350|dbj|BAF29862.1|/2.55789e-112/Os12g0507200 [Oryza sativa Japonica Group]	K03263|1|3e-113|327|dosa:Os12t0507200-01|translation initiation factor 5A	-	GO:0003743//translation initiation factor activity;GO:0003746//translation elongation factor activity;GO:0043022//ribosome binding	GO:0006413//translational initiation;GO:0006452//translational frameshifting;GO:0010089//xylem development;GO:0045901//positive regulation of translational elongation;GO:0045905//positive regulation of translational termination	gi|113649350|dbj|BAF29862.1|/2.55789e-112/Os12g0507200 [Oryza sativa Japonica Group]
OS03G0722700	0.88	17.115	4.28161	Up	0.887429	K19001|1|6e-21|100|dosa:Os09t0442700-00|ATP-dependent DNA helicase	-	GO:0005524//ATP binding;GO:0016887//ATPase activity	GO:0006342//chromatin silencing;GO:0031047//gene silencing by RNA;GO:0031056//regulation of histone modification;GO:0051567//histone H3-K9 methylation	gi|108710807|gb|ABF98602.1|/0/expressed protein [Oryza sativa Japonica Group]	K19001|1|6e-21|100|dosa:Os09t0442700-00|ATP-dependent DNA helicase	-	GO:0005524//ATP binding;GO:0016887//ATPase activity	GO:0006342//chromatin silencing;GO:0031047//gene silencing by RNA;GO:0031056//regulation of histone modification;GO:0051567//histone H3-K9 methylation	gi|108710807|gb|ABF98602.1|/0/expressed protein [Oryza sativa Japonica Group]
OS03G0178150	5.285	28.035	2.35338	Up	0.83727	K01533|1|7e-47|161|dosa:Os03t0178100-00|Cu2+-exporting ATPase [EC:3.6.3.4]	GO:0005887//integral component of plasma membrane;GO:0043231//intracellular membrane-bounded organelle	GO:0000166//nucleotide binding;GO:0043682//copper-transporting ATPase activity;GO:0046872//metal ion binding	GO:0008152//metabolic process;GO:0035434//copper ion transmembrane transport	gi|937907674|dbj|BAS82594.1|/8.3784e-49/Os03g0178150, partial [Oryza sativa Japonica Group]	K01533|1|7e-47|161|dosa:Os03t0178100-00|Cu2+-exporting ATPase [EC:3.6.3.4]	GO:0005887//integral component of plasma membrane;GO:0043231//intracellular membrane-bounded organelle	GO:0000166//nucleotide binding;GO:0043682//copper-transporting ATPase activity;GO:0046872//metal ion binding	GO:0008152//metabolic process;GO:0035434//copper ion transmembrane transport	gi|937907674|dbj|BAS82594.1|/8.3784e-49/Os03g0178150, partial [Oryza sativa Japonica Group]
OS11G0158600	5.07	30.06	2.56779	Up	0.853651	K16670|1|6e-59|202|bdi:100844103|homeobox protein Meis2!K15613|2|2e-41|154|pmum:103332542|homeobox protein Meis1	GO:0005634//nucleus	GO:0003677//DNA binding	GO:0006355//regulation of transcription, DNA-templated	gi|937937868|dbj|BAT12781.1|/0/Os11g0158600 [Oryza sativa Japonica Group]	K16670|1|6e-59|202|bdi:100844103|homeobox protein Meis2!K15613|2|2e-41|154|pmum:103332542|homeobox protein Meis1	GO:0005634//nucleus	GO:0003677//DNA binding	GO:0006355//regulation of transcription, DNA-templated	gi|937937868|dbj|BAT12781.1|/0/Os11g0158600 [Oryza sativa Japonica Group]
OS04G0326300	34.59	0	-6.11228	Down	0.945369	K07442|1|5e-07|45.4|osa:4335490|tRNA (adenine57-N1/adenine58-N1)-methyltransferase [EC:2.1.1.219 2.1.1.220]	-	-	-	gi|937913680|dbj|BAS88599.1|/6.1889e-17/Os04g0326300 [Oryza sativa Japonica Group]	K07442|1|5e-07|45.4|osa:4335490|tRNA (adenine57-N1/adenine58-N1)-methyltransferase [EC:2.1.1.219 2.1.1.220]	-	-	-	gi|937913680|dbj|BAS88599.1|/6.1889e-17/Os04g0326300 [Oryza sativa Japonica Group]
OS07G0243150	4.835	30.235	2.64463	Up	0.860613	-	-	-	-	gi|937925871|dbj|BAT00788.1|/8.29263e-10/Os07g0243150, partial [Oryza sativa Japonica Group]	-	-	-	-	gi|937925871|dbj|BAT00788.1|/8.29263e-10/Os07g0243150, partial [Oryza sativa Japonica Group]
OS06G0176600	11.025	0.595	-4.21175	Down	0.848164	-	-	GO:0016491//oxidoreductase activity	GO:0055114//oxidation-reduction process	gi|937936036|dbj|BAT10950.1|/1.52534e-120/Os10g0430750 [Oryza sativa Japonica Group]	-	-	GO:0016491//oxidoreductase activity	GO:0055114//oxidation-reduction process	gi|937936036|dbj|BAT10950.1|/1.52534e-120/Os10g0430750 [Oryza sativa Japonica Group]
OS01G0663400	983.84	331.5	-1.56941	Down	0.824624	K08245|1|0.0|985|dosa:Os01t0663400-01|phytepsin [EC:3.4.23.40]	GO:0005773//vacuole;GO:0016023//cytoplasmic, membrane-bounded vesicle	GO:0004190//aspartic-type endopeptidase activity	GO:0006508//proteolysis;GO:0006629//lipid metabolic process;GO:0030163//protein catabolic process	gi|113533317|dbj|BAF05700.1|/0/Os01g0663400 [Oryza sativa Japonica Group]//gi|937897574|dbj|BAS73554.1|/0/Os01g0663400, partial [Oryza sativa Japonica Group]	K08245|1|0.0|985|dosa:Os01t0663400-01|phytepsin [EC:3.4.23.40]	GO:0005773//vacuole;GO:0016023//cytoplasmic, membrane-bounded vesicle	GO:0004190//aspartic-type endopeptidase activity	GO:0006508//proteolysis;GO:0006629//lipid metabolic process;GO:0030163//protein catabolic process	gi|113533317|dbj|BAF05700.1|/0/Os01g0663400 [Oryza sativa Japonica Group]//gi|937897574|dbj|BAS73554.1|/0/Os01g0663400, partial [Oryza sativa Japonica Group]
OS02G0536500	0.845	20.34	4.58922	Up	0.902975	-	-	-	-	gi|125582400|gb|EAZ23331.1|/1.53607e-40/hypothetical protein OsJ_07031 [Oryza sativa Japonica Group]	-	-	-	-	gi|125582400|gb|EAZ23331.1|/1.53607e-40/hypothetical protein OsJ_07031 [Oryza sativa Japonica Group]
OS09G0116050	0.27	23.125	6.42035	Up	0.925499	-	-	-	-	gi|937931942|dbj|BAT06857.1|/0/Os09g0116050 [Oryza sativa Japonica Group]	-	-	-	-	gi|937931942|dbj|BAT06857.1|/0/Os09g0116050 [Oryza sativa Japonica Group]
OS07G0134000	17.665	56.94	1.68855	Up	0.805065	K14209|1|6e-47|164|vvi:100260163|solute carrier family 36 (proton-coupled amino acid transporter)	GO:0005886//plasma membrane;GO:0016021//integral component of membrane	GO:0015171//amino acid transmembrane transporter activity	GO:0003333//amino acid transmembrane transport	gi|113610375|dbj|BAF20753.1|/0/Os07g0134000 [Oryza sativa Japonica Group]//gi|937925038|dbj|BAS99954.1|/0/Os07g0134000 [Oryza sativa Japonica Group]//gi|937925039|dbj|BAS99955.1|/2.61832e-126/Os07g0134000, partial [Oryza sativa Japonica Group]	K14209|1|6e-47|164|vvi:100260163|solute carrier family 36 (proton-coupled amino acid transporter)	GO:0005886//plasma membrane;GO:0016021//integral component of membrane	GO:0015171//amino acid transmembrane transporter activity	GO:0003333//amino acid transmembrane transport	gi|113610375|dbj|BAF20753.1|/0/Os07g0134000 [Oryza sativa Japonica Group]//gi|937925038|dbj|BAS99954.1|/0/Os07g0134000 [Oryza sativa Japonica Group]//gi|937925039|dbj|BAS99955.1|/2.61832e-126/Os07g0134000, partial [Oryza sativa Japonica Group]
OS02G0581100	38.83	114.615	1.56155	Up	0.806261	-	-	-	-	gi|218191058|gb|EEC73485.1|/4.70891e-11/hypothetical protein OsI_07816 [Oryza sativa Indica Group]	-	-	-	-	gi|218191058|gb|EEC73485.1|/4.70891e-11/hypothetical protein OsI_07816 [Oryza sativa Indica Group]
OS06G0710700	0.44	19.84	5.49476	Up	0.911411	K18858|1|1e-110|339|brp:103855163|(Z)-3-hexen-1-ol acetyltransferase [EC:2.3.1.195]	-	GO:0016747//transferase activity, transferring acyl groups other than amino-acyl groups	GO:0008152//metabolic process	gi|255677389|dbj|BAF20459.2|/0/Os06g0710700 [Oryza sativa Japonica Group]	K18858|1|1e-110|339|brp:103855163|(Z)-3-hexen-1-ol acetyltransferase [EC:2.3.1.195]	-	GO:0016747//transferase activity, transferring acyl groups other than amino-acyl groups	GO:0008152//metabolic process	gi|255677389|dbj|BAF20459.2|/0/Os06g0710700 [Oryza sativa Japonica Group]
OS11G0451700	4.09	41.34	3.33737	Up	0.909265	-	-	-	-	gi|62733137|gb|AAX95254.1|/2.3627e-55/embryogenic-cell protein 40 (ecp40) [Oryza sativa Japonica Group]	-	-	-	-	gi|62733137|gb|AAX95254.1|/2.3627e-55/embryogenic-cell protein 40 (ecp40) [Oryza sativa Japonica Group]
OS09G0419200	5.415	142.47	4.71755	Up	0.975002	K09753|1|2e-169|481|dosa:Os09t0419200-01|cinnamoyl-CoA reductase [EC:1.2.1.44]	-	GO:0003824//catalytic activity;GO:0016621//cinnamoyl-CoA reductase activity;GO:0050662//coenzyme binding	GO:0008152//metabolic process;GO:0055114//oxidation-reduction process	gi|113631422|dbj|BAF25103.1|/0/Os09g0419200 [Oryza sativa Japonica Group]//gi|937933197|dbj|BAT08112.1|/2.39312e-169/Os09g0419200 [Oryza sativa Japonica Group]	K09753|1|2e-169|481|dosa:Os09t0419200-01|cinnamoyl-CoA reductase [EC:1.2.1.44]	-	GO:0003824//catalytic activity;GO:0016621//cinnamoyl-CoA reductase activity;GO:0050662//coenzyme binding	GO:0008152//metabolic process;GO:0055114//oxidation-reduction process	gi|113631422|dbj|BAF25103.1|/0/Os09g0419200 [Oryza sativa Japonica Group]//gi|937933197|dbj|BAT08112.1|/2.39312e-169/Os09g0419200 [Oryza sativa Japonica Group]
OS03G0123500	0.5	10.875	4.44294	Up	0.849081	K15613|1|2e-95|300|ppp:PHYPADRAFT_235352|homeobox protein Meis1!K16670|2|5e-32|128|bdi:100843507|homeobox protein Meis2	GO:0005634//nucleus	GO:0003677//DNA binding;GO:0003700//transcription factor activity, sequence-specific DNA binding	GO:0007155//cell adhesion;GO:0010089//xylem development;GO:0010090//trichome morphogenesis;GO:0010413//glucuronoxylan metabolic process;GO:0045010//actin nucleation;GO:0045492//xylan biosynthetic process;GO:0045892//negative regulation of transcription, DNA-templated;GO:0048513//animal organ development;GO:0048765//root hair cell differentiation;GO:0071555//cell wall organization;GO:2000652//regu…	gi|113547276|dbj|BAF10719.1|/0/Os03g0123500, partial [Oryza sativa Japonica Group]//gi|113547276|dbj|BAF10719.1|/5.43969e-180/Os03g0123500, partial [Oryza sativa Japonica Group]	K15613|1|2e-95|300|ppp:PHYPADRAFT_235352|homeobox protein Meis1!K16670|2|5e-32|128|bdi:100843507|homeobox protein Meis2	GO:0005634//nucleus	GO:0003677//DNA binding;GO:0003700//transcription factor activity, sequence-specific DNA binding	GO:0007155//cell adhesion;GO:0010089//xylem development;GO:0010090//trichome morphogenesis;GO:0010413//glucuronoxylan metabolic process;GO:0045010//actin nucleation;GO:0045492//xylan biosynthetic process;GO:0045892//negative regulation of transcription, DNA-templated;GO:0048513//animal organ development;GO:0048765//root hair cell differentiation;GO:0071555//cell wall organization;GO:2000652//regu…	gi|113547276|dbj|BAF10719.1|/0/Os03g0123500, partial [Oryza sativa Japonica Group]//gi|113547276|dbj|BAF10719.1|/5.43969e-180/Os03g0123500, partial [Oryza sativa Japonica Group]
OS11G0629100	0.505	15.715	4.95972	Up	0.890443	-	GO:0005737//cytoplasm	GO:0046914//transition metal ion binding	GO:0030001//metal ion transport;GO:0046916//cellular transition metal ion homeostasis	gi|937940016|dbj|BAT14929.1|/4.59087e-132/Os11g0629100 [Oryza sativa Japonica Group]	-	GO:0005737//cytoplasm	GO:0046914//transition metal ion binding	GO:0030001//metal ion transport;GO:0046916//cellular transition metal ion homeostasis	gi|937940016|dbj|BAT14929.1|/4.59087e-132/Os11g0629100 [Oryza sativa Japonica Group]
OS02G0605900	1.745	30.365	4.12111	Up	0.92106	K01183|1|0.0|533|dosa:Os02t0605900-01|chitinase [EC:3.2.1.14]	GO:0016023//cytoplasmic, membrane-bounded vesicle	GO:0004568//chitinase activity;GO:0008061//chitin binding	GO:0000272//polysaccharide catabolic process;GO:0006032//chitin catabolic process;GO:0006952//defense response;GO:0016998//cell wall macromolecule catabolic process	gi|75291085|sp|Q6K8R2.1|CHI6_ORYSJ/0/RecName: Full=Chitinase 6; AltName: Full=Pathogenesis related (PR)-3 chitinase 6; Flags: Precursor	K01183|1|0.0|533|dosa:Os02t0605900-01|chitinase [EC:3.2.1.14]	GO:0016023//cytoplasmic, membrane-bounded vesicle	GO:0004568//chitinase activity;GO:0008061//chitin binding	GO:0000272//polysaccharide catabolic process;GO:0006032//chitin catabolic process;GO:0006952//defense response;GO:0016998//cell wall macromolecule catabolic process	gi|75291085|sp|Q6K8R2.1|CHI6_ORYSJ/0/RecName: Full=Chitinase 6; AltName: Full=Pathogenesis related (PR)-3 chitinase 6; Flags: Precursor
OS09G0526600	11.42	45.515	1.99478	Up	0.827556	K09419|1|8e-152|442|dosa:Os09t0526600-01|heat shock transcription factor, other eukaryote	-	-	-	gi|75288756|sp|Q652B0.1|HFB2C_ORYSJ/0/RecName: Full=Heat stress transcription factor B-2c; AltName: Full=Heat stress transcription factor 24; Short=OsHsf-24//gi|937934138|dbj|BAT09053.1|/6.3713e-160/Os09g0526600 [Oryza sativa Japonica Group]//gi|937934139|dbj|BAT09054.1|/1.7822e-151/Os09g0526600, partial [Oryza sativa Japonica Group]	K09419|1|8e-152|442|dosa:Os09t0526600-01|heat shock transcription factor, other eukaryote	-	-	-	gi|75288756|sp|Q652B0.1|HFB2C_ORYSJ/0/RecName: Full=Heat stress transcription factor B-2c; AltName: Full=Heat stress transcription factor 24; Short=OsHsf-24//gi|937934138|dbj|BAT09053.1|/6.3713e-160/Os09g0526600 [Oryza sativa Japonica Group]//gi|937934139|dbj|BAT09054.1|/1.7822e-151/Os09g0526600, partial [Oryza sativa Japonica Group]
OS11G0693900	8.045	0.31	-3.84459	Down	0.803345	-	GO:0005635//nuclear envelope;GO:0005829//cytosol	GO:0008565//protein transporter activity	GO:0006606//protein import into nucleus;GO:0007165//signal transduction	gi|937940421|dbj|BAT15334.1|/2.8257e-80/Os11g0693900, partial [Oryza sativa Japonica Group]	-	GO:0005635//nuclear envelope;GO:0005829//cytosol	GO:0008565//protein transporter activity	GO:0006606//protein import into nucleus;GO:0007165//signal transduction	gi|937940421|dbj|BAT15334.1|/2.8257e-80/Os11g0693900, partial [Oryza sativa Japonica Group]
OS03G0663800	21.8	414.21	4.24796	Up	0.975936	-	GO:0016023//cytoplasmic, membrane-bounded vesicle	GO:0045735//nutrient reservoir activity	-	gi|108710246|gb|ABF98041.1|/4.82673e-121/Cupin family protein, expressed [Oryza sativa Japonica Group]	-	GO:0016023//cytoplasmic, membrane-bounded vesicle	GO:0045735//nutrient reservoir activity	-	gi|108710246|gb|ABF98041.1|/4.82673e-121/Cupin family protein, expressed [Oryza sativa Japonica Group]
OS07G0663700	2.095	17.12	3.03066	Up	0.841366	K13070|1|6e-66|218|osa:4335093|momilactone-A synthase [EC:1.1.1.295]!K09841|2|2e-60|203|sbi:SORBI_01g003880|xanthoxin dehydrogenase [EC:1.1.1.288]	-	GO:0016491//oxidoreductase activity	GO:0055114//oxidation-reduction process	gi|937928164|dbj|BAT03081.1|/0/Os07g0663700, partial [Oryza sativa Japonica Group]	K13070|1|6e-66|218|osa:4335093|momilactone-A synthase [EC:1.1.1.295]!K09841|2|2e-60|203|sbi:SORBI_01g003880|xanthoxin dehydrogenase [EC:1.1.1.288]	-	GO:0016491//oxidoreductase activity	GO:0055114//oxidation-reduction process	gi|937928164|dbj|BAT03081.1|/0/Os07g0663700, partial [Oryza sativa Japonica Group]
OS09G0116000	0.875	27.725	4.98576	Up	0.928775	K09260|1|3e-09|58.5|pmum:103335005|MADS-box transcription enhancer factor 2A!K09264|2|4e-06|49.3|bdi:100845222|MADS-box transcription factor, plant	GO:0005634//nucleus	GO:0003700//transcription factor activity, sequence-specific DNA binding	GO:0006355//regulation of transcription, DNA-templated	gi|937931941|dbj|BAT06856.1|/1.83299e-100/Os09g0116000 [Oryza sativa Japonica Group]	K09260|1|3e-09|58.5|pmum:103335005|MADS-box transcription enhancer factor 2A!K09264|2|4e-06|49.3|bdi:100845222|MADS-box transcription factor, plant	GO:0005634//nucleus	GO:0003700//transcription factor activity, sequence-specific DNA binding	GO:0006355//regulation of transcription, DNA-templated	gi|937931941|dbj|BAT06856.1|/1.83299e-100/Os09g0116000 [Oryza sativa Japonica Group]
OS12G0147200	9.38	36.08	1.94354	Up	0.8155	-	-	-	GO:0006979//response to oxidative stress	gi|77552993|gb|ABA95789.1|/1.18113e-67/expressed protein [Oryza sativa Japonica Group]	-	-	-	GO:0006979//response to oxidative stress	gi|77552993|gb|ABA95789.1|/1.18113e-67/expressed protein [Oryza sativa Japonica Group]
OS09G0275400	0.055	16.43	5.77317	Up	0.900878	K15472|1|1e-156|461|sot:102603857|premnaspirodiene oxygenase [EC:1.14.13.121]!K17854|3|5e-143|426|egr:104417836|cytochrome P450, family 2, subfamily K!K14985|4|3e-130|393|mtr:MTR_5g094570|26-hydroxylase [EC:1.14.-.-]!K13267|5|4e-129|390|gmx:100814284|flavonoid 6-hydroxylase [EC:1.14.13.-]	GO:0016020//membrane	GO:0005506//iron ion binding;GO:0016709//oxidoreductase activity, acting on paired donors, with incorporation or reduction of molecular oxygen, NAD(P)H as one donor, and incorporation of one atom of oxygen;GO:0020037//heme binding	GO:0044550//secondary metabolite biosynthetic process;GO:0055114//oxidation-reduction process	gi|113630984|dbj|BAF24665.1|/0/Os09g0275400 [Oryza sativa Japonica Group]	K15472|1|1e-156|461|sot:102603857|premnaspirodiene oxygenase [EC:1.14.13.121]!K17854|3|5e-143|426|egr:104417836|cytochrome P450, family 2, subfamily K!K14985|4|3e-130|393|mtr:MTR_5g094570|26-hydroxylase [EC:1.14.-.-]!K13267|5|4e-129|390|gmx:100814284|flavonoid 6-hydroxylase [EC:1.14.13.-]	GO:0016020//membrane	GO:0005506//iron ion binding;GO:0016709//oxidoreductase activity, acting on paired donors, with incorporation or reduction of molecular oxygen, NAD(P)H as one donor, and incorporation of one atom of oxygen;GO:0020037//heme binding	GO:0044550//secondary metabolite biosynthetic process;GO:0055114//oxidation-reduction process	gi|113630984|dbj|BAF24665.1|/0/Os09g0275400 [Oryza sativa Japonica Group]
OS11G0637501	610.34	205.665	-1.56932	Down	0.823166	-	GO:0005783//endoplasmic reticulum;GO:0016021//integral component of membrane	-	-	gi|937940067|dbj|BAT14980.1|/3.19881e-40/Os11g0637501 [Oryza sativa Japonica Group]	-	GO:0005783//endoplasmic reticulum;GO:0016021//integral component of membrane	-	-	gi|937940067|dbj|BAT14980.1|/3.19881e-40/Os11g0637501 [Oryza sativa Japonica Group]
OS01G0143900	3.49	18.02	2.3683	Up	0.808456	-	-	-	-	gi|255672862|dbj|BAH90901.1|/9.47168e-46/Os01g0143900 [Oryza sativa Japonica Group]	-	-	-	-	gi|255672862|dbj|BAH90901.1|/9.47168e-46/Os01g0143900 [Oryza sativa Japonica Group]
OS03G0198600	0.145	6.9	5.57247	Up	0.809816	K09338|1|4e-80|248|obr:102704873|homeobox-leucine zipper protein	GO:0005634//nucleus	GO:0043565//sequence-specific DNA binding	GO:0006355//regulation of transcription, DNA-templated;GO:0048450;GO:2000032//regulation of secondary shoot formation	gi|122247416|sp|Q10QF2.1|HOX12_ORYSJ/6.0739e-90/RecName: Full=Homeobox-leucine zipper protein HOX12; AltName: Full=HD-ZIP protein HOX12; AltName: Full=Homeodomain transcription factor HOX12; AltName: Full=OsHox12	K09338|1|4e-80|248|obr:102704873|homeobox-leucine zipper protein	GO:0005634//nucleus	GO:0043565//sequence-specific DNA binding	GO:0006355//regulation of transcription, DNA-templated;GO:0048450;GO:2000032//regulation of secondary shoot formation	gi|122247416|sp|Q10QF2.1|HOX12_ORYSJ/6.0739e-90/RecName: Full=Homeobox-leucine zipper protein HOX12; AltName: Full=HD-ZIP protein HOX12; AltName: Full=Homeodomain transcription factor HOX12; AltName: Full=OsHox12
OS07G0278866	8.92	0.345	-4.69238	Down	0.834633	-	-	-	-	gi|255677669|dbj|BAH93867.1|/4.98934e-28/Os07g0278866 [Oryza sativa Japonica Group]	-	-	-	-	gi|255677669|dbj|BAH93867.1|/4.98934e-28/Os07g0278866 [Oryza sativa Japonica Group]
OS01G0148000	16.775	54.765	1.70694	Up	0.806195	K11978|1|0.0|1204|obr:102715978|E3 ubiquitin-protein ligase UBR3 [EC:2.3.2.27]	GO:0000151//ubiquitin ligase complex;GO:0005737//cytoplasm	GO:0008270//zinc ion binding;GO:0061630//ubiquitin protein ligase activity	GO:0009737//response to abscisic acid;GO:0010029//regulation of seed germination;GO:0016567//protein ubiquitination;GO:0050994//regulation of lipid catabolic process;GO:0071596//ubiquitin-dependent protein catabolic process via the N-end rule pathway	gi|1002230841|ref|XP_015650803.1|/0/PREDICTED: E3 ubiquitin-protein ligase PRT6 [Oryza sativa Japonica Group]	K11978|1|0.0|1204|obr:102715978|E3 ubiquitin-protein ligase UBR3 [EC:2.3.2.27]	GO:0000151//ubiquitin ligase complex;GO:0005737//cytoplasm	GO:0008270//zinc ion binding;GO:0061630//ubiquitin protein ligase activity	GO:0009737//response to abscisic acid;GO:0010029//regulation of seed germination;GO:0016567//protein ubiquitination;GO:0050994//regulation of lipid catabolic process;GO:0071596//ubiquitin-dependent protein catabolic process via the N-end rule pathway	gi|1002230841|ref|XP_015650803.1|/0/PREDICTED: E3 ubiquitin-protein ligase PRT6 [Oryza sativa Japonica Group]
OS04G0352400	10.855	94.775	3.12615	Up	0.923042	K09571|1|0.0|1091|dosa:Os04t0352400-01|FK506-binding protein 4/5 [EC:5.2.1.8]	GO:0005789//endoplasmic reticulum membrane	GO:0003755//peptidyl-prolyl cis-trans isomerase activity;GO:0005528//FK506 binding	GO:0000413//protein peptidyl-prolyl isomerization;GO:0061077//chaperone-mediated protein folding	gi|66153725|gb|AAD29708.2|AF140495_1/0/FK506-binding protein [Oryza sativa Japonica Group]	K09571|1|0.0|1091|dosa:Os04t0352400-01|FK506-binding protein 4/5 [EC:5.2.1.8]	GO:0005789//endoplasmic reticulum membrane	GO:0003755//peptidyl-prolyl cis-trans isomerase activity;GO:0005528//FK506 binding	GO:0000413//protein peptidyl-prolyl isomerization;GO:0061077//chaperone-mediated protein folding	gi|66153725|gb|AAD29708.2|AF140495_1/0/FK506-binding protein [Oryza sativa Japonica Group]
OS12G0483600	29.585	0	-5.88679	Down	0.937555	K08900|1|2e-17|81.6|pda:103700593|mitochondrial chaperone BCS1	-	-	-	gi|937942246|dbj|BAT17158.1|/5.88841e-74/Os12g0483600, partial [Oryza sativa Japonica Group]	K08900|1|2e-17|81.6|pda:103700593|mitochondrial chaperone BCS1	-	-	-	gi|937942246|dbj|BAT17158.1|/5.88841e-74/Os12g0483600, partial [Oryza sativa Japonica Group]
OS04G0565500	0.46	7.91	4.10397	Up	0.811667	K14209|1|0.0|696|dosa:Os04t0565500-01|solute carrier family 36 (proton-coupled amino acid transporter)	GO:0016021//integral component of membrane	GO:0015171//amino acid transmembrane transporter activity	GO:0003333//amino acid transmembrane transport	gi|113565146|dbj|BAF15489.1|/0/Os04g0565500 [Oryza sativa Japonica Group]//gi|38345408|emb|CAE03099.2|/0/OSJNBa0017B10.14 [Oryza sativa Japonica Group]	K14209|1|0.0|696|dosa:Os04t0565500-01|solute carrier family 36 (proton-coupled amino acid transporter)	GO:0016021//integral component of membrane	GO:0015171//amino acid transmembrane transporter activity	GO:0003333//amino acid transmembrane transport	gi|113565146|dbj|BAF15489.1|/0/Os04g0565500 [Oryza sativa Japonica Group]//gi|38345408|emb|CAE03099.2|/0/OSJNBa0017B10.14 [Oryza sativa Japonica Group]
OS03G0300400	17.095	139.075	3.02422	Up	0.921453	K14496|1|7e-08|55.5|pop:POPTR_0010s19120g|abscisic acid receptor PYR/PYL family	GO:0005634//nucleus;GO:0005737//cytoplasm	GO:0004864//protein phosphatase inhibitor activity;GO:0004872//receptor activity;GO:0010427//abscisic acid binding	GO:0006952//defense response;GO:0009607//response to biotic stimulus;GO:0009738//abscisic acid-activated signaling pathway;GO:0043086//negative regulation of catalytic activity;GO:0080163//regulation of protein serine/threonine phosphatase activity	gi|16589076|gb|AAL27005.1|AF416604_1/1.80642e-110/pathogen-related protein [Oryza sativa]	K14496|1|7e-08|55.5|pop:POPTR_0010s19120g|abscisic acid receptor PYR/PYL family	GO:0005634//nucleus;GO:0005737//cytoplasm	GO:0004864//protein phosphatase inhibitor activity;GO:0004872//receptor activity;GO:0010427//abscisic acid binding	GO:0006952//defense response;GO:0009607//response to biotic stimulus;GO:0009738//abscisic acid-activated signaling pathway;GO:0043086//negative regulation of catalytic activity;GO:0080163//regulation of protein serine/threonine phosphatase activity	gi|16589076|gb|AAL27005.1|AF416604_1/1.80642e-110/pathogen-related protein [Oryza sativa]
OS07G0110650	0.605	9.695	4.00223	Up	0.825591	-	-	-	-	gi|937924839|dbj|BAS99755.1|/7.94123e-40/Os07g0110650, partial [Oryza sativa Japonica Group]	-	-	-	-	gi|937924839|dbj|BAS99755.1|/7.94123e-40/Os07g0110650, partial [Oryza sativa Japonica Group]
OS11G0455800	39.225	176.655	2.17109	Up	0.87398	K00600|1|0.0|895|dosa:Os11t0455800-01|glycine hydroxymethyltransferase [EC:2.1.2.1]	-	GO:0004372//glycine hydroxymethyltransferase activity;GO:0008168//methyltransferase activity;GO:0030170//pyridoxal phosphate binding	GO:0006544//glycine metabolic process;GO:0006563//L-serine metabolic process;GO:0032259//methylation;GO:0035999//tetrahydrofolate interconversion	gi|937939010|dbj|BAT13923.1|/0/Os11g0455800 [Oryza sativa Japonica Group]//gi|937939011|dbj|BAT13924.1|/0/Os11g0455800, partial [Oryza sativa Japonica Group]	K00600|1|0.0|895|dosa:Os11t0455800-01|glycine hydroxymethyltransferase [EC:2.1.2.1]	-	GO:0004372//glycine hydroxymethyltransferase activity;GO:0008168//methyltransferase activity;GO:0030170//pyridoxal phosphate binding	GO:0006544//glycine metabolic process;GO:0006563//L-serine metabolic process;GO:0032259//methylation;GO:0035999//tetrahydrofolate interconversion	gi|937939010|dbj|BAT13923.1|/0/Os11g0455800 [Oryza sativa Japonica Group]//gi|937939011|dbj|BAT13924.1|/0/Os11g0455800, partial [Oryza sativa Japonica Group]
OS07G0619400	0.285	7.57	4.77813	Up	0.820791	K02183|1|2e-14|69.7|egu:105048683|calmodulin	-	GO:0005509//calcium ion binding	-	gi|113611829|dbj|BAF22207.1|/1.36186e-91/Os07g0619400 [Oryza sativa Japonica Group]	K02183|1|2e-14|69.7|egu:105048683|calmodulin	-	GO:0005509//calcium ion binding	-	gi|113611829|dbj|BAF22207.1|/1.36186e-91/Os07g0619400 [Oryza sativa Japonica Group]
OS02G0257200	1.065	10.815	3.34411	Up	0.819464	K14948|1|8e-65|223|pda:103722164|polypyrimidine tract-binding protein 2!K15382|5|9e-37|141|mdm:103445405|solute carrier family 50 (sugar transporter)	GO:0005739//mitochondrion;GO:0016020//membrane	-	-	gi|113536003|dbj|BAF08386.1|/6.34186e-152/Os02g0257200 [Oryza sativa Japonica Group]	K14948|1|8e-65|223|pda:103722164|polypyrimidine tract-binding protein 2!K15382|5|9e-37|141|mdm:103445405|solute carrier family 50 (sugar transporter)	GO:0005739//mitochondrion;GO:0016020//membrane	-	-	gi|113536003|dbj|BAF08386.1|/6.34186e-152/Os02g0257200 [Oryza sativa Japonica Group]
OS07G0438600	0.905	17.31	4.25754	Up	0.88815	-	GO:0005618//cell wall;GO:0016023//cytoplasmic, membrane-bounded vesicle	GO:0004252//serine-type endopeptidase activity	GO:0006508//proteolysis	gi|113611049|dbj|BAF21427.1|/1.0273e-58/Os07g0438600 [Oryza sativa Japonica Group]	-	GO:0005618//cell wall;GO:0016023//cytoplasmic, membrane-bounded vesicle	GO:0004252//serine-type endopeptidase activity	GO:0006508//proteolysis	gi|113611049|dbj|BAF21427.1|/1.0273e-58/Os07g0438600 [Oryza sativa Japonica Group]
OS08G0434100	15.98	51.17	1.67903	Up	0.800331	K01166|1|1e-158|448|dosa:Os08t0434100-01|ribonuclease T2 [EC:3.1.27.1]	GO:0005576//extracellular region;GO:0005618//cell wall;GO:0005886//plasma membrane;GO:0016021//integral component of membrane;GO:0016023//cytoplasmic, membrane-bounded vesicle	GO:0003723//RNA binding;GO:0033897//ribonuclease T2 activity	GO:0009718//anthocyanin-containing compound biosynthetic process;GO:0015824//proline transport;GO:0090502//RNA phosphodiester bond hydrolysis, endonucleolytic	gi|11990466|dbj|BAB19803.1|/1.03096e-157/ribonuclease [Oryza sativa Japonica Group]	K01166|1|1e-158|448|dosa:Os08t0434100-01|ribonuclease T2 [EC:3.1.27.1]	GO:0005576//extracellular region;GO:0005618//cell wall;GO:0005886//plasma membrane;GO:0016021//integral component of membrane;GO:0016023//cytoplasmic, membrane-bounded vesicle	GO:0003723//RNA binding;GO:0033897//ribonuclease T2 activity	GO:0009718//anthocyanin-containing compound biosynthetic process;GO:0015824//proline transport;GO:0090502//RNA phosphodiester bond hydrolysis, endonucleolytic	gi|11990466|dbj|BAB19803.1|/1.03096e-157/ribonuclease [Oryza sativa Japonica Group]
OS12G0576100	0.63	112.645	7.48222	Up	0.981997	-	-	-	-	gi|77556204|gb|ABA99000.1|/3.33017e-36/expressed protein [Oryza sativa Japonica Group]	-	-	-	-	gi|77556204|gb|ABA99000.1|/3.33017e-36/expressed protein [Oryza sativa Japonica Group]
OS03G0349700	23.8	0.595	-4.81587	Down	0.919192	-	-	-	-	gi|113548580|dbj|BAF12023.1|/9.94273e-65/Os03g0349700 [Oryza sativa Japonica Group]	-	-	-	-	gi|113548580|dbj|BAF12023.1|/9.94273e-65/Os03g0349700 [Oryza sativa Japonica Group]
OS12G0543600	0.065	11.79	5.22607	Up	0.866527	K00306|1|0.0|744|dosa:Os12t0543600-00|sarcosine oxidase / L-pipecolate oxidase [EC:1.5.3.1 1.5.3.7]	-	GO:0016491//oxidoreductase activity	GO:0055114//oxidation-reduction process	gi|937942609|dbj|BAT17521.1|/0/Os12g0543600 [Oryza sativa Japonica Group]	K00306|1|0.0|744|dosa:Os12t0543600-00|sarcosine oxidase / L-pipecolate oxidase [EC:1.5.3.1 1.5.3.7]	-	GO:0016491//oxidoreductase activity	GO:0055114//oxidation-reduction process	gi|937942609|dbj|BAT17521.1|/0/Os12g0543600 [Oryza sativa Japonica Group]
OS03G0766200	2174.49	591.63	-1.87791	Down	0.861334	-	GO:0016023//cytoplasmic, membrane-bounded vesicle	-	-	gi|255674927|dbj|BAH92382.1|/1.9168e-29/Os03g0766250 [Oryza sativa Japonica Group]	-	GO:0016023//cytoplasmic, membrane-bounded vesicle	-	-	gi|255674927|dbj|BAH92382.1|/1.9168e-29/Os03g0766250 [Oryza sativa Japonica Group]
OS08G0398450	0	15.25	4.93074	Up	0.887986	-	GO:0016020//membrane	-	-	gi|944237337|gb|KQL01675.1|/1.37285e-73/hypothetical protein SETIT_014212mg [Setaria italica]	-	GO:0016020//membrane	-	-	gi|944237337|gb|KQL01675.1|/1.37285e-73/hypothetical protein SETIT_014212mg [Setaria italica]
OS09G0133600	23.635	73.345	1.63377	Up	0.804819	-	GO:0009507//chloroplast	GO:0032440//2-alkenal reductase [NAD(P)] activity	GO:0055114//oxidation-reduction process	gi|255678696|dbj|BAF24545.2|/2.51219e-168/Os09g0133600, partial [Oryza sativa Japonica Group]//gi|62900682|sp|Q6K439.1|PAP2_ORYSJ/5.37073e-176/RecName: Full=Probable plastid-lipid-associated protein 2, chloroplastic; AltName: Full=Fibrillin-like protein 2; Flags: Precursor	-	GO:0009507//chloroplast	GO:0032440//2-alkenal reductase [NAD(P)] activity	GO:0055114//oxidation-reduction process	gi|255678696|dbj|BAF24545.2|/2.51219e-168/Os09g0133600, partial [Oryza sativa Japonica Group]//gi|62900682|sp|Q6K439.1|PAP2_ORYSJ/5.37073e-176/RecName: Full=Probable plastid-lipid-associated protein 2, chloroplastic; AltName: Full=Fibrillin-like protein 2; Flags: Precursor
OS04G0457000	39.5	205.505	2.37925	Up	0.891803	K08917|1|1e-177|496|dosa:Os04t0457000-01|light-harvesting complex II chlorophyll a/b binding protein 6	GO:0009535//chloroplast thylakoid membrane;GO:0009783//photosystem II antenna complex;GO:0009941//chloroplast envelope;GO:0010287//plastoglobule;GO:0016021//integral component of membrane	GO:0016168//chlorophyll binding;GO:0031409//pigment binding	GO:0006816//calcium ion transport;GO:0007030//Golgi organization;GO:0009651//response to salt stress;GO:0009768//photosynthesis, light harvesting in photosystem I;GO:0010196//nonphotochemical quenching;GO:0018298//protein-chromophore linkage;GO:0019344//cysteine biosynthetic process;GO:0035304//regulation of protein dephosphorylation	gi|21740892|emb|CAD40888.1|/1.01005e-176/OSJNBa0036B21.6 [Oryza sativa Japonica Group]	K08917|1|1e-177|496|dosa:Os04t0457000-01|light-harvesting complex II chlorophyll a/b binding protein 6	GO:0009535//chloroplast thylakoid membrane;GO:0009783//photosystem II antenna complex;GO:0009941//chloroplast envelope;GO:0010287//plastoglobule;GO:0016021//integral component of membrane	GO:0016168//chlorophyll binding;GO:0031409//pigment binding	GO:0006816//calcium ion transport;GO:0007030//Golgi organization;GO:0009651//response to salt stress;GO:0009768//photosynthesis, light harvesting in photosystem I;GO:0010196//nonphotochemical quenching;GO:0018298//protein-chromophore linkage;GO:0019344//cysteine biosynthetic process;GO:0035304//regulation of protein dephosphorylation	gi|21740892|emb|CAD40888.1|/1.01005e-176/OSJNBa0036B21.6 [Oryza sativa Japonica Group]
OS07G0198300	11.765	93.06	2.98366	Up	0.913491	-	GO:0016021//integral component of membrane;GO:0016023//cytoplasmic, membrane-bounded vesicle	GO:0008289//lipid binding	GO:0006869//lipid transport	gi|34394084|dbj|BAC84186.1|/1.66748e-79/lipid transfer protein-like [Oryza sativa Japonica Group]	-	GO:0016021//integral component of membrane;GO:0016023//cytoplasmic, membrane-bounded vesicle	GO:0008289//lipid binding	GO:0006869//lipid transport	gi|34394084|dbj|BAC84186.1|/1.66748e-79/lipid transfer protein-like [Oryza sativa Japonica Group]
OS11G0134600	71.77	349.945	2.28568	Up	0.889051	-	-	-	-	gi|937937642|dbj|BAT12555.1|/9.52776e-127/Os11g0134600, partial [Oryza sativa Japonica Group]	-	-	-	-	gi|937937642|dbj|BAT12555.1|/9.52776e-127/Os11g0134600, partial [Oryza sativa Japonica Group]
OS07G0671000	0.14	8.265	4.44846	Up	0.822773	K14416|1|1e-19|86.7|aly:ARALYDRAFT_325603|elongation factor 1 alpha-like protein	-	-	-	gi|387942489|sp|A3BNA1.1|FLP5_ORYSJ/3.60233e-71/RecName: Full=Flowering-promoting factor 1-like protein 5; AltName: Full=FPF1-like protein 5	K14416|1|1e-19|86.7|aly:ARALYDRAFT_325603|elongation factor 1 alpha-like protein	-	-	-	gi|387942489|sp|A3BNA1.1|FLP5_ORYSJ/3.60233e-71/RecName: Full=Flowering-promoting factor 1-like protein 5; AltName: Full=FPF1-like protein 5
OS01G0551100	0.18	6.81	5.24159	Up	0.806965	K11592|1|2e-13|76.3|sbi:SORBI_03g043355|endoribonuclease Dicer [EC:3.1.26.-]	GO:0005634//nucleus	GO:0003725//double-stranded RNA binding;GO:0004525//ribonuclease III activity;GO:0046872//metal ion binding	GO:0030422//production of siRNA involved in RNA interference;GO:0031053//primary miRNA processing;GO:0031054//pre-miRNA processing;GO:0090502//RNA phosphodiester bond hydrolysis, endonucleolytic	gi|75105855|sp|Q5JK90.1|RTL1_ORYSJ/9.72564e-137/RecName: Full=Ribonuclease 3-like protein 1; AltName: Full=Ribonuclease III-like protein 1; Short=RNase III-like protein 1	K11592|1|2e-13|76.3|sbi:SORBI_03g043355|endoribonuclease Dicer [EC:3.1.26.-]	GO:0005634//nucleus	GO:0003725//double-stranded RNA binding;GO:0004525//ribonuclease III activity;GO:0046872//metal ion binding	GO:0030422//production of siRNA involved in RNA interference;GO:0031053//primary miRNA processing;GO:0031054//pre-miRNA processing;GO:0090502//RNA phosphodiester bond hydrolysis, endonucleolytic	gi|75105855|sp|Q5JK90.1|RTL1_ORYSJ/9.72564e-137/RecName: Full=Ribonuclease 3-like protein 1; AltName: Full=Ribonuclease III-like protein 1; Short=RNase III-like protein 1
OS07G0417600	2.955	25.715	3.12138	Up	0.876765	K14297|1|2e-19|91.7|zma:103640102|nuclear pore complex protein Nup98-Nup96	GO:0016023//cytoplasmic, membrane-bounded vesicle	-	-	gi|255677699|dbj|BAH93888.1|/1.39347e-143/Os07g0417600 [Oryza sativa Japonica Group]	K14297|1|2e-19|91.7|zma:103640102|nuclear pore complex protein Nup98-Nup96	GO:0016023//cytoplasmic, membrane-bounded vesicle	-	-	gi|255677699|dbj|BAH93888.1|/1.39347e-143/Os07g0417600 [Oryza sativa Japonica Group]
OS08G0114125	30.91	2.38	-3.55494	Down	0.900927	-	-	-	-	gi|937928621|dbj|BAT03537.1|/1.55302e-22/Os08g0114125, partial [Oryza sativa Japonica Group]	-	-	-	-	gi|937928621|dbj|BAT03537.1|/1.55302e-22/Os08g0114125, partial [Oryza sativa Japonica Group]
OS11G0444700	7.795	38.2	2.29295	Up	0.845444	K03255|1|3e-14|76.3|mdm:103413520|protein TIF31!K04422|2|8e-08|57.4|tcc:TCM_038016|mitogen-activated protein kinase kinase kinase 13 [EC:2.7.11.25]!K17604|3|1e-05|50.8|pop:POPTR_0002s18900g|zinc finger SWIM domain-containing protein 3	-	-	-	gi|77550496|gb|ABA93293.1|/7.75684e-139/PB1 domain containing protein, expressed [Oryza sativa Japonica Group]	K03255|1|3e-14|76.3|mdm:103413520|protein TIF31!K04422|2|8e-08|57.4|tcc:TCM_038016|mitogen-activated protein kinase kinase kinase 13 [EC:2.7.11.25]!K17604|3|1e-05|50.8|pop:POPTR_0002s18900g|zinc finger SWIM domain-containing protein 3	-	-	-	gi|77550496|gb|ABA93293.1|/7.75684e-139/PB1 domain containing protein, expressed [Oryza sativa Japonica Group]
OS11G0181800	1.455	18.615	3.67737	Up	0.879108	K19329|1|3e-156|449|egu:105051827|WW domain-containing oxidoreductase	GO:0005886//plasma membrane	GO:0016491//oxidoreductase activity	GO:0006952//defense response;GO:0055114//oxidation-reduction process	gi|62734079|gb|AAX96188.1|/0/short-chain dehydrogenase Tic32 [Oryza sativa Japonica Group]	K19329|1|3e-156|449|egu:105051827|WW domain-containing oxidoreductase	GO:0005886//plasma membrane	GO:0016491//oxidoreductase activity	GO:0006952//defense response;GO:0055114//oxidation-reduction process	gi|62734079|gb|AAX96188.1|/0/short-chain dehydrogenase Tic32 [Oryza sativa Japonica Group]
OS05G0404700	458.79	119.185	-1.94463	Down	0.864168	-	GO:0005634//nucleus	GO:0008270//zinc ion binding;GO:0008327//methyl-CpG binding	GO:0000122//negative regulation of transcription from RNA polymerase II promoter;GO:0006346//methylation-dependent chromatin silencing	gi|255676355|dbj|BAF17420.2|/2.65599e-125/Os05g0404700 [Oryza sativa Japonica Group]	-	GO:0005634//nucleus	GO:0008270//zinc ion binding;GO:0008327//methyl-CpG binding	GO:0000122//negative regulation of transcription from RNA polymerase II promoter;GO:0006346//methylation-dependent chromatin silencing	gi|255676355|dbj|BAF17420.2|/2.65599e-125/Os05g0404700 [Oryza sativa Japonica Group]
OS08G0482300	140.965	516.81	1.8743	Up	0.857763	-	-	-	-	gi|222640750|gb|EEE68882.1|/6.28459e-06/hypothetical protein OsJ_27702 [Oryza sativa Japonica Group]	-	-	-	-	gi|222640750|gb|EEE68882.1|/6.28459e-06/hypothetical protein OsJ_27702 [Oryza sativa Japonica Group]
OS03G0778100	27.945	137.69	2.30076	Up	0.880058	K02694|1|9e-99|294|dosa:Os03t0778100-01|photosystem I subunit III	GO:0009538//photosystem I reaction center;GO:0009543//chloroplast thylakoid lumen;GO:0009941//chloroplast envelope;GO:0010287//plastoglobule;GO:0016021//integral component of membrane	-	GO:0015979//photosynthesis;GO:0019344//cysteine biosynthetic process	gi|255674943|dbj|BAF13358.2|/2.19443e-100/Os03g0778100 [Oryza sativa Japonica Group]//gi|3885892|gb|AAC78106.1|/8.00456e-98/photosystem-1 F subunit precursor [Oryza sativa Japonica Group]//gi|3885892|gb|AAC78106.1|/8.59723e-98/photosystem-1 F subunit precursor [Oryza sativa Japonica Group]	K02694|1|9e-99|294|dosa:Os03t0778100-01|photosystem I subunit III	GO:0009538//photosystem I reaction center;GO:0009543//chloroplast thylakoid lumen;GO:0009941//chloroplast envelope;GO:0010287//plastoglobule;GO:0016021//integral component of membrane	-	GO:0015979//photosynthesis;GO:0019344//cysteine biosynthetic process	gi|255674943|dbj|BAF13358.2|/2.19443e-100/Os03g0778100 [Oryza sativa Japonica Group]//gi|3885892|gb|AAC78106.1|/8.00456e-98/photosystem-1 F subunit precursor [Oryza sativa Japonica Group]//gi|3885892|gb|AAC78106.1|/8.59723e-98/photosystem-1 F subunit precursor [Oryza sativa Japonica Group]
OS01G0186900	59.3	18.915	-1.6485	Down	0.802673	K07936|1|9e-17|84.3|zma:103637360|GTP-binding nuclear protein Ran!K14861|2|4e-11|68.6|brp:103860367|nucleolar pre-ribosomal-associated protein 1	-	-	-	gi|113531778|dbj|BAF04161.1|/3.41165e-141/Os01g0186900 [Oryza sativa Japonica Group]//gi|937894809|dbj|BAS70789.1|/0/Os01g0186900 [Oryza sativa Japonica Group]//gi|937894810|dbj|BAS70790.1|/0/Os01g0186900, partial [Oryza sativa Japonica Group]	K07936|1|9e-17|84.3|zma:103637360|GTP-binding nuclear protein Ran!K14861|2|4e-11|68.6|brp:103860367|nucleolar pre-ribosomal-associated protein 1	-	-	-	gi|113531778|dbj|BAF04161.1|/3.41165e-141/Os01g0186900 [Oryza sativa Japonica Group]//gi|937894809|dbj|BAS70789.1|/0/Os01g0186900 [Oryza sativa Japonica Group]//gi|937894810|dbj|BAS70790.1|/0/Os01g0186900, partial [Oryza sativa Japonica Group]
OS01G0912700	1.85	14.805	3.00049	Up	0.829244	-	GO:0009507//chloroplast;GO:0016021//integral component of membrane	-	GO:0006098//pentose-phosphate shunt;GO:0009902//chloroplast relocation;GO:0010027//thylakoid membrane organization;GO:0015979//photosynthesis;GO:0016117//carotenoid biosynthetic process;GO:0019252//starch biosynthetic process;GO:0019288//isopentenyl diphosphate biosynthetic process, methylerythritol 4-phosphate pathway;GO:0019761//glucosinolate biosynthetic process;GO:0034660//ncRNA metabolic pro…	gi|113534697|dbj|BAF07080.1|/0/Os01g0912700 [Oryza sativa Japonica Group]	-	GO:0009507//chloroplast;GO:0016021//integral component of membrane	-	GO:0006098//pentose-phosphate shunt;GO:0009902//chloroplast relocation;GO:0010027//thylakoid membrane organization;GO:0015979//photosynthesis;GO:0016117//carotenoid biosynthetic process;GO:0019252//starch biosynthetic process;GO:0019288//isopentenyl diphosphate biosynthetic process, methylerythritol 4-phosphate pathway;GO:0019761//glucosinolate biosynthetic process;GO:0034660//ncRNA metabolic pro…	gi|113534697|dbj|BAF07080.1|/0/Os01g0912700 [Oryza sativa Japonica Group]
OS03G0218400	3.86	83.185	4.42965	Up	0.958933	K08150|1|1e-52|192|atr:18433512|MFS transporter, SP family, solute carrier family 2 (myo-inositol transporter), member 13	GO:0005887//integral component of plasma membrane;GO:0009506//plasmodesma	GO:0005358//high-affinity hydrogen:glucose symporter activity	GO:0015992//proton transport;GO:0043090//amino acid import;GO:0046323//glucose import;GO:1904659//glucose transmembrane transport	gi|113547867|dbj|BAF11310.1|/0/Os03g0218400 [Oryza sativa Japonica Group]	K08150|1|1e-52|192|atr:18433512|MFS transporter, SP family, solute carrier family 2 (myo-inositol transporter), member 13	GO:0005887//integral component of plasma membrane;GO:0009506//plasmodesma	GO:0005358//high-affinity hydrogen:glucose symporter activity	GO:0015992//proton transport;GO:0043090//amino acid import;GO:0046323//glucose import;GO:1904659//glucose transmembrane transport	gi|113547867|dbj|BAF11310.1|/0/Os03g0218400 [Oryza sativa Japonica Group]
OS01G0609300	2.63	16.77	2.67275	Up	0.823477	K05681|1|8e-52|196|olu:OSTLU_38326|ATP-binding cassette, subfamily G (WHITE), member 2	GO:0005886//plasma membrane;GO:0016021//integral component of membrane	GO:0005524//ATP binding;GO:0042626//ATPase activity, coupled to transmembrane movement of substances	GO:0008152//metabolic process;GO:0055085//transmembrane transport	gi|937897121|dbj|BAS73101.1|/0/Os01g0609300, partial [Oryza sativa Japonica Group]//gi|937897122|dbj|BAS73102.1|/0/Os01g0609300, partial [Oryza sativa Japonica Group]	K05681|1|8e-52|196|olu:OSTLU_38326|ATP-binding cassette, subfamily G (WHITE), member 2	GO:0005886//plasma membrane;GO:0016021//integral component of membrane	GO:0005524//ATP binding;GO:0042626//ATPase activity, coupled to transmembrane movement of substances	GO:0008152//metabolic process;GO:0055085//transmembrane transport	gi|937897121|dbj|BAS73101.1|/0/Os01g0609300, partial [Oryza sativa Japonica Group]//gi|937897122|dbj|BAS73102.1|/0/Os01g0609300, partial [Oryza sativa Japonica Group]
OS10G0320201	0.99	18.125	4.19441	Up	0.890836	K05280|1|2e-147|422|dosa:Os10t0320100-01|flavonoid 3'-monooxygenase [EC:1.14.13.21]	GO:0016021//integral component of membrane	GO:0005506//iron ion binding;GO:0016709//oxidoreductase activity, acting on paired donors, with incorporation or reduction of molecular oxygen, NAD(P)H as one donor, and incorporation of one atom of oxygen;GO:0020037//heme binding	GO:0044550//secondary metabolite biosynthetic process;GO:0055114//oxidation-reduction process	gi|113638947|dbj|BAF26252.1|/2.28814e-146/Os10g0320100 [Oryza sativa Japonica Group]	K05280|1|2e-147|422|dosa:Os10t0320100-01|flavonoid 3'-monooxygenase [EC:1.14.13.21]	GO:0016021//integral component of membrane	GO:0005506//iron ion binding;GO:0016709//oxidoreductase activity, acting on paired donors, with incorporation or reduction of molecular oxygen, NAD(P)H as one donor, and incorporation of one atom of oxygen;GO:0020037//heme binding	GO:0044550//secondary metabolite biosynthetic process;GO:0055114//oxidation-reduction process	gi|113638947|dbj|BAF26252.1|/2.28814e-146/Os10g0320100 [Oryza sativa Japonica Group]
OS04G0690800	5.46	116.59	4.4164	Up	0.965157	K03542|1|9e-135|387|dosa:Os04t0690800-01|photosystem II 22kDa protein	GO:0009536//plastid;GO:0009579//thylakoid;GO:0016021//integral component of membrane	-	-	gi|113565925|dbj|BAF16268.1|/8.59282e-134/Os04g0690800 [Oryza sativa Japonica Group]	K03542|1|9e-135|387|dosa:Os04t0690800-01|photosystem II 22kDa protein	GO:0009536//plastid;GO:0009579//thylakoid;GO:0016021//integral component of membrane	-	-	gi|113565925|dbj|BAF16268.1|/8.59282e-134/Os04g0690800 [Oryza sativa Japonica Group]
OS01G0594500	7.715	42.175	2.45065	Up	0.859811	-	GO:0016023//cytoplasmic, membrane-bounded vesicle	-	-	gi|113532995|dbj|BAF05378.1|/4.06851e-82/Os01g0594500 [Oryza sativa Japonica Group]	-	GO:0016023//cytoplasmic, membrane-bounded vesicle	-	-	gi|113532995|dbj|BAF05378.1|/4.06851e-82/Os01g0594500 [Oryza sativa Japonica Group]
OS11G0182100	1.335	11.905	3.15666	Up	0.818858	-	-	-	-	gi|255679853|dbj|BAF27749.2|/9.07753e-72/Os11g0182100, partial [Oryza sativa Japonica Group]	-	-	-	-	gi|255679853|dbj|BAF27749.2|/9.07753e-72/Os11g0182100, partial [Oryza sativa Japonica Group]
OS03G0785100	0	22.075	5.48059	Up	0.918848	-	-	-	-	gi|53792911|dbj|BAD54088.1|/1.69342e-17/unknown protein [Oryza sativa Japonica Group]	-	-	-	-	gi|53792911|dbj|BAD54088.1|/1.69342e-17/unknown protein [Oryza sativa Japonica Group]
OS04G0403300	87.03	29.015	-1.58471	Down	0.805229	K01176|1|3e-10|58.9|osa:4335737|alpha-amylase [EC:3.2.1.1]	-	-	-	gi|937914139|dbj|BAS89058.1|/3.01275e-11/Os04g0403300, partial [Oryza sativa Japonica Group]	K01176|1|3e-10|58.9|osa:4335737|alpha-amylase [EC:3.2.1.1]	-	-	-	gi|937914139|dbj|BAS89058.1|/3.01275e-11/Os04g0403300, partial [Oryza sativa Japonica Group]
OS05G0355400	16.17	53.745	1.73281	Up	0.807211	-	-	-	GO:0006950//response to stress	gi|255676291|dbj|BAH93107.1|/1.45001e-60/Os05g0355400 [Oryza sativa Japonica Group]	-	-	-	GO:0006950//response to stress	gi|255676291|dbj|BAH93107.1|/1.45001e-60/Os05g0355400 [Oryza sativa Japonica Group]
OS07G0178800	12.615	340.485	4.75438	Up	0.983652	-	GO:0009536//plastid	-	-	gi|50509179|dbj|BAD30330.1|/3.05726e-61/putative low molecular mass early light-induced protein,chloroplast precursor (ELIP) [Oryza sativa Japonica Group]	-	GO:0009536//plastid	-	-	gi|50509179|dbj|BAD30330.1|/3.05726e-61/putative low molecular mass early light-induced protein,chloroplast precursor (ELIP) [Oryza sativa Japonica Group]
OS12G0552500	191.225	68.005	-1.49156	Down	0.804885	-	GO:0005773//vacuole;GO:0005794//Golgi apparatus;GO:0005886//plasma membrane	GO:0016787//hydrolase activity	GO:0002238//response to molecule of fungal origin;GO:0006950//response to stress;GO:0008152//metabolic process	gi|113649490|dbj|BAF30002.1|/8.58273e-101/Os12g0552500 [Oryza sativa Japonica Group]	-	GO:0005773//vacuole;GO:0005794//Golgi apparatus;GO:0005886//plasma membrane	GO:0016787//hydrolase activity	GO:0002238//response to molecule of fungal origin;GO:0006950//response to stress;GO:0008152//metabolic process	gi|113649490|dbj|BAF30002.1|/8.58273e-101/Os12g0552500 [Oryza sativa Japonica Group]
OS02G0576400	2164.5	683.195	-1.66366	Down	0.838384	-	-	-	-	gi|113536747|dbj|BAF09130.1|/1.39008e-40/Os02g0576400 [Oryza sativa Japonica Group]	-	-	-	-	gi|113536747|dbj|BAF09130.1|/1.39008e-40/Os02g0576400 [Oryza sativa Japonica Group]
OS06G0682300	0	9.525	4.2891	Up	0.8365	-	GO:0016021//integral component of membrane	-	-	gi|255677329|dbj|BAH93686.1|/1.14823e-54/Os06g0682300, partial [Oryza sativa Japonica Group]	-	GO:0016021//integral component of membrane	-	-	gi|255677329|dbj|BAH93686.1|/1.14823e-54/Os06g0682300, partial [Oryza sativa Japonica Group]
OS01G0771000	0.21	13.035	5.95586	Up	0.880434	-	-	-	GO:0006952//defense response	gi|113533912|dbj|BAF06295.1|/5.40208e-109/Os01g0771000 [Oryza sativa Japonica Group]	-	-	-	GO:0006952//defense response	gi|113533912|dbj|BAF06295.1|/5.40208e-109/Os01g0771000 [Oryza sativa Japonica Group]
OS01G0880800	143.55	387.045	1.43095	Up	0.802755	K03921|1|0.0|686|dosa:Os01t0880800-01|acyl-[acyl-carrier-protein] desaturase [EC:1.14.19.2]	GO:0009507//chloroplast;GO:0016021//integral component of membrane	GO:0045300//acyl-[acyl-carrier-protein] desaturase activity;GO:0046872//metal ion binding	GO:0001666//response to hypoxia;GO:0006633//fatty acid biosynthetic process;GO:0009862//systemic acquired resistance, salicylic acid mediated signaling pathway;GO:0010089//xylem development;GO:0010310//regulation of hydrogen peroxide metabolic process;GO:0044036;GO:0055114//oxidation-reduction process	gi|75246178|sp|Q8LJJ9.1|STAD1_ORYSJ/0/RecName: Full=Stearoyl-[acyl-carrier-protein] 9-desaturase 1, chloroplastic; Short=Stearoyl-ACP desaturase 1; AltName: Full=Acyl-[acyl-carrier-protein] desaturase 1; Flags: Precursor	K03921|1|0.0|686|dosa:Os01t0880800-01|acyl-[acyl-carrier-protein] desaturase [EC:1.14.19.2]	GO:0009507//chloroplast;GO:0016021//integral component of membrane	GO:0045300//acyl-[acyl-carrier-protein] desaturase activity;GO:0046872//metal ion binding	GO:0001666//response to hypoxia;GO:0006633//fatty acid biosynthetic process;GO:0009862//systemic acquired resistance, salicylic acid mediated signaling pathway;GO:0010089//xylem development;GO:0010310//regulation of hydrogen peroxide metabolic process;GO:0044036;GO:0055114//oxidation-reduction process	gi|75246178|sp|Q8LJJ9.1|STAD1_ORYSJ/0/RecName: Full=Stearoyl-[acyl-carrier-protein] 9-desaturase 1, chloroplastic; Short=Stearoyl-ACP desaturase 1; AltName: Full=Acyl-[acyl-carrier-protein] desaturase 1; Flags: Precursor
OS09G0547500	0.1	6.92	6.1127	Up	0.813305	K06966|1|2e-146|415|dosa:Os09t0547500-01|uncharacterized protein	GO:0005634//nucleus;GO:0005829//cytosol	GO:0016799//hydrolase activity, hydrolyzing N-glycosyl compounds	GO:0009691//cytokinin biosynthetic process	gi|298351717|sp|B7E7M8.1|LOGL9_ORYSJ/2.04151e-145/RecName: Full=Probable cytokinin riboside 5'-monophosphate phosphoribohydrolase LOGL9; AltName: Full=Protein LONELY GUY-like 9	K06966|1|2e-146|415|dosa:Os09t0547500-01|uncharacterized protein	GO:0005634//nucleus;GO:0005829//cytosol	GO:0016799//hydrolase activity, hydrolyzing N-glycosyl compounds	GO:0009691//cytokinin biosynthetic process	gi|298351717|sp|B7E7M8.1|LOGL9_ORYSJ/2.04151e-145/RecName: Full=Probable cytokinin riboside 5'-monophosphate phosphoribohydrolase LOGL9; AltName: Full=Protein LONELY GUY-like 9
OS06G0168700	2.67	110.205	5.36721	Up	0.975134	K02883|1|2e-24|101|zma:103646289|large subunit ribosomal protein L18e!K11855|2|3e-15|80.5|bvg:104906049|ubiquitin carboxyl-terminal hydrolase 36/42 [EC:3.4.19.12]!K05747|3|7e-07|53.5|gmx:102666577|Wiskott-Aldrich syndrome protein	GO:0016023//cytoplasmic, membrane-bounded vesicle	GO:0008233//peptidase activity	GO:0006508//proteolysis	gi|113594967|dbj|BAF18841.1|/1.75921e-58/Os06g0168700 [Oryza sativa Japonica Group]	K02883|1|2e-24|101|zma:103646289|large subunit ribosomal protein L18e!K11855|2|3e-15|80.5|bvg:104906049|ubiquitin carboxyl-terminal hydrolase 36/42 [EC:3.4.19.12]!K05747|3|7e-07|53.5|gmx:102666577|Wiskott-Aldrich syndrome protein	GO:0016023//cytoplasmic, membrane-bounded vesicle	GO:0008233//peptidase activity	GO:0006508//proteolysis	gi|113594967|dbj|BAF18841.1|/1.75921e-58/Os06g0168700 [Oryza sativa Japonica Group]
OS07G0417200	0.48	12.07	4.65225	Up	0.86556	K10256|1|0.0|775|dosa:Os07t0417200-01|omega-6 fatty acid desaturase (delta-12 desaturase) [EC:1.14.19.-]	GO:0016021//integral component of membrane	GO:0016717//oxidoreductase activity, acting on paired donors, with oxidation of a pair of donors resulting in the reduction of molecular oxygen to two molecules of water;GO:0045485//omega-6 fatty acid desaturase activity	GO:0006629//lipid metabolic process;GO:0055114//oxidation-reduction process	gi|255677698|dbj|BAF21381.2|/0/Os07g0417200, partial [Oryza sativa Japonica Group]	K10256|1|0.0|775|dosa:Os07t0417200-01|omega-6 fatty acid desaturase (delta-12 desaturase) [EC:1.14.19.-]	GO:0016021//integral component of membrane	GO:0016717//oxidoreductase activity, acting on paired donors, with oxidation of a pair of donors resulting in the reduction of molecular oxygen to two molecules of water;GO:0045485//omega-6 fatty acid desaturase activity	GO:0006629//lipid metabolic process;GO:0055114//oxidation-reduction process	gi|255677698|dbj|BAF21381.2|/0/Os07g0417200, partial [Oryza sativa Japonica Group]
OS02G0600200	206.55	64.785	-1.67276	Down	0.829178	K01392|1|1e-37|148|aly:ARALYDRAFT_315784|thimet oligopeptidase [EC:3.4.24.15]	GO:0009507//chloroplast;GO:0009534//chloroplast thylakoid;GO:0009941//chloroplast envelope	GO:0004222//metalloendopeptidase activity	GO:0006364//rRNA processing;GO:0006508//proteolysis;GO:0006518//peptide metabolic process;GO:0009657//plastid organization;GO:0009902//chloroplast relocation;GO:0010027//thylakoid membrane organization;GO:0010207//photosystem II assembly;GO:0015979//photosynthesis;GO:0015995//chlorophyll biosynthetic process;GO:0016070//RNA metabolic process;GO:0016117//carotenoid biosynthetic process;GO:0019288/…	gi|113536875|dbj|BAF09258.1|/1.63395e-98/Os02g0600200 [Oryza sativa Japonica Group]//gi|937904546|dbj|BAS79600.1|/2.10804e-12/Os02g0600200, partial [Oryza sativa Japonica Group]	K01392|1|1e-37|148|aly:ARALYDRAFT_315784|thimet oligopeptidase [EC:3.4.24.15]	GO:0009507//chloroplast;GO:0009534//chloroplast thylakoid;GO:0009941//chloroplast envelope	GO:0004222//metalloendopeptidase activity	GO:0006364//rRNA processing;GO:0006508//proteolysis;GO:0006518//peptide metabolic process;GO:0009657//plastid organization;GO:0009902//chloroplast relocation;GO:0010027//thylakoid membrane organization;GO:0010207//photosystem II assembly;GO:0015979//photosynthesis;GO:0015995//chlorophyll biosynthetic process;GO:0016070//RNA metabolic process;GO:0016117//carotenoid biosynthetic process;GO:0019288/…	gi|113536875|dbj|BAF09258.1|/1.63395e-98/Os02g0600200 [Oryza sativa Japonica Group]//gi|937904546|dbj|BAS79600.1|/2.10804e-12/Os02g0600200, partial [Oryza sativa Japonica Group]
OS10G0430200	13.055	62.97	2.27006	Up	0.861727	K00083|1|0.0|645|dosa:Os10t0430200-01|cinnamyl-alcohol dehydrogenase [EC:1.1.1.195]	-	GO:0008270//zinc ion binding;GO:0045551//cinnamyl-alcohol dehydrogenase activity;GO:0052747//sinapyl alcohol dehydrogenase activity	GO:0009809//lignin biosynthetic process;GO:0055114//oxidation-reduction process	gi|122212221|sp|Q337Y2.1|CADH3_ORYSJ/0/RecName: Full=Probable cinnamyl alcohol dehydrogenase 3; Short=OsCAD3	K00083|1|0.0|645|dosa:Os10t0430200-01|cinnamyl-alcohol dehydrogenase [EC:1.1.1.195]	-	GO:0008270//zinc ion binding;GO:0045551//cinnamyl-alcohol dehydrogenase activity;GO:0052747//sinapyl alcohol dehydrogenase activity	GO:0009809//lignin biosynthetic process;GO:0055114//oxidation-reduction process	gi|122212221|sp|Q337Y2.1|CADH3_ORYSJ/0/RecName: Full=Probable cinnamyl alcohol dehydrogenase 3; Short=OsCAD3
OS03G0670700	19400.2	5797.82	-1.74249	Down	0.848999	K13195|1|7e-45|151|gmx:100305467|cold-inducible RNA-binding protein!K12885|4|7e-34|122|smo:SELMODRAFT_18499|heterogeneous nuclear ribonucleoprotein G	GO:0005634//nucleus	GO:0000166//nucleotide binding;GO:0003723//RNA binding;GO:0016301//kinase activity	GO:0016310//phosphorylation	gi|113549341|dbj|BAF12784.1|/1.26931e-91/Os03g0670700 [Oryza sativa Japonica Group]//gi|937910764|dbj|BAS85684.1|/1.8531e-58/Os03g0670700 [Oryza sativa Japonica Group]//gi|937910765|dbj|BAS85685.1|/2.05667e-52/Os03g0670700 [Oryza sativa Japonica Group]//gi|937910765|dbj|BAS85685.1|/6.67575e-53/Os03g0670700 [Oryza sativa Japonica Group]	K13195|1|7e-45|151|gmx:100305467|cold-inducible RNA-binding protein!K12885|4|7e-34|122|smo:SELMODRAFT_18499|heterogeneous nuclear ribonucleoprotein G	GO:0005634//nucleus	GO:0000166//nucleotide binding;GO:0003723//RNA binding;GO:0016301//kinase activity	GO:0016310//phosphorylation	gi|113549341|dbj|BAF12784.1|/1.26931e-91/Os03g0670700 [Oryza sativa Japonica Group]//gi|937910764|dbj|BAS85684.1|/1.8531e-58/Os03g0670700 [Oryza sativa Japonica Group]//gi|937910765|dbj|BAS85685.1|/2.05667e-52/Os03g0670700 [Oryza sativa Japonica Group]//gi|937910765|dbj|BAS85685.1|/6.67575e-53/Os03g0670700 [Oryza sativa Japonica Group]
OS12G0534700	33.585	9.15	-1.87597	Down	0.805425	-	-	-	-	gi|77556023|gb|ABA98819.1|/0/expressed protein [Oryza sativa Japonica Group]	-	-	-	-	gi|77556023|gb|ABA98819.1|/0/expressed protein [Oryza sativa Japonica Group]
OS12G0114100	2.325	19.69	3.08216	Up	0.858926	K08867|1|0.0|995|dosa:Os12t0114100-01|WNK lysine deficient protein kinase [EC:2.7.11.1]	-	GO:0004674//protein serine/threonine kinase activity;GO:0005524//ATP binding	GO:0006468//protein phosphorylation	gi|122206203|sp|Q2QYL8.1|WNK8_ORYSJ/0/RecName: Full=Probable serine/threonine-protein kinase WNK8; Short=OsWNK8; AltName: Full=Protein kinase with no lysine 8	K08867|1|0.0|995|dosa:Os12t0114100-01|WNK lysine deficient protein kinase [EC:2.7.11.1]	-	GO:0004674//protein serine/threonine kinase activity;GO:0005524//ATP binding	GO:0006468//protein phosphorylation	gi|122206203|sp|Q2QYL8.1|WNK8_ORYSJ/0/RecName: Full=Probable serine/threonine-protein kinase WNK8; Short=OsWNK8; AltName: Full=Protein kinase with no lysine 8
OS01G0753400	24.155	4.635	-2.38168	Down	0.829997	-	-	-	-	gi|52075583|dbj|BAD46693.1|/1.65976e-74/hypothetical protein [Oryza sativa Japonica Group]	-	-	-	-	gi|52075583|dbj|BAD46693.1|/1.65976e-74/hypothetical protein [Oryza sativa Japonica Group]
OS07G0562700	43.555	354.2	3.02365	Up	0.930528	K08914|1|0.0|545|dosa:Os07t0562700-01|light-harvesting complex II chlorophyll a/b binding protein 3	GO:0009522//photosystem I;GO:0009523//photosystem II;GO:0009535//chloroplast thylakoid membrane;GO:0009941//chloroplast envelope;GO:0010287//plastoglobule;GO:0016021//integral component of membrane	GO:0005198//structural molecule activity;GO:0016168//chlorophyll binding;GO:0031409//pigment binding;GO:0046872//metal ion binding	GO:0009416//response to light stimulus;GO:0009768//photosynthesis, light harvesting in photosystem I;GO:0018298//protein-chromophore linkage	gi|113611527|dbj|BAF21905.1|/0/Os07g0562700 [Oryza sativa Japonica Group]	K08914|1|0.0|545|dosa:Os07t0562700-01|light-harvesting complex II chlorophyll a/b binding protein 3	GO:0009522//photosystem I;GO:0009523//photosystem II;GO:0009535//chloroplast thylakoid membrane;GO:0009941//chloroplast envelope;GO:0010287//plastoglobule;GO:0016021//integral component of membrane	GO:0005198//structural molecule activity;GO:0016168//chlorophyll binding;GO:0031409//pigment binding;GO:0046872//metal ion binding	GO:0009416//response to light stimulus;GO:0009768//photosynthesis, light harvesting in photosystem I;GO:0018298//protein-chromophore linkage	gi|113611527|dbj|BAF21905.1|/0/Os07g0562700 [Oryza sativa Japonica Group]
OS07G0219250	0	41.39	6.37121	Up	0.953707	-	GO:0016023//cytoplasmic, membrane-bounded vesicle	GO:0004867//serine-type endopeptidase inhibitor activity	-	gi|23495901|dbj|BAC20109.1|/3.48192e-46/13 kda prolamin [Oryza sativa Japonica Group]	-	GO:0016023//cytoplasmic, membrane-bounded vesicle	GO:0004867//serine-type endopeptidase inhibitor activity	-	gi|23495901|dbj|BAC20109.1|/3.48192e-46/13 kda prolamin [Oryza sativa Japonica Group]
OS07G0638300	78.255	254.6	1.70198	Up	0.834387	K11188|1|7e-163|456|dosa:Os07t0638300-01|peroxiredoxin 6, 1-Cys peroxiredoxin [EC:1.11.1.7 1.11.1.15 3.1.1.-]	GO:0005576//extracellular region;GO:0005634//nucleus;GO:0005773//vacuole	GO:0008379//thioredoxin peroxidase activity;GO:0020037//heme binding;GO:0046872//metal ion binding	GO:0006979//response to oxidative stress;GO:0009269//response to desiccation;GO:0010231//maintenance of seed dormancy;GO:0042744//hydrogen peroxide catabolic process;GO:0055114//oxidation-reduction process;GO:0098869//cellular oxidant detoxification	gi|158517777|sp|P0C5C9.1|REHYA_ORYSJ/7.12518e-162/RecName: Full=1-Cys peroxiredoxin A; Short=1-Cys Prx A; AltName: Full=Protein RAB24; AltName: Full=Rice 1Cys-peroxiredoxin; Short=R1C-Prx; AltName: Full=Thioredoxin peroxidase A	K11188|1|7e-163|456|dosa:Os07t0638300-01|peroxiredoxin 6, 1-Cys peroxiredoxin [EC:1.11.1.7 1.11.1.15 3.1.1.-]	GO:0005576//extracellular region;GO:0005634//nucleus;GO:0005773//vacuole	GO:0008379//thioredoxin peroxidase activity;GO:0020037//heme binding;GO:0046872//metal ion binding	GO:0006979//response to oxidative stress;GO:0009269//response to desiccation;GO:0010231//maintenance of seed dormancy;GO:0042744//hydrogen peroxide catabolic process;GO:0055114//oxidation-reduction process;GO:0098869//cellular oxidant detoxification	gi|158517777|sp|P0C5C9.1|REHYA_ORYSJ/7.12518e-162/RecName: Full=1-Cys peroxiredoxin A; Short=1-Cys Prx A; AltName: Full=Protein RAB24; AltName: Full=Rice 1Cys-peroxiredoxin; Short=R1C-Prx; AltName: Full=Thioredoxin peroxidase A
OS08G0161401	0.065	67.445	7.74222	Up	0.971202	-	-	-	-	gi|937929020|dbj|BAT03936.1|/1.63724e-25/Os08g0161401 [Oryza sativa Japonica Group]	-	-	-	-	gi|937929020|dbj|BAT03936.1|/1.63724e-25/Os08g0161401 [Oryza sativa Japonica Group]
OS01G0754100	216.7	57.03	-1.92591	Down	0.855502	K07466|1|8e-76|230|dosa:Os01t0754100-01|replication factor A1	-	GO:0003677//DNA binding	-	gi|57899617|dbj|BAD87196.1|/7.68755e-75/DNA-binding protein-related-like [Oryza sativa Japonica Group]	K07466|1|8e-76|230|dosa:Os01t0754100-01|replication factor A1	-	GO:0003677//DNA binding	-	gi|57899617|dbj|BAD87196.1|/7.68755e-75/DNA-binding protein-related-like [Oryza sativa Japonica Group]
OS03G0215400	24.205	124.495	2.36271	Up	0.884726	K09264|1|8e-81|251|egu:105046677|MADS-box transcription factor, plant	GO:0005634//nucleus	GO:0003677//DNA binding;GO:0003700//transcription factor activity, sequence-specific DNA binding;GO:0046983//protein dimerization activity	GO:0006355//regulation of transcription, DNA-templated;GO:0009908//flower development;GO:0030154//cell differentiation	gi|122247370|sp|Q10PZ9.1|MADS1_ORYSJ/1.15145e-154/RecName: Full=MADS-box transcription factor 1; AltName: Full=OsMADS1; AltName: Full=Protein LEAFY HULL STERILE 1; AltName: Full=Protein SEPALLATA-like	K09264|1|8e-81|251|egu:105046677|MADS-box transcription factor, plant	GO:0005634//nucleus	GO:0003677//DNA binding;GO:0003700//transcription factor activity, sequence-specific DNA binding;GO:0046983//protein dimerization activity	GO:0006355//regulation of transcription, DNA-templated;GO:0009908//flower development;GO:0030154//cell differentiation	gi|122247370|sp|Q10PZ9.1|MADS1_ORYSJ/1.15145e-154/RecName: Full=MADS-box transcription factor 1; AltName: Full=OsMADS1; AltName: Full=Protein LEAFY HULL STERILE 1; AltName: Full=Protein SEPALLATA-like
OS12G0299300	0.74	29.025	5.29363	Up	0.932592	-	GO:0005783//endoplasmic reticulum;GO:0016020//membrane;GO:0016023//cytoplasmic, membrane-bounded vesicle	GO:0005488;GO:0016788//hydrolase activity, acting on ester bonds	GO:0008152//metabolic process	gi|108862537|gb|ABA97509.2|/2.23219e-55/expressed protein [Oryza sativa Japonica Group]//gi|108862537|gb|ABA97509.2|/5.77106e-56/expressed protein [Oryza sativa Japonica Group]	-	GO:0005783//endoplasmic reticulum;GO:0016020//membrane;GO:0016023//cytoplasmic, membrane-bounded vesicle	GO:0005488;GO:0016788//hydrolase activity, acting on ester bonds	GO:0008152//metabolic process	gi|108862537|gb|ABA97509.2|/2.23219e-55/expressed protein [Oryza sativa Japonica Group]//gi|108862537|gb|ABA97509.2|/5.77106e-56/expressed protein [Oryza sativa Japonica Group]
OS11G0116300	8.835	98.46	3.47824	Up	0.936966	K01859|1|6e-21|92.4|atr:18440481|chalcone isomerase [EC:5.5.1.6]	-	GO:0045430//chalcone isomerase activity	GO:0009813//flavonoid biosynthetic process;GO:0050896//response to stimulus	gi|108863935|gb|ABA91231.2|/3.98033e-134/Chalcone-flavanone isomerase family protein, expressed [Oryza sativa Japonica Group]	K01859|1|6e-21|92.4|atr:18440481|chalcone isomerase [EC:5.5.1.6]	-	GO:0045430//chalcone isomerase activity	GO:0009813//flavonoid biosynthetic process;GO:0050896//response to stimulus	gi|108863935|gb|ABA91231.2|/3.98033e-134/Chalcone-flavanone isomerase family protein, expressed [Oryza sativa Japonica Group]
OS12G0569200	4.175	38.345	3.19919	Up	0.897307	-	GO:0016023//cytoplasmic, membrane-bounded vesicle	-	-	gi|77556849|gb|ABA99645.1|/5.87478e-108/expressed protein [Oryza sativa Japonica Group]	-	GO:0016023//cytoplasmic, membrane-bounded vesicle	-	-	gi|77556849|gb|ABA99645.1|/5.87478e-108/expressed protein [Oryza sativa Japonica Group]
OS01G0393200	97.055	317.4	1.70943	Up	0.837287	K13126|1|1e-09|58.9|fve:101312606|polyadenylate-binding protein	GO:0005634//nucleus	GO:0003677//DNA binding	GO:0006355//regulation of transcription, DNA-templated	gi|113532650|dbj|BAF05033.1|/3.7575e-68/Os01g0393100 [Oryza sativa Japonica Group]	K13126|1|1e-09|58.9|fve:101312606|polyadenylate-binding protein	GO:0005634//nucleus	GO:0003677//DNA binding	GO:0006355//regulation of transcription, DNA-templated	gi|113532650|dbj|BAF05033.1|/3.7575e-68/Os01g0393100 [Oryza sativa Japonica Group]
OS07G0187900	3.595	39.49	3.45742	Up	0.909789	K14794|1|1e-93|324|aly:ARALYDRAFT_321151|ribosomal RNA-processing protein 12	GO:0016021//integral component of membrane	-	-	gi|937925470|dbj|BAT00387.1|/0/Os07g0187900 [Oryza sativa Japonica Group]	K14794|1|1e-93|324|aly:ARALYDRAFT_321151|ribosomal RNA-processing protein 12	GO:0016021//integral component of membrane	-	-	gi|937925470|dbj|BAT00387.1|/0/Os07g0187900 [Oryza sativa Japonica Group]
OS07G0618266	108.29	4.05	-4.74083	Down	0.97112	-	-	GO:0016491//oxidoreductase activity	GO:0055114//oxidation-reduction process	gi|937936036|dbj|BAT10950.1|/7.76901e-116/Os10g0430750 [Oryza sativa Japonica Group]	-	-	GO:0016491//oxidoreductase activity	GO:0055114//oxidation-reduction process	gi|937936036|dbj|BAT10950.1|/7.76901e-116/Os10g0430750 [Oryza sativa Japonica Group]
OS07G0255300	0	45.92	6.52105	Up	0.957999	-	-	-	-	gi|255677643|dbj|BAH93850.1|/2.59977e-06/Os07g0255900, partial [Oryza sativa Japonica Group]	-	-	-	-	gi|255677643|dbj|BAH93850.1|/2.59977e-06/Os07g0255900, partial [Oryza sativa Japonica Group]
OS08G0171100	173.095	60.705	-1.51168	Down	0.805819	K09285|1|1e-26|103|obr:102704164|AP2-like factor, ANT lineage	GO:0005634//nucleus;GO:0005739//mitochondrion	GO:0003677//DNA binding;GO:0003700//transcription factor activity, sequence-specific DNA binding	GO:0006355//regulation of transcription, DNA-templated;GO:0007275//multicellular organism development	gi|113623065|dbj|BAF23010.1|/1.19154e-33/Os08g0171100, partial [Oryza sativa Japonica Group]	K09285|1|1e-26|103|obr:102704164|AP2-like factor, ANT lineage	GO:0005634//nucleus;GO:0005739//mitochondrion	GO:0003677//DNA binding;GO:0003700//transcription factor activity, sequence-specific DNA binding	GO:0006355//regulation of transcription, DNA-templated;GO:0007275//multicellular organism development	gi|113623065|dbj|BAF23010.1|/1.19154e-33/Os08g0171100, partial [Oryza sativa Japonica Group]
OS05G0208500	0.105	208.235	10.9536	Up	0.990466	-	-	-	-	gi|937917856|dbj|BAS92774.1|/1.79414e-93/Os05g0208500 [Oryza sativa Japonica Group]//gi|937917856|dbj|BAS92774.1|/1.85788e-77/Os05g0208500 [Oryza sativa Japonica Group]	-	-	-	-	gi|937917856|dbj|BAS92774.1|/1.79414e-93/Os05g0208500 [Oryza sativa Japonica Group]//gi|937917856|dbj|BAS92774.1|/1.85788e-77/Os05g0208500 [Oryza sativa Japonica Group]
OS02G0744900	35.84	172.72	2.26879	Up	0.881597	K10960|1|0.0|842|osa:4330711|geranylgeranyl reductase [EC:1.3.1.83]	-	GO:0016628//oxidoreductase activity, acting on the CH-CH group of donors, NAD or NADP as acceptor;GO:0045550//geranylgeranyl reductase activity;GO:0071949//FAD binding	GO:0008033//tRNA processing;GO:0015979//photosynthesis;GO:0015995//chlorophyll biosynthetic process;GO:0055114//oxidation-reduction process	gi|255671248|dbj|BAF10020.2|/0/Os02g0744900, partial [Oryza sativa Japonica Group]	K10960|1|0.0|842|osa:4330711|geranylgeranyl reductase [EC:1.3.1.83]	-	GO:0016628//oxidoreductase activity, acting on the CH-CH group of donors, NAD or NADP as acceptor;GO:0045550//geranylgeranyl reductase activity;GO:0071949//FAD binding	GO:0008033//tRNA processing;GO:0015979//photosynthesis;GO:0015995//chlorophyll biosynthetic process;GO:0055114//oxidation-reduction process	gi|255671248|dbj|BAF10020.2|/0/Os02g0744900, partial [Oryza sativa Japonica Group]
OS09G0323500	160.93	43.155	-1.89883	Down	0.849982	-	-	-	-	gi|113631104|dbj|BAF24785.1|/0/Os09g0323500 [Oryza sativa Japonica Group]	-	-	-	-	gi|113631104|dbj|BAF24785.1|/0/Os09g0323500 [Oryza sativa Japonica Group]
OS10G0351600	0.67	14.135	4.39897	Up	0.872588	K01181|1|1e-141|416|zma:541702|endo-1,4-beta-xylanase [EC:3.2.1.8]	-	GO:0004553//hydrolase activity, hydrolyzing O-glycosyl compounds	GO:0045493//xylan catabolic process	gi|937935556|dbj|BAT10470.1|/0/Os10g0351600, partial [Oryza sativa Japonica Group]	K01181|1|1e-141|416|zma:541702|endo-1,4-beta-xylanase [EC:3.2.1.8]	-	GO:0004553//hydrolase activity, hydrolyzing O-glycosyl compounds	GO:0045493//xylan catabolic process	gi|937935556|dbj|BAT10470.1|/0/Os10g0351600, partial [Oryza sativa Japonica Group]
OS06G0214800	10.05	47.26	2.23342	Up	0.850326	K17872|1|2e-79|266|sita:101767448|NADH:ubiquinone reductase (non-electrogenic) [EC:1.6.5.9]!K03575|2|3e-70|239|rcu:RCOM_1211520|A/G-specific adenine glycosylase [EC:3.2.2.-]!K13258|3|2e-57|194|gmx:547489|2-hydroxyisoflavanone dehydratase [EC:4.2.1.105]!K02923|4|1e-47|171|pmum:103335319|large subunit ribosomal protein L38e!K14493|5|2e-30|123|smo:SELMODRAFT_443106|gibberellin receptor GID1 [EC:3.-.…	-	GO:0016787//hydrolase activity	GO:0008152//metabolic process	gi|113595172|dbj|BAF19046.1|/0/Os06g0214800 [Oryza sativa Japonica Group]	K17872|1|2e-79|266|sita:101767448|NADH:ubiquinone reductase (non-electrogenic) [EC:1.6.5.9]!K03575|2|3e-70|239|rcu:RCOM_1211520|A/G-specific adenine glycosylase [EC:3.2.2.-]!K13258|3|2e-57|194|gmx:547489|2-hydroxyisoflavanone dehydratase [EC:4.2.1.105]!K02923|4|1e-47|171|pmum:103335319|large subunit ribosomal protein L38e!K14493|5|2e-30|123|smo:SELMODRAFT_443106|gibberellin receptor GID1 [EC:3.-.…	-	GO:0016787//hydrolase activity	GO:0008152//metabolic process	gi|113595172|dbj|BAF19046.1|/0/Os06g0214800 [Oryza sativa Japonica Group]
OS10G0320100	2.425	31.665	3.70683	Up	0.910969	K05280|1|0.0|961|dosa:Os10t0320100-01|flavonoid 3'-monooxygenase [EC:1.14.13.21]	GO:0016021//integral component of membrane	GO:0005506//iron ion binding;GO:0016709//oxidoreductase activity, acting on paired donors, with incorporation or reduction of molecular oxygen, NAD(P)H as one donor, and incorporation of one atom of oxygen;GO:0020037//heme binding	GO:0044550//secondary metabolite biosynthetic process;GO:0055114//oxidation-reduction process	gi|113638947|dbj|BAF26252.1|/0/Os10g0320100 [Oryza sativa Japonica Group]	K05280|1|0.0|961|dosa:Os10t0320100-01|flavonoid 3'-monooxygenase [EC:1.14.13.21]	GO:0016021//integral component of membrane	GO:0005506//iron ion binding;GO:0016709//oxidoreductase activity, acting on paired donors, with incorporation or reduction of molecular oxygen, NAD(P)H as one donor, and incorporation of one atom of oxygen;GO:0020037//heme binding	GO:0044550//secondary metabolite biosynthetic process;GO:0055114//oxidation-reduction process	gi|113638947|dbj|BAF26252.1|/0/Os10g0320100 [Oryza sativa Japonica Group]
OS03G0197175	0.265	10.325	5.28401	Up	0.853488	K08150|1|1e-62|212|vvi:100268023|MFS transporter, SP family, solute carrier family 2 (myo-inositol transporter), member 13	GO:0005887//integral component of plasma membrane	GO:0005351//sugar:proton symporter activity;GO:0005355//glucose transmembrane transporter activity	GO:0015992//proton transport;GO:0046323//glucose import;GO:1904659//glucose transmembrane transport	gi|1002248937|ref|XP_015628636.1|/0/PREDICTED: polyol transporter 5 [Oryza sativa Japonica Group]	K08150|1|1e-62|212|vvi:100268023|MFS transporter, SP family, solute carrier family 2 (myo-inositol transporter), member 13	GO:0005887//integral component of plasma membrane	GO:0005351//sugar:proton symporter activity;GO:0005355//glucose transmembrane transporter activity	GO:0015992//proton transport;GO:0046323//glucose import;GO:1904659//glucose transmembrane transport	gi|1002248937|ref|XP_015628636.1|/0/PREDICTED: polyol transporter 5 [Oryza sativa Japonica Group]
OS01G0910900	0.765	53.435	6.12618	Up	0.962029	-	-	-	-	gi|113534687|dbj|BAF07070.1|/2.06115e-46/Os01g0910900 [Oryza sativa Japonica Group]	-	-	-	-	gi|113534687|dbj|BAF07070.1|/2.06115e-46/Os01g0910900 [Oryza sativa Japonica Group]
OS02G0799700	30.355	105.94	1.80324	Up	0.833503	-	GO:0009536//plastid	-	-	gi|113537942|dbj|BAF10325.1|/7.13576e-68/Os02g0799700 [Oryza sativa Japonica Group]	-	GO:0009536//plastid	-	-	gi|113537942|dbj|BAF10325.1|/7.13576e-68/Os02g0799700 [Oryza sativa Japonica Group]
OS12G0174700	5.455	51.47	3.23808	Up	0.909396	K01870|1|7e-41|150|eus:EUTSA_v10003524mg|isoleucyl-tRNA synthetase [EC:6.1.1.5]!K19027|2|5e-15|75.9|smo:SELMODRAFT_443317|zinc finger FYVE domain-containing protein 26!K02889|3|3e-06|48.1|tcc:TCM_024986|large subunit ribosomal protein L21e	GO:0016023//cytoplasmic, membrane-bounded vesicle	-	-	gi|937941183|dbj|BAT16095.1|/6.18084e-106/Os12g0174700, partial [Oryza sativa Japonica Group]	K01870|1|7e-41|150|eus:EUTSA_v10003524mg|isoleucyl-tRNA synthetase [EC:6.1.1.5]!K19027|2|5e-15|75.9|smo:SELMODRAFT_443317|zinc finger FYVE domain-containing protein 26!K02889|3|3e-06|48.1|tcc:TCM_024986|large subunit ribosomal protein L21e	GO:0016023//cytoplasmic, membrane-bounded vesicle	-	-	gi|937941183|dbj|BAT16095.1|/6.18084e-106/Os12g0174700, partial [Oryza sativa Japonica Group]
OS07G0274700	64.825	228.085	1.81495	Up	0.845363	-	GO:0005777//peroxisome;GO:0016021//integral component of membrane	-	-	gi|937926044|dbj|BAT00961.1|/7.39521e-60/Os07g0274700 [Oryza sativa Japonica Group]	-	GO:0005777//peroxisome;GO:0016021//integral component of membrane	-	-	gi|937926044|dbj|BAT00961.1|/7.39521e-60/Os07g0274700 [Oryza sativa Japonica Group]
OS07G0448800	141.135	505.455	1.84051	Up	0.85524	K09872|1|0.0|541|dosa:Os07t0448800-01|aquaporin PIP	GO:0005773//vacuole;GO:0005886//plasma membrane;GO:0009506//plasmodesma;GO:0016021//integral component of membrane	GO:0015250//water channel activity;GO:0015254//glycerol channel activity	GO:0006833//water transport;GO:0015793//glycerol transport;GO:0034220//ion transmembrane transport	gi|75299831|sp|Q8H5N9.1|PIP21_ORYSJ/0/RecName: Full=Probable aquaporin PIP2-1; AltName: Full=OsPIP2;1; AltName: Full=Plasma membrane intrinsic protein 2-1; AltName: Full=Plasma membrane intrinsic protein 2a; Short=PIP2a	K09872|1|0.0|541|dosa:Os07t0448800-01|aquaporin PIP	GO:0005773//vacuole;GO:0005886//plasma membrane;GO:0009506//plasmodesma;GO:0016021//integral component of membrane	GO:0015250//water channel activity;GO:0015254//glycerol channel activity	GO:0006833//water transport;GO:0015793//glycerol transport;GO:0034220//ion transmembrane transport	gi|75299831|sp|Q8H5N9.1|PIP21_ORYSJ/0/RecName: Full=Probable aquaporin PIP2-1; AltName: Full=OsPIP2;1; AltName: Full=Plasma membrane intrinsic protein 2-1; AltName: Full=Plasma membrane intrinsic protein 2a; Short=PIP2a
OS09G0530200	3.895	36.72	3.23687	Up	0.896472	K01179|1|0.0|918|dosa:Os09t0530200-01|endoglucanase [EC:3.2.1.4]	GO:0005576//extracellular region;GO:0005739//mitochondrion	GO:0008810//cellulase activity	GO:0030245//cellulose catabolic process;GO:0071555//cell wall organization	gi|75254313|sp|Q69NF5.1|GUN23_ORYSJ/0/RecName: Full=Endoglucanase 23; AltName: Full=Endo-1,4-beta glucanase 23; AltName: Full=OsGLU12; Flags: Precursor	K01179|1|0.0|918|dosa:Os09t0530200-01|endoglucanase [EC:3.2.1.4]	GO:0005576//extracellular region;GO:0005739//mitochondrion	GO:0008810//cellulase activity	GO:0030245//cellulose catabolic process;GO:0071555//cell wall organization	gi|75254313|sp|Q69NF5.1|GUN23_ORYSJ/0/RecName: Full=Endoglucanase 23; AltName: Full=Endo-1,4-beta glucanase 23; AltName: Full=OsGLU12; Flags: Precursor
OS04G0494100	16.16	53.71	1.73276	Up	0.807211	K01183|1|0.0|530|dosa:Os04t0494100-02|chitinase [EC:3.2.1.14]	GO:0016023//cytoplasmic, membrane-bounded vesicle	GO:0004568//chitinase activity;GO:0008061//chitin binding	GO:0000272//polysaccharide catabolic process;GO:0006032//chitin catabolic process;GO:0006952//defense response;GO:0016998//cell wall macromolecule catabolic process;GO:0051707//response to other organism	gi|75296762|sp|Q7Y1Z0.1|CHI5_ORYSJ/0/RecName: Full=Chitinase 5; AltName: Full=Class IV chitinase a; Short=OsChia4a; AltName: Full=Pathogenesis related (PR)-3 chitinase 5; Flags: Precursor	K01183|1|0.0|530|dosa:Os04t0494100-02|chitinase [EC:3.2.1.14]	GO:0016023//cytoplasmic, membrane-bounded vesicle	GO:0004568//chitinase activity;GO:0008061//chitin binding	GO:0000272//polysaccharide catabolic process;GO:0006032//chitin catabolic process;GO:0006952//defense response;GO:0016998//cell wall macromolecule catabolic process;GO:0051707//response to other organism	gi|75296762|sp|Q7Y1Z0.1|CHI5_ORYSJ/0/RecName: Full=Chitinase 5; AltName: Full=Class IV chitinase a; Short=OsChia4a; AltName: Full=Pathogenesis related (PR)-3 chitinase 5; Flags: Precursor
OS11G0631400	11.68	108.01	3.20905	Up	0.927399	-	-	-	-	gi|937940033|dbj|BAT14946.1|/3.20239e-57/Os11g0631400 [Oryza sativa Japonica Group]	-	-	-	-	gi|937940033|dbj|BAT14946.1|/3.20239e-57/Os11g0631400 [Oryza sativa Japonica Group]
OS02G0795732	1.005	14.045	3.80479	Up	0.858271	-	GO:0016023//cytoplasmic, membrane-bounded vesicle	-	-	gi|222623840|gb|EEE57972.1|/0/hypothetical protein OsJ_08712 [Oryza sativa Japonica Group]	-	GO:0016023//cytoplasmic, membrane-bounded vesicle	-	-	gi|222623840|gb|EEE57972.1|/0/hypothetical protein OsJ_08712 [Oryza sativa Japonica Group]
OS08G0159800	43.21	125.67	1.5402	Up	0.803951	K15308|1|1e-15|79.3|mus:103984366|tristetraprolin!K18753|2|4e-08|54.3|pop:POPTR_0004s09410g|butyrate response factor 1	-	-	-	gi|75243377|sp|Q84UQ3.1|C3H56_ORYSJ/2.54411e-169/RecName: Full=Zinc finger CCCH domain-containing protein 56; Short=OsC3H56	K15308|1|1e-15|79.3|mus:103984366|tristetraprolin!K18753|2|4e-08|54.3|pop:POPTR_0004s09410g|butyrate response factor 1	-	-	-	gi|75243377|sp|Q84UQ3.1|C3H56_ORYSJ/2.54411e-169/RecName: Full=Zinc finger CCCH domain-containing protein 56; Short=OsC3H56
OS05G0408900	1.55	13.28	3.09892	Up	0.827687	K01662|1|0.0|543|dosa:Os05t0408900-01|1-deoxy-D-xylulose-5-phosphate synthase [EC:2.2.1.7]	GO:0009570//chloroplast stroma	GO:0008661//1-deoxy-D-xylulose-5-phosphate synthase activity;GO:0046872//metal ion binding	GO:0009228//thiamine biosynthetic process;GO:0016114//terpenoid biosynthetic process;GO:0052865//1-deoxy-D-xylulose 5-phosphate biosynthetic process	gi|90110016|sp|O22567.2|DXS1_ORYSJ/0/RecName: Full=1-deoxy-D-xylulose-5-phosphate synthase 1, chloroplastic; Short=1-deoxyxylulose-5-phosphate synthase; Short=DXP synthase; Short=DXPS; Flags: Precursor//gi|937919062|dbj|BAS93980.1|/0/Os05g0408900 [Oryza sativa Japonica Group]	K01662|1|0.0|543|dosa:Os05t0408900-01|1-deoxy-D-xylulose-5-phosphate synthase [EC:2.2.1.7]	GO:0009570//chloroplast stroma	GO:0008661//1-deoxy-D-xylulose-5-phosphate synthase activity;GO:0046872//metal ion binding	GO:0009228//thiamine biosynthetic process;GO:0016114//terpenoid biosynthetic process;GO:0052865//1-deoxy-D-xylulose 5-phosphate biosynthetic process	gi|90110016|sp|O22567.2|DXS1_ORYSJ/0/RecName: Full=1-deoxy-D-xylulose-5-phosphate synthase 1, chloroplastic; Short=1-deoxyxylulose-5-phosphate synthase; Short=DXP synthase; Short=DXPS; Flags: Precursor//gi|937919062|dbj|BAS93980.1|/0/Os05g0408900 [Oryza sativa Japonica Group]
OS04G0173800	0	60.775	6.93133	Up	0.967647	K01183|1|2e-21|97.4|cmo:103485182|chitinase [EC:3.2.1.14]	GO:0016023//cytoplasmic, membrane-bounded vesicle	GO:0005488	-	gi|4689404|gb|AAD27889.1|/7.75736e-108/lectin, partial [Oryza sativa Indica Group]	K01183|1|2e-21|97.4|cmo:103485182|chitinase [EC:3.2.1.14]	GO:0016023//cytoplasmic, membrane-bounded vesicle	GO:0005488	-	gi|4689404|gb|AAD27889.1|/7.75736e-108/lectin, partial [Oryza sativa Indica Group]
OS12G0105300	0.17	10.71	5.97728	Up	0.861301	K05747|1|4e-12|72.4|pop:POPTR_0011s04690g|Wiskott-Aldrich syndrome protein!K02184|3|3e-10|66.6|tcc:TCM_029927|formin 2	GO:0009707//chloroplast outer membrane	-	GO:0006351//transcription, DNA-templated;GO:0006364//rRNA processing;GO:0009658//chloroplast organization;GO:0009902//chloroplast relocation;GO:0010027//thylakoid membrane organization;GO:0010207//photosystem II assembly;GO:0019684//photosynthesis, light reaction;GO:0031323//regulation of cellular metabolic process;GO:0034660//ncRNA metabolic process;GO:0035304//regulation of protein dephosphoryl…	gi|108862074|gb|ABG21846.1|/0/expressed protein [Oryza sativa Japonica Group]//gi|937940577|dbj|BAT15489.1|/0/Os12g0105300, partial [Oryza sativa Japonica Group]	K05747|1|4e-12|72.4|pop:POPTR_0011s04690g|Wiskott-Aldrich syndrome protein!K02184|3|3e-10|66.6|tcc:TCM_029927|formin 2	GO:0009707//chloroplast outer membrane	-	GO:0006351//transcription, DNA-templated;GO:0006364//rRNA processing;GO:0009658//chloroplast organization;GO:0009902//chloroplast relocation;GO:0010027//thylakoid membrane organization;GO:0010207//photosystem II assembly;GO:0019684//photosynthesis, light reaction;GO:0031323//regulation of cellular metabolic process;GO:0034660//ncRNA metabolic process;GO:0035304//regulation of protein dephosphoryl…	gi|108862074|gb|ABG21846.1|/0/expressed protein [Oryza sativa Japonica Group]//gi|937940577|dbj|BAT15489.1|/0/Os12g0105300, partial [Oryza sativa Japonica Group]
OS08G0146001	0.045	28.27	6.58241	Up	0.936622	-	-	-	-	gi|937928898|dbj|BAT03814.1|/3.99139e-140/Os08g0146001 [Oryza sativa Japonica Group]	-	-	-	-	gi|937928898|dbj|BAT03814.1|/3.99139e-140/Os08g0146001 [Oryza sativa Japonica Group]
OS03G0765900	52.25	173.355	1.73023	Up	0.832847	-	GO:0009512//cytochrome b6f complex;GO:0009535//chloroplast thylakoid membrane;GO:0016021//integral component of membrane	-	GO:0006364//rRNA processing;GO:0009657//plastid organization;GO:0010207//photosystem II assembly	gi|113549849|dbj|BAF13292.1|/1.59164e-60/Os03g0765900 [Oryza sativa Japonica Group]	-	GO:0009512//cytochrome b6f complex;GO:0009535//chloroplast thylakoid membrane;GO:0016021//integral component of membrane	-	GO:0006364//rRNA processing;GO:0009657//plastid organization;GO:0010207//photosystem II assembly	gi|113549849|dbj|BAF13292.1|/1.59164e-60/Os03g0765900 [Oryza sativa Japonica Group]
OS04G0404800	11.665	40.1	1.78142	Up	0.803214	K01895|1|0.0|1447|dosa:Os04t0404800-01|acetyl-CoA synthetase [EC:6.2.1.1]	-	GO:0003987//acetate-CoA ligase activity;GO:0005524//ATP binding;GO:0016208//AMP binding	GO:0019427//acetyl-CoA biosynthetic process from acetate	gi|937914150|dbj|BAS89069.1|/0/Os04g0404800 [Oryza sativa Japonica Group]	K01895|1|0.0|1447|dosa:Os04t0404800-01|acetyl-CoA synthetase [EC:6.2.1.1]	-	GO:0003987//acetate-CoA ligase activity;GO:0005524//ATP binding;GO:0016208//AMP binding	GO:0019427//acetyl-CoA biosynthetic process from acetate	gi|937914150|dbj|BAS89069.1|/0/Os04g0404800 [Oryza sativa Japonica Group]
OS04G0234600	26.77	91.835	1.77843	Up	0.829014	K01100|1|0.0|766|dosa:Os04t0234600-01|sedoheptulose-bisphosphatase [EC:3.1.3.37]	GO:0009570//chloroplast stroma;GO:0009579//thylakoid;GO:0009941//chloroplast envelope;GO:0048046//apoplast	GO:0042132//fructose 1,6-bisphosphate 1-phosphatase activity;GO:0046872//metal ion binding;GO:0050278//sedoheptulose-bisphosphatase activity	GO:0000023//maltose metabolic process;GO:0000165//MAPK cascade;GO:0005986//sucrose biosynthetic process;GO:0006098//pentose-phosphate shunt;GO:0006364//rRNA processing;GO:0006612//protein targeting to membrane;GO:0009409//response to cold;GO:0009595//detection of biotic stimulus;GO:0009657//plastid organization;GO:0009697//salicylic acid biosynthetic process;GO:0009773//photosynthetic electron tr…	gi|27804768|gb|AAO22558.1|/0/sedoheptulose-1,7-bisphosphatase precursor [Oryza sativa Indica Group]	K01100|1|0.0|766|dosa:Os04t0234600-01|sedoheptulose-bisphosphatase [EC:3.1.3.37]	GO:0009570//chloroplast stroma;GO:0009579//thylakoid;GO:0009941//chloroplast envelope;GO:0048046//apoplast	GO:0042132//fructose 1,6-bisphosphate 1-phosphatase activity;GO:0046872//metal ion binding;GO:0050278//sedoheptulose-bisphosphatase activity	GO:0000023//maltose metabolic process;GO:0000165//MAPK cascade;GO:0005986//sucrose biosynthetic process;GO:0006098//pentose-phosphate shunt;GO:0006364//rRNA processing;GO:0006612//protein targeting to membrane;GO:0009409//response to cold;GO:0009595//detection of biotic stimulus;GO:0009657//plastid organization;GO:0009697//salicylic acid biosynthetic process;GO:0009773//photosynthetic electron tr…	gi|27804768|gb|AAO22558.1|/0/sedoheptulose-1,7-bisphosphatase precursor [Oryza sativa Indica Group]
OS11G0115375	3.15	38.725	3.51894	Up	0.910379	-	GO:0016023//cytoplasmic, membrane-bounded vesicle	-	GO:0006810//transport	gi|68843|pir||EPRZ/1.61861e-35/phospholipid transfer protein homolog - rice [Oryza sativa]	-	GO:0016023//cytoplasmic, membrane-bounded vesicle	-	GO:0006810//transport	gi|68843|pir||EPRZ/1.61861e-35/phospholipid transfer protein homolog - rice [Oryza sativa]
OS03G0389700	36.56	107.445	1.55526	Up	0.804885	K01626|1|0.0|881|dosa:Os03t0389700-01|3-deoxy-7-phosphoheptulonate synthase [EC:2.5.1.54]	GO:0009507//chloroplast	GO:0003849//3-deoxy-7-phosphoheptulonate synthase activity	GO:0009073//aromatic amino acid family biosynthetic process;GO:0009423//chorismate biosynthetic process;GO:0033587//shikimate biosynthetic process	gi|937909589|dbj|BAS84509.1|/0/Os03g0389700, partial [Oryza sativa Japonica Group]//gi|937909590|dbj|BAS84510.1|/0/Os03g0389700, partial [Oryza sativa Japonica Group]	K01626|1|0.0|881|dosa:Os03t0389700-01|3-deoxy-7-phosphoheptulonate synthase [EC:2.5.1.54]	GO:0009507//chloroplast	GO:0003849//3-deoxy-7-phosphoheptulonate synthase activity	GO:0009073//aromatic amino acid family biosynthetic process;GO:0009423//chorismate biosynthetic process;GO:0033587//shikimate biosynthetic process	gi|937909589|dbj|BAS84509.1|/0/Os03g0389700, partial [Oryza sativa Japonica Group]//gi|937909590|dbj|BAS84510.1|/0/Os03g0389700, partial [Oryza sativa Japonica Group]
OS04G0630400	0.54	17.04	4.97982	Up	0.897422	K08695|1|0.0|686|dosa:Os04t0630400-01|anthocyanidin reductase [EC:1.3.1.77]	-	GO:0003824//catalytic activity;GO:0050662//coenzyme binding	GO:0008152//metabolic process	gi|39546252|emb|CAE04261.3|/0/OSJNBa0089N06.22 [Oryza sativa Japonica Group]	K08695|1|0.0|686|dosa:Os04t0630400-01|anthocyanidin reductase [EC:1.3.1.77]	-	GO:0003824//catalytic activity;GO:0050662//coenzyme binding	GO:0008152//metabolic process	gi|39546252|emb|CAE04261.3|/0/OSJNBa0089N06.22 [Oryza sativa Japonica Group]
OS07G0176300	5.895	52.01	3.14123	Up	0.907562	-	GO:0016021//integral component of membrane	GO:0016491//oxidoreductase activity	GO:0055114//oxidation-reduction process	gi|113610555|dbj|BAF20933.1|/3.64051e-66/Os07g0176300 [Oryza sativa Japonica Group]	-	GO:0016021//integral component of membrane	GO:0016491//oxidoreductase activity	GO:0055114//oxidation-reduction process	gi|113610555|dbj|BAF20933.1|/3.64051e-66/Os07g0176300 [Oryza sativa Japonica Group]
OS10G0530400	1.675	36.57	4.44843	Up	0.932739	K00799|1|2e-143|408|dosa:Os10t0530400-01|glutathione S-transferase [EC:2.5.1.18]	GO:0005737//cytoplasm	GO:0004364//glutathione transferase activity	GO:0006749//glutathione metabolic process;GO:0009407//toxin catabolic process	gi|113639745|dbj|BAF27050.1|/1.73435e-142/Os10g0530400 [Oryza sativa Japonica Group]	K00799|1|2e-143|408|dosa:Os10t0530400-01|glutathione S-transferase [EC:2.5.1.18]	GO:0005737//cytoplasm	GO:0004364//glutathione transferase activity	GO:0006749//glutathione metabolic process;GO:0009407//toxin catabolic process	gi|113639745|dbj|BAF27050.1|/1.73435e-142/Os10g0530400 [Oryza sativa Japonica Group]
OS03G0818050	43.705	0	-6.44973	Down	0.955886	-	-	-	-	gi|937912143|dbj|BAS87063.1|/5.31071e-33/Os03g0818050, partial [Oryza sativa Japonica Group]	-	-	-	-	gi|937912143|dbj|BAS87063.1|/5.31071e-33/Os03g0818050, partial [Oryza sativa Japonica Group]
OS09G0331900	28.425	0.145	-6.16916	Down	0.936392	-	-	-	GO:0016070//RNA metabolic process	gi|1002295800|ref|XP_015611359.1|/0/PREDICTED: uncharacterized protein LOC9268077 isoform X1 [Oryza sativa Japonica Group]	-	-	-	GO:0016070//RNA metabolic process	gi|1002295800|ref|XP_015611359.1|/0/PREDICTED: uncharacterized protein LOC9268077 isoform X1 [Oryza sativa Japonica Group]
OS06G0505700	0	8.53	4.09255	Up	0.819661	-	GO:0016021//integral component of membrane;GO:0016023//cytoplasmic, membrane-bounded vesicle	-	-	gi|113595757|dbj|BAF19631.1|/1.27402e-25/Os06g0505700 [Oryza sativa Japonica Group]	-	GO:0016021//integral component of membrane;GO:0016023//cytoplasmic, membrane-bounded vesicle	-	-	gi|113595757|dbj|BAF19631.1|/1.27402e-25/Os06g0505700 [Oryza sativa Japonica Group]
OS07G0289400	0	11.97	4.58135	Up	0.859368	-	-	-	-	gi|113610926|dbj|BAF21304.1|/1.53812e-74/Os07g0289400 [Oryza sativa Japonica Group]	-	-	-	-	gi|113610926|dbj|BAF21304.1|/1.53812e-74/Os07g0289400 [Oryza sativa Japonica Group]
OS02G0194800	80.48	20.515	-1.97195	Down	0.844396	K16810|1|0.0|975|dosa:Os02t0194800-01|TBCC domain-containing protein 1	-	GO:0003779//actin binding	GO:0000902//cell morphogenesis;GO:0007010//cytoskeleton organization	gi|49388111|dbj|BAD25242.1|/0/tubulin-specific chaperone C-like protein [Oryza sativa Japonica Group]	K16810|1|0.0|975|dosa:Os02t0194800-01|TBCC domain-containing protein 1	-	GO:0003779//actin binding	GO:0000902//cell morphogenesis;GO:0007010//cytoskeleton organization	gi|49388111|dbj|BAD25242.1|/0/tubulin-specific chaperone C-like protein [Oryza sativa Japonica Group]
OS02G0305800	231.455	84.95	-1.44605	Down	0.800626	K15902|1|3e-66|204|dosa:Os02t0305800-00|EKC/KEOPS complex subunit PCC1/LAGE3	-	-	-	gi|255670823|dbj|BAH91642.1|/2.73921e-65/Os02g0305801 [Oryza sativa Japonica Group]	K15902|1|3e-66|204|dosa:Os02t0305800-00|EKC/KEOPS complex subunit PCC1/LAGE3	-	-	-	gi|255670823|dbj|BAH91642.1|/2.73921e-65/Os02g0305801 [Oryza sativa Japonica Group]
OS01G0549700	143.755	43.075	-1.73869	Down	0.834043	K12812|1|7e-161|459|dosa:Os01t0550000-01|ATP-dependent RNA helicase UAP56/SUB2 [EC:3.6.4.13]	GO:0005681//spliceosomal complex	GO:0003723//RNA binding;GO:0004004//ATP-dependent RNA helicase activity;GO:0005524//ATP binding	GO:0000398//mRNA splicing, via spliceosome;GO:0006406//mRNA export from nucleus;GO:0006974//cellular response to DNA damage stimulus;GO:0010468//regulation of gene expression;GO:0010501//RNA secondary structure unwinding	gi|113532828|dbj|BAF05211.1|/0/Os01g0549700, partial [Oryza sativa Japonica Group]//gi|937896653|dbj|BAS72633.1|/5.4637e-163/Os01g0549700, partial [Oryza sativa Japonica Group]//gi|937896654|dbj|BAS72634.1|/5.2e-08/Os01g0549700, partial [Oryza sativa Japonica Group]	K12812|1|7e-161|459|dosa:Os01t0550000-01|ATP-dependent RNA helicase UAP56/SUB2 [EC:3.6.4.13]	GO:0005681//spliceosomal complex	GO:0003723//RNA binding;GO:0004004//ATP-dependent RNA helicase activity;GO:0005524//ATP binding	GO:0000398//mRNA splicing, via spliceosome;GO:0006406//mRNA export from nucleus;GO:0006974//cellular response to DNA damage stimulus;GO:0010468//regulation of gene expression;GO:0010501//RNA secondary structure unwinding	gi|113532828|dbj|BAF05211.1|/0/Os01g0549700, partial [Oryza sativa Japonica Group]//gi|937896653|dbj|BAS72633.1|/5.4637e-163/Os01g0549700, partial [Oryza sativa Japonica Group]//gi|937896654|dbj|BAS72634.1|/5.2e-08/Os01g0549700, partial [Oryza sativa Japonica Group]
OS11G0427800	10.935	62.455	2.51386	Up	0.879484	-	GO:0016023//cytoplasmic, membrane-bounded vesicle	GO:0008233//peptidase activity;GO:0008289//lipid binding	GO:0006508//proteolysis;GO:0006869//lipid transport	gi|113645004|dbj|BAF28145.1|/5.31852e-50/Os11g0427800 [Oryza sativa Japonica Group]	-	GO:0016023//cytoplasmic, membrane-bounded vesicle	GO:0008233//peptidase activity;GO:0008289//lipid binding	GO:0006508//proteolysis;GO:0006869//lipid transport	gi|113645004|dbj|BAF28145.1|/5.31852e-50/Os11g0427800 [Oryza sativa Japonica Group]
OS08G0215900	0	8.08	4.01436	Up	0.806064	-	-	-	-	gi|937929441|dbj|BAT04357.1|/2.46937e-46/Os08g0217800, partial [Oryza sativa Japonica Group]	-	-	-	-	gi|937929441|dbj|BAT04357.1|/2.46937e-46/Os08g0217800, partial [Oryza sativa Japonica Group]
OS07G0226200	0	47.76	6.57773	Up	0.959277	-	-	-	-	gi|937925764|dbj|BAT00681.1|/3.2881e-25/Os07g0226200, partial [Oryza sativa Japonica Group]	-	-	-	-	gi|937925764|dbj|BAT00681.1|/3.2881e-25/Os07g0226200, partial [Oryza sativa Japonica Group]
OS11G0599200	2.78	26.885	3.27364	Up	0.882384	K08237|1|0.0|869|dosa:Os11t0599200-01|hydroquinone glucosyltransferase [EC:2.4.1.218]	GO:0043231//intracellular membrane-bounded organelle	GO:0080043//quercetin 3-O-glucosyltransferase activity;GO:0080044//quercetin 7-O-glucosyltransferase activity	GO:0009813//flavonoid biosynthetic process;GO:0052696//flavonoid glucuronidation	gi|77551916|gb|ABA94713.1|/0/UDP-glucoronosyl and UDP-glucosyl transferase family protein, expressed [Oryza sativa Japonica Group]	K08237|1|0.0|869|dosa:Os11t0599200-01|hydroquinone glucosyltransferase [EC:2.4.1.218]	GO:0043231//intracellular membrane-bounded organelle	GO:0080043//quercetin 3-O-glucosyltransferase activity;GO:0080044//quercetin 7-O-glucosyltransferase activity	GO:0009813//flavonoid biosynthetic process;GO:0052696//flavonoid glucuronidation	gi|77551916|gb|ABA94713.1|/0/UDP-glucoronosyl and UDP-glucosyl transferase family protein, expressed [Oryza sativa Japonica Group]
OS07G0655900	145.63	48.815	-1.57691	Down	0.815352	-	GO:0005829//cytosol;GO:0016021//integral component of membrane;GO:0016023//cytoplasmic, membrane-bounded vesicle	-	GO:0015824//proline transport	gi|23617115|dbj|BAC20797.1|/3.07752e-166/integral membrane protein-like [Oryza sativa Japonica Group]//gi|937928080|dbj|BAT02997.1|/2.29705e-82/Os07g0655900, partial [Oryza sativa Japonica Group]	-	GO:0005829//cytosol;GO:0016021//integral component of membrane;GO:0016023//cytoplasmic, membrane-bounded vesicle	-	GO:0015824//proline transport	gi|23617115|dbj|BAC20797.1|/3.07752e-166/integral membrane protein-like [Oryza sativa Japonica Group]//gi|937928080|dbj|BAT02997.1|/2.29705e-82/Os07g0655900, partial [Oryza sativa Japonica Group]
OS02G0106966	2.705	22.43	3.05173	Up	0.861514	K12854|1|2e-137|391|dosa:Os02t0106966-00|pre-mRNA-splicing helicase BRR2 [EC:3.6.4.13]	-	GO:0000166//nucleotide binding;GO:0016787//hydrolase activity	-	gi|937901519|dbj|BAS76573.1|/2.03775e-136/Os02g0106966 [Oryza sativa Japonica Group]	K12854|1|2e-137|391|dosa:Os02t0106966-00|pre-mRNA-splicing helicase BRR2 [EC:3.6.4.13]	-	GO:0000166//nucleotide binding;GO:0016787//hydrolase activity	-	gi|937901519|dbj|BAS76573.1|/2.03775e-136/Os02g0106966 [Oryza sativa Japonica Group]
OS03G0284650	4.26	46.67	3.45357	Up	0.916276	K04730|1|2e-11|68.9|sbi:SORBI_03g036190|interleukin-1 receptor-associated kinase 1 [EC:2.7.11.1]	GO:0005634//nucleus;GO:0005694//chromosome;GO:0009330//DNA topoisomerase complex (ATP-hydrolyzing);GO:0009536//plastid	GO:0000287//magnesium ion binding;GO:0003677//DNA binding;GO:0003918//DNA topoisomerase type II (ATP-hydrolyzing) activity;GO:0005524//ATP binding;GO:0042802//identical protein binding	GO:0000737//DNA catabolic process, endonucleolytic;GO:0006265//DNA topological change	gi|937908692|dbj|BAS83612.1|/0/Os03g0284650 [Oryza sativa Japonica Group]	K04730|1|2e-11|68.9|sbi:SORBI_03g036190|interleukin-1 receptor-associated kinase 1 [EC:2.7.11.1]	GO:0005634//nucleus;GO:0005694//chromosome;GO:0009330//DNA topoisomerase complex (ATP-hydrolyzing);GO:0009536//plastid	GO:0000287//magnesium ion binding;GO:0003677//DNA binding;GO:0003918//DNA topoisomerase type II (ATP-hydrolyzing) activity;GO:0005524//ATP binding;GO:0042802//identical protein binding	GO:0000737//DNA catabolic process, endonucleolytic;GO:0006265//DNA topological change	gi|937908692|dbj|BAS83612.1|/0/Os03g0284650 [Oryza sativa Japonica Group]
OS04G0419400	16.96	0.09	-5.64046	Down	0.901779	-	-	-	-	gi|255675451|dbj|BAH92661.1|/7.72909e-79/Os04g0419300 [Oryza sativa Japonica Group]	-	-	-	-	gi|255675451|dbj|BAH92661.1|/7.72909e-79/Os04g0419300 [Oryza sativa Japonica Group]
OS05G0375400	7.815	51.775	2.72794	Up	0.885513	K19619|1|2e-39|156|crb:CARUB_v10012467mg|tyrosyl-DNA phosphodiesterase 2 [EC:3.1.4.-]!K15429|3|1e-37|152|pvu:PHAVU_003G176600g|tRNA (guanine37-N1)-methyltransferase [EC:2.1.1.228]!K13098|5|9e-32|134|crb:CARUB_v10028073mg|RNA-binding protein FUS	GO:0016023//cytoplasmic, membrane-bounded vesicle	GO:0042972	GO:0005975//carbohydrate metabolic process	gi|113578928|dbj|BAF17291.1|/0/Os05g0375400 [Oryza sativa Japonica Group]	K19619|1|2e-39|156|crb:CARUB_v10012467mg|tyrosyl-DNA phosphodiesterase 2 [EC:3.1.4.-]!K15429|3|1e-37|152|pvu:PHAVU_003G176600g|tRNA (guanine37-N1)-methyltransferase [EC:2.1.1.228]!K13098|5|9e-32|134|crb:CARUB_v10028073mg|RNA-binding protein FUS	GO:0016023//cytoplasmic, membrane-bounded vesicle	GO:0042972	GO:0005975//carbohydrate metabolic process	gi|113578928|dbj|BAF17291.1|/0/Os05g0375400 [Oryza sativa Japonica Group]
OS08G0138900	0	24.04	5.58736	Up	0.923631	-	-	-	-	gi|218200447|gb|EEC82874.1|/5.16879e-20/hypothetical protein OsI_27754 [Oryza sativa Indica Group]	-	-	-	-	gi|218200447|gb|EEC82874.1|/5.16879e-20/hypothetical protein OsI_27754 [Oryza sativa Indica Group]
OS01G0249200	4.895	99.62	4.34705	Up	0.96175	K11426|1|1e-38|149|sly:101250545|SET and MYND domain-containing protein!K19476|3|7e-22|98.6|mdm:103418875|vacuolar protein sorting-associated protein IST1	GO:0005618//cell wall;GO:0009506//plasmodesma;GO:0016023//cytoplasmic, membrane-bounded vesicle;GO:0048046//apoplast	GO:0030145//manganese ion binding;GO:0045735//nutrient reservoir activity;GO:0046564//oxalate decarboxylase activity	GO:0010497//plasmodesmata-mediated intercellular transport;GO:0033609//oxalate metabolic process;GO:2000280//regulation of root development	gi|125525188|gb|EAY73302.1|/1.59846e-121/hypothetical protein OsI_01177 [Oryza sativa Indica Group]	K11426|1|1e-38|149|sly:101250545|SET and MYND domain-containing protein!K19476|3|7e-22|98.6|mdm:103418875|vacuolar protein sorting-associated protein IST1	GO:0005618//cell wall;GO:0009506//plasmodesma;GO:0016023//cytoplasmic, membrane-bounded vesicle;GO:0048046//apoplast	GO:0030145//manganese ion binding;GO:0045735//nutrient reservoir activity;GO:0046564//oxalate decarboxylase activity	GO:0010497//plasmodesmata-mediated intercellular transport;GO:0033609//oxalate metabolic process;GO:2000280//regulation of root development	gi|125525188|gb|EAY73302.1|/1.59846e-121/hypothetical protein OsI_01177 [Oryza sativa Indica Group]
OS11G0572400	26.035	5.665	-2.2003	Down	0.82161	K03368|1|6e-08|58.9|ppp:PHYPADRAFT_77563|beta-galactoside alpha-2,3-sialyltransferase (sialyltransferase 4B) [EC:2.4.99.4]!K06612|2|1e-07|57.8|bpg:Bathy01g00040|alpha-N-acetyl-neuraminate alpha-2,8-sialyltransferase (sialyltransferase 8B) [EC:2.4.99.-]!K00780|3|9e-07|55.1|bpg:Bathy14g02010|beta-galactoside alpha-2,3-sialyltransferase (sialyltransferase 4A) [EC:2.4.99.4]	GO:0000139//Golgi membrane;GO:0005768//endosome;GO:0005802//trans-Golgi network;GO:0016021//integral component of membrane	GO:0008373//sialyltransferase activity	GO:0007020//microtubule nucleation;GO:0009311//oligosaccharide metabolic process;GO:0009846//pollen germination;GO:0009860//pollen tube growth;GO:0018279//protein N-linked glycosylation via asparagine;GO:0097503//sialylation	gi|122207064|sp|Q2R2B1.1|STLP5_ORYSJ/0/RecName: Full=Sialyltransferase-like protein 5; Short=OsSTLP5	K03368|1|6e-08|58.9|ppp:PHYPADRAFT_77563|beta-galactoside alpha-2,3-sialyltransferase (sialyltransferase 4B) [EC:2.4.99.4]!K06612|2|1e-07|57.8|bpg:Bathy01g00040|alpha-N-acetyl-neuraminate alpha-2,8-sialyltransferase (sialyltransferase 8B) [EC:2.4.99.-]!K00780|3|9e-07|55.1|bpg:Bathy14g02010|beta-galactoside alpha-2,3-sialyltransferase (sialyltransferase 4A) [EC:2.4.99.4]	GO:0000139//Golgi membrane;GO:0005768//endosome;GO:0005802//trans-Golgi network;GO:0016021//integral component of membrane	GO:0008373//sialyltransferase activity	GO:0007020//microtubule nucleation;GO:0009311//oligosaccharide metabolic process;GO:0009846//pollen germination;GO:0009860//pollen tube growth;GO:0018279//protein N-linked glycosylation via asparagine;GO:0097503//sialylation	gi|122207064|sp|Q2R2B1.1|STLP5_ORYSJ/0/RecName: Full=Sialyltransferase-like protein 5; Short=OsSTLP5
OS03G0757000	0.205	6.74	5.03905	Up	0.805081	K13692|1|3e-51|183|atr:18444827|UDP-glucose:(indol-3-yl)acetate beta-D-glucosyltransferase [EC:2.4.1.121]!K13691|2|2e-50|181|fve:101311072|pathogen-inducible salicylic acid glucosyltransferase [EC:2.4.1.-]!K11820|4|4e-50|179|jcu:105640428|N-hydroxythioamide S-beta-glucosyltransferase [EC:2.4.1.195]	GO:0043231//intracellular membrane-bounded organelle	GO:0080043//quercetin 3-O-glucosyltransferase activity;GO:0080044//quercetin 7-O-glucosyltransferase activity	GO:0009813//flavonoid biosynthetic process;GO:0052696//flavonoid glucuronidation	gi|255674910|dbj|BAF13234.2|/0/Os03g0757000, partial [Oryza sativa Japonica Group]	K13692|1|3e-51|183|atr:18444827|UDP-glucose:(indol-3-yl)acetate beta-D-glucosyltransferase [EC:2.4.1.121]!K13691|2|2e-50|181|fve:101311072|pathogen-inducible salicylic acid glucosyltransferase [EC:2.4.1.-]!K11820|4|4e-50|179|jcu:105640428|N-hydroxythioamide S-beta-glucosyltransferase [EC:2.4.1.195]	GO:0043231//intracellular membrane-bounded organelle	GO:0080043//quercetin 3-O-glucosyltransferase activity;GO:0080044//quercetin 7-O-glucosyltransferase activity	GO:0009813//flavonoid biosynthetic process;GO:0052696//flavonoid glucuronidation	gi|255674910|dbj|BAF13234.2|/0/Os03g0757000, partial [Oryza sativa Japonica Group]
OS03G0626700	0.19	8	5.44032	Up	0.829669	K03327|1|0.0|878|obr:102709822|multidrug resistance protein, MATE family	GO:0016021//integral component of membrane;GO:0016023//cytoplasmic, membrane-bounded vesicle	GO:0015238//drug transmembrane transporter activity;GO:0015297//antiporter activity	GO:0006855//drug transmembrane transport	gi|108709922|gb|ABF97717.1|/0/MATE efflux family protein, expressed [Oryza sativa Japonica Group]	K03327|1|0.0|878|obr:102709822|multidrug resistance protein, MATE family	GO:0016021//integral component of membrane;GO:0016023//cytoplasmic, membrane-bounded vesicle	GO:0015238//drug transmembrane transporter activity;GO:0015297//antiporter activity	GO:0006855//drug transmembrane transport	gi|108709922|gb|ABF97717.1|/0/MATE efflux family protein, expressed [Oryza sativa Japonica Group]
OS12G0507700	1.17	41.405	5.14522	Up	0.947581	-	-	-	GO:0006950//response to stress	gi|1002311772|ref|XP_015619263.1|/6.86961e-86/PREDICTED: uncharacterized protein LOC4352305 [Oryza sativa Japonica Group]	-	-	-	GO:0006950//response to stress	gi|1002311772|ref|XP_015619263.1|/6.86961e-86/PREDICTED: uncharacterized protein LOC4352305 [Oryza sativa Japonica Group]
OS03G0190300	5.17	22.815	2.14175	Up	0.807096	K17550|1|9e-79|252|ppp:PHYPADRAFT_3938|protein phosphatase 1 regulatory subunit 7	-	-	-	gi|937907791|dbj|BAS82711.1|/0/Os03g0190300 [Oryza sativa Japonica Group]	K17550|1|9e-79|252|ppp:PHYPADRAFT_3938|protein phosphatase 1 regulatory subunit 7	-	-	-	gi|937907791|dbj|BAS82711.1|/0/Os03g0190300 [Oryza sativa Japonica Group]
OS09G0507600	81.255	21.495	-1.91846	Down	0.839023	K14825|1|3e-65|208|ppp:PHYPADRAFT_148040|protein ERP2	GO:0005789//endoplasmic reticulum membrane;GO:0016021//integral component of membrane;GO:0030134//ER to Golgi transport vesicle	-	GO:0006810//transport;GO:0034976//response to endoplasmic reticulum stress	gi|937933963|dbj|BAT08878.1|/6.00661e-152/Os09g0507600 [Oryza sativa Japonica Group]	K14825|1|3e-65|208|ppp:PHYPADRAFT_148040|protein ERP2	GO:0005789//endoplasmic reticulum membrane;GO:0016021//integral component of membrane;GO:0030134//ER to Golgi transport vesicle	-	GO:0006810//transport;GO:0034976//response to endoplasmic reticulum stress	gi|937933963|dbj|BAT08878.1|/6.00661e-152/Os09g0507600 [Oryza sativa Japonica Group]
OS03G0170500	1.175	11.325	3.26878	Up	0.816859	-	GO:0009534//chloroplast thylakoid;GO:0016020//membrane	-	GO:0019682//glyceraldehyde-3-phosphate metabolic process;GO:0044238//primary metabolic process;GO:0044281//small molecule metabolic process	gi|937907606|dbj|BAS82526.1|/7.12844e-59/Os03g0170500 [Oryza sativa Japonica Group]	-	GO:0009534//chloroplast thylakoid;GO:0016020//membrane	-	GO:0019682//glyceraldehyde-3-phosphate metabolic process;GO:0044238//primary metabolic process;GO:0044281//small molecule metabolic process	gi|937907606|dbj|BAS82526.1|/7.12844e-59/Os03g0170500 [Oryza sativa Japonica Group]
OS02G0692700	2.055	29.65	3.85082	Up	0.909462	-	-	-	-	gi|255671178|dbj|BAF09712.2|/7.14343e-163/Os02g0692700, partial [Oryza sativa Japonica Group]	-	-	-	-	gi|255671178|dbj|BAF09712.2|/7.14343e-163/Os02g0692700, partial [Oryza sativa Japonica Group]
OS02G0699466	16.06	69.99	2.12368	Up	0.853504	-	-	-	-	gi|937905393|dbj|BAS80447.1|/5.04124e-47/Os02g0699466, partial [Oryza sativa Japonica Group]	-	-	-	-	gi|937905393|dbj|BAS80447.1|/5.04124e-47/Os02g0699466, partial [Oryza sativa Japonica Group]
OS06G0691600	0.22	13.545	5.94411	Up	0.88353	K13448|1|4e-12|66.2|egu:105057654|calcium-binding protein CML	-	GO:0005509//calcium ion binding	-	gi|75321944|sp|Q5Z676.1|CML29_ORYSJ/5.80499e-76/RecName: Full=Probable calcium-binding protein CML29; AltName: Full=Calmodulin-like protein 29	K13448|1|4e-12|66.2|egu:105057654|calcium-binding protein CML	-	GO:0005509//calcium ion binding	-	gi|75321944|sp|Q5Z676.1|CML29_ORYSJ/5.80499e-76/RecName: Full=Probable calcium-binding protein CML29; AltName: Full=Calmodulin-like protein 29
OS12G0115100	30.135	371.505	3.62387	Up	0.95451	-	GO:0016023//cytoplasmic, membrane-bounded vesicle	-	-	gi|68843|pir||EPRZ/1.38243e-34/phospholipid transfer protein homolog - rice [Oryza sativa]	-	GO:0016023//cytoplasmic, membrane-bounded vesicle	-	-	gi|68843|pir||EPRZ/1.38243e-34/phospholipid transfer protein homolog - rice [Oryza sativa]
OS12G0288801	0.795	13.335	4.06812	Up	0.864053	K13150|1|5e-57|174|dosa:Os12t0288801-00|coilin	-	-	GO:0016569;GO:0034654;GO:0044260;GO:0044710;GO:0050789;GO:1902589	gi|937941854|dbj|BAT16766.1|/4.8004e-56/Os12g0288801 [Oryza sativa Japonica Group]	K13150|1|5e-57|174|dosa:Os12t0288801-00|coilin	-	-	GO:0016569;GO:0034654;GO:0044260;GO:0044710;GO:0050789;GO:1902589	gi|937941854|dbj|BAT16766.1|/4.8004e-56/Os12g0288801 [Oryza sativa Japonica Group]
OS10G0516400	22.115	72.165	1.70627	Up	0.814419	K03768|1|4e-22|98.6|zma:103636928|peptidyl-prolyl cis-trans isomerase B (cyclophilin B) [EC:5.2.1.8]	-	-	-	gi|31433063|gb|AAP54623.1|/1.21246e-179/expressed protein [Oryza sativa Japonica Group]//gi|31433063|gb|AAP54623.1|/3.19155e-179/expressed protein [Oryza sativa Japonica Group]	K03768|1|4e-22|98.6|zma:103636928|peptidyl-prolyl cis-trans isomerase B (cyclophilin B) [EC:5.2.1.8]	-	-	-	gi|31433063|gb|AAP54623.1|/1.21246e-179/expressed protein [Oryza sativa Japonica Group]//gi|31433063|gb|AAP54623.1|/3.19155e-179/expressed protein [Oryza sativa Japonica Group]
OS11G0530600	1.94	150.12	6.27392	Up	0.984291	K00660|1|0.0|758|dosa:Os11t0530600-01|chalcone synthase [EC:2.3.1.74]	-	GO:0016210//naringenin-chalcone synthase activity	GO:0009813//flavonoid biosynthetic process	gi|122207322|sp|Q2R3A1.1|CHS1_ORYSJ/0/RecName: Full=Chalcone synthase 1; Short=OsCHS1; AltName: Full=Naregenin-chalcone synthase	K00660|1|0.0|758|dosa:Os11t0530600-01|chalcone synthase [EC:2.3.1.74]	-	GO:0016210//naringenin-chalcone synthase activity	GO:0009813//flavonoid biosynthetic process	gi|122207322|sp|Q2R3A1.1|CHS1_ORYSJ/0/RecName: Full=Chalcone synthase 1; Short=OsCHS1; AltName: Full=Naregenin-chalcone synthase
OS01G0189800	2.645	22.04	3.05878	Up	0.866019	K00759|1|8e-09|61.6|obr:102699275|adenine phosphoribosyltransferase [EC:2.4.2.7]	-	-	-	gi|255672960|dbj|BAF04175.2|/0/Os01g0189800 [Oryza sativa Japonica Group]	K00759|1|8e-09|61.6|obr:102699275|adenine phosphoribosyltransferase [EC:2.4.2.7]	-	-	-	gi|255672960|dbj|BAF04175.2|/0/Os01g0189800 [Oryza sativa Japonica Group]
OS07G0480900	49.19	11.77	-2.06325	Down	0.838876	K01373|1|0.0|647|dosa:Os07t0480900-01|cathepsin F [EC:3.4.22.41]	GO:0005615//extracellular space;GO:0005764//lysosome;GO:0016023//cytoplasmic, membrane-bounded vesicle	GO:0004197//cysteine-type endopeptidase activity	GO:0051603//proteolysis involved in cellular protein catabolic process	gi|113611175|dbj|BAF21553.1|/0/Os07g0480900 [Oryza sativa Japonica Group]	K01373|1|0.0|647|dosa:Os07t0480900-01|cathepsin F [EC:3.4.22.41]	GO:0005615//extracellular space;GO:0005764//lysosome;GO:0016023//cytoplasmic, membrane-bounded vesicle	GO:0004197//cysteine-type endopeptidase activity	GO:0051603//proteolysis involved in cellular protein catabolic process	gi|113611175|dbj|BAF21553.1|/0/Os07g0480900 [Oryza sativa Japonica Group]
OS02G0658600	5.575	30.78	2.46495	Up	0.847132	-	GO:0005576//extracellular region;GO:0005618//cell wall;GO:0016020//membrane;GO:0016023//cytoplasmic, membrane-bounded vesicle	-	GO:0019953//sexual reproduction;GO:0071555//cell wall organization	gi|113537168|dbj|BAF09551.1|/0/Os02g0658600 [Oryza sativa Japonica Group]	-	GO:0005576//extracellular region;GO:0005618//cell wall;GO:0016020//membrane;GO:0016023//cytoplasmic, membrane-bounded vesicle	-	GO:0019953//sexual reproduction;GO:0071555//cell wall organization	gi|113537168|dbj|BAF09551.1|/0/Os02g0658600 [Oryza sativa Japonica Group]
OS12G0223700	497.8	147.21	-1.75769	Down	0.846607	-	GO:0016023//cytoplasmic, membrane-bounded vesicle	-	-	gi|108862349|gb|ABA96784.2|/8.9928e-65/expressed protein [Oryza sativa Japonica Group]	-	GO:0016023//cytoplasmic, membrane-bounded vesicle	-	-	gi|108862349|gb|ABA96784.2|/8.9928e-65/expressed protein [Oryza sativa Japonica Group]
OS04G0345100	9.14	36.485	1.99704	Up	0.820938	-	-	-	-	gi|937913763|dbj|BAS88682.1|/7.83083e-29/Os04g0345100, partial [Oryza sativa Japonica Group]	-	-	-	-	gi|937913763|dbj|BAS88682.1|/7.83083e-29/Os04g0345100, partial [Oryza sativa Japonica Group]
OS04G0518100	6.46	74.085	3.51958	Up	0.931511	K13064|1|0.0|1362|dosa:Os04t0518100-01|phenylalanine/tyrosine ammonia-lyase [EC:4.3.1.25]	GO:0005737//cytoplasm	GO:0045548//phenylalanine ammonia-lyase activity	GO:0006559//L-phenylalanine catabolic process;GO:0009800//cinnamic acid biosynthetic process	gi|32487851|emb|CAE05619.1|/0/OSJNBb0061C13.1 [Oryza sativa Japonica Group]	K13064|1|0.0|1362|dosa:Os04t0518100-01|phenylalanine/tyrosine ammonia-lyase [EC:4.3.1.25]	GO:0005737//cytoplasm	GO:0045548//phenylalanine ammonia-lyase activity	GO:0006559//L-phenylalanine catabolic process;GO:0009800//cinnamic acid biosynthetic process	gi|32487851|emb|CAE05619.1|/0/OSJNBb0061C13.1 [Oryza sativa Japonica Group]
OS12G0291400	20.845	84.18	2.01378	Up	0.848966	K01602|1|1e-126|362|dosa:Os12t0291400-01|ribulose-bisphosphate carboxylase small chain [EC:4.1.1.39]	GO:0009507//chloroplast	GO:0004497//monooxygenase activity;GO:0016984//ribulose-bisphosphate carboxylase activity	GO:0009853//photorespiration;GO:0019253//reductive pentose-phosphate cycle;GO:0055114//oxidation-reduction process	gi|113649113|dbj|BAF29625.1|/1.00399e-125/Os12g0291400 [Oryza sativa Japonica Group]	K01602|1|1e-126|362|dosa:Os12t0291400-01|ribulose-bisphosphate carboxylase small chain [EC:4.1.1.39]	GO:0009507//chloroplast	GO:0004497//monooxygenase activity;GO:0016984//ribulose-bisphosphate carboxylase activity	GO:0009853//photorespiration;GO:0019253//reductive pentose-phosphate cycle;GO:0055114//oxidation-reduction process	gi|113649113|dbj|BAF29625.1|/1.00399e-125/Os12g0291400 [Oryza sativa Japonica Group]
OS03G0227800	74.965	255.75	1.77045	Up	0.842807	-	-	-	-	gi|1002250530|ref|XP_015629478.1|/4.01471e-45/PREDICTED: uncharacterized protein LOC107280274 [Oryza sativa Japonica Group]//gi|1002250530|ref|XP_015629478.1|/5.2917e-55/PREDICTED: uncharacterized protein LOC107280274 [Oryza sativa Japonica Group]//gi|937908160|dbj|BAS83080.1|/2.7515e-49/Os03g0227800 [Oryza sativa Japonica Group]	-	-	-	-	gi|1002250530|ref|XP_015629478.1|/4.01471e-45/PREDICTED: uncharacterized protein LOC107280274 [Oryza sativa Japonica Group]//gi|1002250530|ref|XP_015629478.1|/5.2917e-55/PREDICTED: uncharacterized protein LOC107280274 [Oryza sativa Japonica Group]//gi|937908160|dbj|BAS83080.1|/2.7515e-49/Os03g0227800 [Oryza sativa Japonica Group]
OS07G0468100	0.125	28.97	7.85649	Up	0.939226	K00799|1|8e-134|384|dosa:Os07t0468100-01|glutathione S-transferase [EC:2.5.1.18]	GO:0005737//cytoplasm	GO:0004364//glutathione transferase activity	GO:0006749//glutathione metabolic process;GO:0009407//toxin catabolic process	gi|113611131|dbj|BAF21509.1|/2.70473e-133/Os07g0468100 [Oryza sativa Japonica Group]//gi|113611131|dbj|BAF21509.1|/7.91318e-133/Os07g0468100 [Oryza sativa Japonica Group]	K00799|1|8e-134|384|dosa:Os07t0468100-01|glutathione S-transferase [EC:2.5.1.18]	GO:0005737//cytoplasm	GO:0004364//glutathione transferase activity	GO:0006749//glutathione metabolic process;GO:0009407//toxin catabolic process	gi|113611131|dbj|BAF21509.1|/2.70473e-133/Os07g0468100 [Oryza sativa Japonica Group]//gi|113611131|dbj|BAF21509.1|/7.91318e-133/Os07g0468100 [Oryza sativa Japonica Group]
OS01G0926800	3.34	25.165	2.9135	Up	0.864315	K00133|1|2e-35|139|aly:ARALYDRAFT_312479|aspartate-semialdehyde dehydrogenase [EC:1.2.1.11]!K14399|2|2e-27|115|csl:COCSUDRAFT_47181|polyribonucleotide 5'-hydroxyl-kinase [EC:2.7.1.78]	-	-	-	gi|20160730|dbj|BAB89672.1|/0/sec14 like protein [Oryza sativa Japonica Group]	K00133|1|2e-35|139|aly:ARALYDRAFT_312479|aspartate-semialdehyde dehydrogenase [EC:1.2.1.11]!K14399|2|2e-27|115|csl:COCSUDRAFT_47181|polyribonucleotide 5'-hydroxyl-kinase [EC:2.7.1.78]	-	-	-	gi|20160730|dbj|BAB89672.1|/0/sec14 like protein [Oryza sativa Japonica Group]
OS07G0589000	9.035	34.32	1.92545	Up	0.810323	-	-	-	-	gi|113611684|dbj|BAF22062.1|/2.35063e-142/Os07g0589000 [Oryza sativa Japonica Group]	-	-	-	-	gi|113611684|dbj|BAF22062.1|/2.35063e-142/Os07g0589000 [Oryza sativa Japonica Group]
OS09G0553900	0.225	7.685	5.09405	Up	0.820594	-	-	-	GO:0016043//cellular component organization;GO:0016070//RNA metabolic process	gi|113632117|dbj|BAF25798.1|/0/Os09g0553900 [Oryza sativa Japonica Group]	-	-	-	GO:0016043//cellular component organization;GO:0016070//RNA metabolic process	gi|113632117|dbj|BAF25798.1|/0/Os09g0553900 [Oryza sativa Japonica Group]
OS02G0301450	5.37	24.93	2.21489	Up	0.819726	K12818|1|4e-43|160|bdi:100842452|ATP-dependent RNA helicase DHX8/PRP22 [EC:3.6.4.13]	GO:0005681//spliceosomal complex	GO:0004004//ATP-dependent RNA helicase activity;GO:0005524//ATP binding;GO:0044822//poly(A) RNA binding	GO:0006396//RNA processing	gi|222622658|gb|EEE56790.1|/2.81669e-51/hypothetical protein OsJ_06372 [Oryza sativa Japonica Group]	K12818|1|4e-43|160|bdi:100842452|ATP-dependent RNA helicase DHX8/PRP22 [EC:3.6.4.13]	GO:0005681//spliceosomal complex	GO:0004004//ATP-dependent RNA helicase activity;GO:0005524//ATP binding;GO:0044822//poly(A) RNA binding	GO:0006396//RNA processing	gi|222622658|gb|EEE56790.1|/2.81669e-51/hypothetical protein OsJ_06372 [Oryza sativa Japonica Group]
OS04G0482000	24.045	107.34	2.15838	Up	0.865724	K07304|1|8e-115|333|dosa:Os04t0482000-01|peptide-methionine (S)-S-oxide reductase [EC:1.8.4.11]	GO:0005829//cytosol;GO:0016020//membrane	GO:0008113//peptide-methionine (S)-S-oxide reductase activity	GO:0006979//response to oxidative stress;GO:0030091//protein repair;GO:0055114//oxidation-reduction process	gi|75233142|sp|Q7XUP7.2|MSR21_ORYSJ/7.96908e-114/RecName: Full=Peptide methionine sulfoxide reductase A2-1; Short=OsMSRA2.1; AltName: Full=Peptide-methionine (S)-S-oxide reductase; Short=Peptide Met(O) reductase; AltName: Full=Protein-methionine-S-oxide reductase	K07304|1|8e-115|333|dosa:Os04t0482000-01|peptide-methionine (S)-S-oxide reductase [EC:1.8.4.11]	GO:0005829//cytosol;GO:0016020//membrane	GO:0008113//peptide-methionine (S)-S-oxide reductase activity	GO:0006979//response to oxidative stress;GO:0030091//protein repair;GO:0055114//oxidation-reduction process	gi|75233142|sp|Q7XUP7.2|MSR21_ORYSJ/7.96908e-114/RecName: Full=Peptide methionine sulfoxide reductase A2-1; Short=OsMSRA2.1; AltName: Full=Peptide-methionine (S)-S-oxide reductase; Short=Peptide Met(O) reductase; AltName: Full=Protein-methionine-S-oxide reductase
OS05G0202800	0	64.165	7.00371	Up	0.969302	-	-	-	-	gi|937917810|dbj|BAS92728.1|/4.83659e-30/Os05g0202800, partial [Oryza sativa Japonica Group]	-	-	-	-	gi|937917810|dbj|BAS92728.1|/4.83659e-30/Os05g0202800, partial [Oryza sativa Japonica Group]
OS03G0769100	161.945	54.04	-1.5834	Down	0.816958	K02996|1|1e-103|305|dosa:Os03t0769100-01|small subunit ribosomal protein S9	GO:0000312//plastid small ribosomal subunit;GO:0022627//cytosolic small ribosomal subunit;GO:0044434	GO:0003735//structural constituent of ribosome	GO:0000462//maturation of SSU-rRNA from tricistronic rRNA transcript (SSU-rRNA, 5.8S rRNA, LSU-rRNA);GO:0006412//translation	gi|5456938|dbj|BAA82395.1|/1.137e-102/ribosomal protein S9 [Oryza sativa Japonica Group]	K02996|1|1e-103|305|dosa:Os03t0769100-01|small subunit ribosomal protein S9	GO:0000312//plastid small ribosomal subunit;GO:0022627//cytosolic small ribosomal subunit;GO:0044434	GO:0003735//structural constituent of ribosome	GO:0000462//maturation of SSU-rRNA from tricistronic rRNA transcript (SSU-rRNA, 5.8S rRNA, LSU-rRNA);GO:0006412//translation	gi|5456938|dbj|BAA82395.1|/1.137e-102/ribosomal protein S9 [Oryza sativa Japonica Group]
OS07G0452100	18.615	88.385	2.24734	Up	0.869623	K07407|1|0.0|803|dosa:Os07t0452100-00|alpha-galactosidase [EC:3.2.1.22]	GO:0009505//plant-type cell wall	GO:0052692//raffinose alpha-galactosidase activity	GO:0005975//carbohydrate metabolic process	gi|937926401|dbj|BAT01318.1|/0/Os07g0452100 [Oryza sativa Japonica Group]	K07407|1|0.0|803|dosa:Os07t0452100-00|alpha-galactosidase [EC:3.2.1.22]	GO:0009505//plant-type cell wall	GO:0052692//raffinose alpha-galactosidase activity	GO:0005975//carbohydrate metabolic process	gi|937926401|dbj|BAT01318.1|/0/Os07g0452100 [Oryza sativa Japonica Group]
OS07G0245100	239.215	85	-1.49277	Down	0.807162	K12951|1|2e-68|248|smo:SELMODRAFT_448085|cation-transporting P-type ATPase D [EC:3.6.3.-]!K11991|2|3e-15|82.0|ppp:PHYPADRAFT_70762|tRNA(adenine34) deaminase [EC:3.5.4.33]	GO:0005829//cytosol	GO:0008270//zinc ion binding;GO:0047974//guanosine deaminase activity	GO:0009451//RNA modification	gi|113610817|dbj|BAF21195.1|/1.08649e-112/Os07g0245100, partial [Oryza sativa Japonica Group]//gi|937925888|dbj|BAT00805.1|/5.21772e-35/Os07g0245100, partial [Oryza sativa Japonica Group]	K12951|1|2e-68|248|smo:SELMODRAFT_448085|cation-transporting P-type ATPase D [EC:3.6.3.-]!K11991|2|3e-15|82.0|ppp:PHYPADRAFT_70762|tRNA(adenine34) deaminase [EC:3.5.4.33]	GO:0005829//cytosol	GO:0008270//zinc ion binding;GO:0047974//guanosine deaminase activity	GO:0009451//RNA modification	gi|113610817|dbj|BAF21195.1|/1.08649e-112/Os07g0245100, partial [Oryza sativa Japonica Group]//gi|937925888|dbj|BAT00805.1|/5.21772e-35/Os07g0245100, partial [Oryza sativa Japonica Group]
OS02G0207400	4.11	23.075	2.48912	Up	0.835796	K13496|1|2e-139|414|pda:103708834|UDP-glucosyl transferase 73C [EC:2.4.1.-]	GO:0009536//plastid	GO:0080043//quercetin 3-O-glucosyltransferase activity;GO:0080044//quercetin 7-O-glucosyltransferase activity	GO:0009813//flavonoid biosynthetic process;GO:0052696//flavonoid glucuronidation	gi|937902511|dbj|BAS77565.1|/0/Os02g0207400 [Oryza sativa Japonica Group]	K13496|1|2e-139|414|pda:103708834|UDP-glucosyl transferase 73C [EC:2.4.1.-]	GO:0009536//plastid	GO:0080043//quercetin 3-O-glucosyltransferase activity;GO:0080044//quercetin 7-O-glucosyltransferase activity	GO:0009813//flavonoid biosynthetic process;GO:0052696//flavonoid glucuronidation	gi|937902511|dbj|BAS77565.1|/0/Os02g0207400 [Oryza sativa Japonica Group]
OS03G0427300	6958.2	2249.64	-1.62902	Down	0.834092	-	GO:0016023//cytoplasmic, membrane-bounded vesicle	GO:0045735//nutrient reservoir activity	-	gi|94730382|sp|Q09151.2|GLUA3_ORYSJ/0/RecName: Full=Glutelin type-A 3; Contains: RecName: Full=Glutelin type-A 3 acidic chain; Contains: RecName: Full=Glutelin type-A 3 basic chain; Flags: Precursor	-	GO:0016023//cytoplasmic, membrane-bounded vesicle	GO:0045735//nutrient reservoir activity	-	gi|94730382|sp|Q09151.2|GLUA3_ORYSJ/0/RecName: Full=Glutelin type-A 3; Contains: RecName: Full=Glutelin type-A 3 acidic chain; Contains: RecName: Full=Glutelin type-A 3 basic chain; Flags: Precursor
OS05G0576600	5.455	32.665	2.58209	Up	0.858762	-	-	-	-	gi|113579953|dbj|BAF18316.1|/6.75927e-94/Os05g0576600 [Oryza sativa Japonica Group]	-	-	-	-	gi|113579953|dbj|BAF18316.1|/6.75927e-94/Os05g0576600 [Oryza sativa Japonica Group]
OS07G0555050	4.725	20.965	2.1496	Up	0.801838	-	GO:0005739//mitochondrion	-	-	gi|1002284360|ref|XP_015646498.1|/7.24827e-161/PREDICTED: uncharacterized protein LOC4343563 [Oryza sativa Japonica Group]	-	GO:0005739//mitochondrion	-	-	gi|1002284360|ref|XP_015646498.1|/7.24827e-161/PREDICTED: uncharacterized protein LOC4343563 [Oryza sativa Japonica Group]
OS02G0571000	0.55	10.23	4.21723	Up	0.840546	K04120|1|0.0|422|osa:9266189|ent-copalyl diphosphate synthase [EC:5.5.1.13]	-	GO:0000287//magnesium ion binding;GO:0009905//ent-copalyl diphosphate synthase activity;GO:0010333//terpene synthase activity	GO:0006952//defense response;GO:0008152//metabolic process	gi|51889416|dbj|BAD42452.1|/0/ent-CDP synthase [Oryza sativa Japonica Group]	K04120|1|0.0|422|osa:9266189|ent-copalyl diphosphate synthase [EC:5.5.1.13]	-	GO:0000287//magnesium ion binding;GO:0009905//ent-copalyl diphosphate synthase activity;GO:0010333//terpene synthase activity	GO:0006952//defense response;GO:0008152//metabolic process	gi|51889416|dbj|BAD42452.1|/0/ent-CDP synthase [Oryza sativa Japonica Group]
OS10G0459300	0.665	27.43	5.36626	Up	0.9302	K16911|1|1e-68|239|mtr:MTR_1g102430|ATP-dependent RNA helicase DDX21 [EC:3.6.4.13]!K00912|3|7e-16|84.0|obr:102706670|tetraacyldisaccharide 4'-kinase [EC:2.7.1.130]	GO:0016021//integral component of membrane	-	-	gi|255679466|dbj|BAH94918.1|/0/Os10g0459300 [Oryza sativa Japonica Group]	K16911|1|1e-68|239|mtr:MTR_1g102430|ATP-dependent RNA helicase DDX21 [EC:3.6.4.13]!K00912|3|7e-16|84.0|obr:102706670|tetraacyldisaccharide 4'-kinase [EC:2.7.1.130]	GO:0016021//integral component of membrane	-	-	gi|255679466|dbj|BAH94918.1|/0/Os10g0459300 [Oryza sativa Japonica Group]
OS06G0626050	5.82	28.945	2.31422	Up	0.83306	K03549|1|6e-114|328|dosa:Os06t0626050-00|KUP system potassium uptake protein	GO:0005886//plasma membrane	GO:0015079//potassium ion transmembrane transporter activity	GO:0006811//ion transport	gi|937923783|dbj|BAS98700.1|/5.43761e-113/Os06g0626050 [Oryza sativa Japonica Group]	K03549|1|6e-114|328|dosa:Os06t0626050-00|KUP system potassium uptake protein	GO:0005886//plasma membrane	GO:0015079//potassium ion transmembrane transporter activity	GO:0006811//ion transport	gi|937923783|dbj|BAS98700.1|/5.43761e-113/Os06g0626050 [Oryza sativa Japonica Group]
OS07G0106200	0.57	24.995	5.45453	Up	0.925237	K08150|1|9e-60|211|sot:102593131|MFS transporter, SP family, solute carrier family 2 (myo-inositol transporter), member 13	GO:0005887//integral component of plasma membrane	GO:0005351//sugar:proton symporter activity;GO:0005355//glucose transmembrane transporter activity	GO:0015992//proton transport;GO:0046323//glucose import;GO:1904659//glucose transmembrane transport	gi|11991114|dbj|BAB19864.1|/0/monosaccharide transporter 3 [Oryza sativa]//gi|937924799|dbj|BAS99715.1|/0/Os07g0106200 [Oryza sativa Japonica Group]	K08150|1|9e-60|211|sot:102593131|MFS transporter, SP family, solute carrier family 2 (myo-inositol transporter), member 13	GO:0005887//integral component of plasma membrane	GO:0005351//sugar:proton symporter activity;GO:0005355//glucose transmembrane transporter activity	GO:0015992//proton transport;GO:0046323//glucose import;GO:1904659//glucose transmembrane transport	gi|11991114|dbj|BAB19864.1|/0/monosaccharide transporter 3 [Oryza sativa]//gi|937924799|dbj|BAS99715.1|/0/Os07g0106200 [Oryza sativa Japonica Group]
OS10G0492101	18.03	57.88	1.68267	Up	0.80477	-	GO:0009507//chloroplast	-	-	gi|937936523|dbj|BAT11437.1|/1.22146e-18/Os10g0492101 [Oryza sativa Japonica Group]	-	GO:0009507//chloroplast	-	-	gi|937936523|dbj|BAT11437.1|/1.22146e-18/Os10g0492101 [Oryza sativa Japonica Group]
OS12G0410200	0.17	52.915	8.282	Up	0.964076	-	-	-	-	gi|937941950|dbj|BAT16862.1|/5.39995e-30/Os12g0410200, partial [Oryza sativa Japonica Group]	-	-	-	-	gi|937941950|dbj|BAT16862.1|/5.39995e-30/Os12g0410200, partial [Oryza sativa Japonica Group]
OS09G0533200	1.395	19.945	3.83769	Up	0.886545	K15429|1|1e-36|144|cic:CICLE_v10007363mg|tRNA (guanine37-N1)-methyltransferase [EC:2.1.1.228]!K10761|2|4e-36|143|cic:CICLE_v10027573mg|tRNA(His) guanylyltransferase [EC:2.7.7.79]!K13098|4|2e-29|123|eus:EUTSA_v10012621mg|RNA-binding protein FUS!K19619|5|3e-29|123|crb:CARUB_v10012467mg|tyrosyl-DNA phosphodiesterase 2 [EC:3.1.4.-]	-	GO:0016798//hydrolase activity, acting on glycosyl bonds	GO:0008152//metabolic process	gi|937934205|dbj|BAT09120.1|/0/Os09g0533200, partial [Oryza sativa Japonica Group]	K15429|1|1e-36|144|cic:CICLE_v10007363mg|tRNA (guanine37-N1)-methyltransferase [EC:2.1.1.228]!K10761|2|4e-36|143|cic:CICLE_v10027573mg|tRNA(His) guanylyltransferase [EC:2.7.7.79]!K13098|4|2e-29|123|eus:EUTSA_v10012621mg|RNA-binding protein FUS!K19619|5|3e-29|123|crb:CARUB_v10012467mg|tyrosyl-DNA phosphodiesterase 2 [EC:3.1.4.-]	-	GO:0016798//hydrolase activity, acting on glycosyl bonds	GO:0008152//metabolic process	gi|937934205|dbj|BAT09120.1|/0/Os09g0533200, partial [Oryza sativa Japonica Group]
OS05G0247800	0.42	7.635	4.18417	Up	0.808456	K01183|1|6e-133|385|obr:102712993|chitinase [EC:3.2.1.14]	GO:0005576//extracellular region;GO:0016023//cytoplasmic, membrane-bounded vesicle	GO:0004568//chitinase activity;GO:0008061//chitin binding	GO:0005975//carbohydrate metabolic process;GO:0006032//chitin catabolic process	gi|113578571|dbj|BAF16934.1|/0/Os05g0247800 [Oryza sativa Japonica Group]	K01183|1|6e-133|385|obr:102712993|chitinase [EC:3.2.1.14]	GO:0005576//extracellular region;GO:0016023//cytoplasmic, membrane-bounded vesicle	GO:0004568//chitinase activity;GO:0008061//chitin binding	GO:0005975//carbohydrate metabolic process;GO:0006032//chitin catabolic process	gi|113578571|dbj|BAF16934.1|/0/Os05g0247800 [Oryza sativa Japonica Group]
OS09G0458900	2.55	34.585	3.76158	Up	0.915441	K02183|1|7e-44|145|sita:101764260|calmodulin	-	GO:0005509//calcium ion binding	-	gi|113631612|dbj|BAF25293.1|/1.76825e-50/Os09g0458900 [Oryza sativa Japonica Group]	K02183|1|7e-44|145|sita:101764260|calmodulin	-	GO:0005509//calcium ion binding	-	gi|113631612|dbj|BAF25293.1|/1.76825e-50/Os09g0458900 [Oryza sativa Japonica Group]
OS02G0566400	16.55	53.77	1.69997	Up	0.804541	K10744|1|1e-06|54.7|mdm:103415630|ribonuclease H2 subunit B	GO:0009536//plastid;GO:0016020//membrane	-	-	gi|113536702|dbj|BAF09085.1|/0/Os02g0566400 [Oryza sativa Japonica Group]	K10744|1|1e-06|54.7|mdm:103415630|ribonuclease H2 subunit B	GO:0009536//plastid;GO:0016020//membrane	-	-	gi|113536702|dbj|BAF09085.1|/0/Os02g0566400 [Oryza sativa Japonica Group]
OS03G0364400	0.315	6.985	4.47084	Up	0.800822	K04733|1|7e-139|415|egr:104437994|interleukin-1 receptor-associated kinase 4 [EC:2.7.11.1]	-	GO:0004674//protein serine/threonine kinase activity;GO:0005524//ATP binding	GO:0006468//protein phosphorylation;GO:0010413//glucuronoxylan metabolic process;GO:0045492//xylan biosynthetic process	gi|113548642|dbj|BAF12085.1|/0/Os03g0364400 [Oryza sativa Japonica Group]	K04733|1|7e-139|415|egr:104437994|interleukin-1 receptor-associated kinase 4 [EC:2.7.11.1]	-	GO:0004674//protein serine/threonine kinase activity;GO:0005524//ATP binding	GO:0006468//protein phosphorylation;GO:0010413//glucuronoxylan metabolic process;GO:0045492//xylan biosynthetic process	gi|113548642|dbj|BAF12085.1|/0/Os03g0364400 [Oryza sativa Japonica Group]
OS11G0198250	2.04	12.89	2.65961	Up	0.800806	-	GO:0005739//mitochondrion	-	-	gi|62734618|gb|AAX96727.1|/0/expressed protein [Oryza sativa Japonica Group]	-	GO:0005739//mitochondrion	-	-	gi|62734618|gb|AAX96727.1|/0/expressed protein [Oryza sativa Japonica Group]
OS02G0657775	24.065	3.4	-2.72097	Down	0.850883	-	-	-	-	gi|937906469|dbj|BAS81523.1|/2.27092e-27/Os02g0811650, partial [Oryza sativa Japonica Group]	-	-	-	-	gi|937906469|dbj|BAS81523.1|/2.27092e-27/Os02g0811650, partial [Oryza sativa Japonica Group]
OS12G0434400	0.165	6.7	5.34362	Up	0.805786	K01255|1|0.0|940|dosa:Os12t0434400-00|leucyl aminopeptidase [EC:3.4.11.1]	GO:0005622//intracellular	GO:0008238//exopeptidase activity	GO:0019538//protein metabolic process	gi|937942048|dbj|BAT16960.1|/0/Os12g0434400 [Oryza sativa Japonica Group]	K01255|1|0.0|940|dosa:Os12t0434400-00|leucyl aminopeptidase [EC:3.4.11.1]	GO:0005622//intracellular	GO:0008238//exopeptidase activity	GO:0019538//protein metabolic process	gi|937942048|dbj|BAT16960.1|/0/Os12g0434400 [Oryza sativa Japonica Group]
OS03G0832200	15.745	90.83	2.52828	Up	0.890165	K08057|1|0.0|729|dosa:Os03t0832200-01|calreticulin	GO:0005783//endoplasmic reticulum;GO:0016023//cytoplasmic, membrane-bounded vesicle	GO:0005509//calcium ion binding;GO:0051082//unfolded protein binding	GO:0006457//protein folding	gi|113550270|dbj|BAF13713.1|/0/Os03g0832200 [Oryza sativa Japonica Group]	K08057|1|0.0|729|dosa:Os03t0832200-01|calreticulin	GO:0005783//endoplasmic reticulum;GO:0016023//cytoplasmic, membrane-bounded vesicle	GO:0005509//calcium ion binding;GO:0051082//unfolded protein binding	GO:0006457//protein folding	gi|113550270|dbj|BAF13713.1|/0/Os03g0832200 [Oryza sativa Japonica Group]
OS02G0570700	1.72	12.55	2.86721	Up	0.810307	K16083|1|0.0|775|dosa:Os02t0570500-01|ent-isokaurene C2-hydroxylase [EC:1.14.13.143]!K15472|3|5e-115|355|sly:101251277|premnaspirodiene oxygenase [EC:1.14.13.121]!K17854|5|1e-107|337|egr:104417836|cytochrome P450, family 2, subfamily K	GO:0016021//integral component of membrane	GO:0005506//iron ion binding;GO:0016709//oxidoreductase activity, acting on paired donors, with incorporation or reduction of molecular oxygen, NAD(P)H as one donor, and incorporation of one atom of oxygen;GO:0020037//heme binding	GO:0016102//diterpenoid biosynthetic process;GO:0044550//secondary metabolite biosynthetic process;GO:0055114//oxidation-reduction process	gi|75294022|sp|Q6YV88.1|C71Z7_ORYSJ/0/RecName: Full=Ent-cassadiene C2-hydroxylase; AltName: Full=Cytochrome P450 71Z7	K16083|1|0.0|775|dosa:Os02t0570500-01|ent-isokaurene C2-hydroxylase [EC:1.14.13.143]!K15472|3|5e-115|355|sly:101251277|premnaspirodiene oxygenase [EC:1.14.13.121]!K17854|5|1e-107|337|egr:104417836|cytochrome P450, family 2, subfamily K	GO:0016021//integral component of membrane	GO:0005506//iron ion binding;GO:0016709//oxidoreductase activity, acting on paired donors, with incorporation or reduction of molecular oxygen, NAD(P)H as one donor, and incorporation of one atom of oxygen;GO:0020037//heme binding	GO:0016102//diterpenoid biosynthetic process;GO:0044550//secondary metabolite biosynthetic process;GO:0055114//oxidation-reduction process	gi|75294022|sp|Q6YV88.1|C71Z7_ORYSJ/0/RecName: Full=Ent-cassadiene C2-hydroxylase; AltName: Full=Cytochrome P450 71Z7
OS08G0480000	0.555	8.87	3.99837	Up	0.815877	K03327|1|0.0|789|dosa:Os08t0480000-01|multidrug resistance protein, MATE family	GO:0016021//integral component of membrane	GO:0015238//drug transmembrane transporter activity;GO:0015297//antiporter activity	GO:0006855//drug transmembrane transport	gi|113624025|dbj|BAF23970.1|/0/Os08g0480000 [Oryza sativa Japonica Group]	K03327|1|0.0|789|dosa:Os08t0480000-01|multidrug resistance protein, MATE family	GO:0016021//integral component of membrane	GO:0015238//drug transmembrane transporter activity;GO:0015297//antiporter activity	GO:0006855//drug transmembrane transport	gi|113624025|dbj|BAF23970.1|/0/Os08g0480000 [Oryza sativa Japonica Group]
OS07G0497400	58.805	12.775	-2.20262	Down	0.856354	K01456|1|9e-47|167|obr:102701646|peptide-N4-(N-acetyl-beta-glucosaminyl)asparagine amidase [EC:3.5.1.52]	GO:0005829//cytosol	GO:0000224//peptide-N4-(N-acetyl-beta-glucosaminyl)asparagine amidase activity;GO:0046872//metal ion binding	GO:0006499//N-terminal protein myristoylation	gi|75139181|sp|Q7F0R1.1|PNG1_ORYSJ/0/RecName: Full=Peptide-N(4)-(N-acetyl-beta-glucosaminyl)asparagine amidase; AltName: Full=Peptide:N-glycanase//gi|937926698|dbj|BAT01615.1|/1.13887e-54/Os07g0497400, partial [Oryza sativa Japonica Group]	K01456|1|9e-47|167|obr:102701646|peptide-N4-(N-acetyl-beta-glucosaminyl)asparagine amidase [EC:3.5.1.52]	GO:0005829//cytosol	GO:0000224//peptide-N4-(N-acetyl-beta-glucosaminyl)asparagine amidase activity;GO:0046872//metal ion binding	GO:0006499//N-terminal protein myristoylation	gi|75139181|sp|Q7F0R1.1|PNG1_ORYSJ/0/RecName: Full=Peptide-N(4)-(N-acetyl-beta-glucosaminyl)asparagine amidase; AltName: Full=Peptide:N-glycanase//gi|937926698|dbj|BAT01615.1|/1.13887e-54/Os07g0497400, partial [Oryza sativa Japonica Group]
OS08G0331000	2.22	19.41	3.12817	Up	0.859024	-	GO:0016020//membrane;GO:0016023//cytoplasmic, membrane-bounded vesicle	-	-	gi|255678363|dbj|BAF23477.2|/6.2926e-29/Os08g0331000, partial [Oryza sativa Japonica Group]	-	GO:0016020//membrane;GO:0016023//cytoplasmic, membrane-bounded vesicle	-	-	gi|255678363|dbj|BAF23477.2|/6.2926e-29/Os08g0331000, partial [Oryza sativa Japonica Group]
OS02G0532800	4.2	28.01	2.73748	Up	0.859925	-	-	-	-	gi|113536557|dbj|BAF08940.1|/3.35882e-93/Os02g0532800 [Oryza sativa Japonica Group]	-	-	-	-	gi|113536557|dbj|BAF08940.1|/3.35882e-93/Os02g0532800 [Oryza sativa Japonica Group]
OS10G0366400	0	30.66	5.93829	Up	0.939652	-	-	-	-	gi|78708366|gb|ABB47341.1|/0/expressed protein [Oryza sativa Japonica Group]//gi|937935622|dbj|BAT10536.1|/0/Os10g0366400 [Oryza sativa Japonica Group]	-	-	-	-	gi|78708366|gb|ABB47341.1|/0/expressed protein [Oryza sativa Japonica Group]//gi|937935622|dbj|BAT10536.1|/0/Os10g0366400 [Oryza sativa Japonica Group]
OS03G0624300	0.845	15.905	4.23439	Up	0.880795	-	GO:0005739//mitochondrion	-	-	gi|40737036|gb|AAR89049.1|/8.82531e-34/expressed protein [Oryza sativa Japonica Group]	-	GO:0005739//mitochondrion	-	-	gi|40737036|gb|AAR89049.1|/8.82531e-34/expressed protein [Oryza sativa Japonica Group]
OS07G0551650	1.105	16.71	3.91859	Up	0.874128	K00770|1|0.0|1148|obr:102713010|1,4-beta-D-xylan synthase [EC:2.4.2.24]	GO:0000139//Golgi membrane;GO:0016021//integral component of membrane	GO:0016760//cellulose synthase (UDP-forming) activity	GO:0030244//cellulose biosynthetic process;GO:0071555//cell wall organization	gi|1002286297|ref|XP_015647450.1|/0/PREDICTED: probable mixed-linked glucan synthase 9 [Oryza sativa Japonica Group]	K00770|1|0.0|1148|obr:102713010|1,4-beta-D-xylan synthase [EC:2.4.2.24]	GO:0000139//Golgi membrane;GO:0016021//integral component of membrane	GO:0016760//cellulose synthase (UDP-forming) activity	GO:0030244//cellulose biosynthetic process;GO:0071555//cell wall organization	gi|1002286297|ref|XP_015647450.1|/0/PREDICTED: probable mixed-linked glucan synthase 9 [Oryza sativa Japonica Group]
OS03G0286900	1109.49	233.255	-2.24992	Down	0.891279	-	GO:0016021//integral component of membrane;GO:0016023//cytoplasmic, membrane-bounded vesicle	-	-	gi|113548247|dbj|BAF11690.1|/9.03511e-30/Os03g0286900 [Oryza sativa Japonica Group]	-	GO:0016021//integral component of membrane;GO:0016023//cytoplasmic, membrane-bounded vesicle	-	-	gi|113548247|dbj|BAF11690.1|/9.03511e-30/Os03g0286900 [Oryza sativa Japonica Group]
OS08G0150700	3.905	46.565	3.57585	Up	0.91875	K17600|1|2e-06|53.1|mdm:103427771|vacuolar protein sorting-associated protein 54	-	-	-	gi|113622963|dbj|BAF22908.1|/1.14437e-158/Os08g0150700 [Oryza sativa Japonica Group]	K17600|1|2e-06|53.1|mdm:103427771|vacuolar protein sorting-associated protein 54	-	-	-	gi|113622963|dbj|BAF22908.1|/1.14437e-158/Os08g0150700 [Oryza sativa Japonica Group]
OS04G0179100	1.71	13.77	3.00946	Up	0.823232	K13070|1|1e-42|145|osa:4335093|momilactone-A synthase [EC:1.1.1.295]!K09841|2|4e-24|94.4|pxb:103957656|xanthoxin dehydrogenase [EC:1.1.1.288]	-	GO:0016491//oxidoreductase activity	GO:0055114//oxidation-reduction process	gi|937913032|dbj|BAS87951.1|/2.09345e-53/Os04g0179100, partial [Oryza sativa Japonica Group]	K13070|1|1e-42|145|osa:4335093|momilactone-A synthase [EC:1.1.1.295]!K09841|2|4e-24|94.4|pxb:103957656|xanthoxin dehydrogenase [EC:1.1.1.288]	-	GO:0016491//oxidoreductase activity	GO:0055114//oxidation-reduction process	gi|937913032|dbj|BAS87951.1|/2.09345e-53/Os04g0179100, partial [Oryza sativa Japonica Group]
OS03G0786100	9.08	96.62	3.41156	Up	0.935344	K11517|1|0.0|680|dosa:Os03t0786100-01|(S)-2-hydroxy-acid oxidase [EC:1.1.3.15]	GO:0005777//peroxisome	GO:0008891//glycolate oxidase activity;GO:0010181//FMN binding;GO:0052852//very-long-chain-(S)-2-hydroxy-acid oxidase activity;GO:0052853//long-chain-(S)-2-hydroxy-long-chain-acid oxidase activity;GO:0052854//medium-chain-(S)-2-hydroxy-acid oxidase activity	GO:0009854//oxidative photosynthetic carbon pathway;GO:0010109//regulation of photosynthesis;GO:0019048//modulation by virus of host morphology or physiology;GO:0055114//oxidation-reduction process	gi|1002250833|ref|XP_015629653.1|/0/PREDICTED: peroxisomal (S)-2-hydroxy-acid oxidase GLO1 [Oryza sativa Japonica Group]	K11517|1|0.0|680|dosa:Os03t0786100-01|(S)-2-hydroxy-acid oxidase [EC:1.1.3.15]	GO:0005777//peroxisome	GO:0008891//glycolate oxidase activity;GO:0010181//FMN binding;GO:0052852//very-long-chain-(S)-2-hydroxy-acid oxidase activity;GO:0052853//long-chain-(S)-2-hydroxy-long-chain-acid oxidase activity;GO:0052854//medium-chain-(S)-2-hydroxy-acid oxidase activity	GO:0009854//oxidative photosynthetic carbon pathway;GO:0010109//regulation of photosynthesis;GO:0019048//modulation by virus of host morphology or physiology;GO:0055114//oxidation-reduction process	gi|1002250833|ref|XP_015629653.1|/0/PREDICTED: peroxisomal (S)-2-hydroxy-acid oxidase GLO1 [Oryza sativa Japonica Group]
OS12G0255850	0.29	7.75	4.74007	Up	0.819579	-	-	-	-	gi|31126658|gb|AAP44581.1|/2.07306e-49/unknown protein [Oryza sativa Japonica Group]	-	-	-	-	gi|31126658|gb|AAP44581.1|/2.07306e-49/unknown protein [Oryza sativa Japonica Group]
OS08G0424500	5.61	47.65	3.0864	Up	0.903483	K00130|1|0.0|993|dosa:Os08t0424500-01|betaine-aldehyde dehydrogenase [EC:1.2.1.8]	GO:0005777//peroxisome	GO:0000166//nucleotide binding;GO:0008802//betaine-aldehyde dehydrogenase activity;GO:0019145//aminobutyraldehyde dehydrogenase activity;GO:0033737//1-pyrroline dehydrogenase activity	GO:0019285//glycine betaine biosynthetic process from choline;GO:0055114//oxidation-reduction process;GO:0071454//cellular response to anoxia	gi|75297829|sp|Q84LK3.1|BADH2_ORYSJ/0/RecName: Full=Betaine aldehyde dehydrogenase 2; Short=OsBADH2//gi|937930575|dbj|BAT05491.1|/0/Os08g0424500, partial [Oryza sativa Japonica Group]	K00130|1|0.0|993|dosa:Os08t0424500-01|betaine-aldehyde dehydrogenase [EC:1.2.1.8]	GO:0005777//peroxisome	GO:0000166//nucleotide binding;GO:0008802//betaine-aldehyde dehydrogenase activity;GO:0019145//aminobutyraldehyde dehydrogenase activity;GO:0033737//1-pyrroline dehydrogenase activity	GO:0019285//glycine betaine biosynthetic process from choline;GO:0055114//oxidation-reduction process;GO:0071454//cellular response to anoxia	gi|75297829|sp|Q84LK3.1|BADH2_ORYSJ/0/RecName: Full=Betaine aldehyde dehydrogenase 2; Short=OsBADH2//gi|937930575|dbj|BAT05491.1|/0/Os08g0424500, partial [Oryza sativa Japonica Group]
OS01G0276900	0.09	10.06	4.88695	Up	0.848622	-	GO:0016023//cytoplasmic, membrane-bounded vesicle	-	-	gi|255673112|dbj|BAH91007.1|/6.13309e-61/Os01g0276900 [Oryza sativa Japonica Group]	-	GO:0016023//cytoplasmic, membrane-bounded vesicle	-	-	gi|255673112|dbj|BAH91007.1|/6.13309e-61/Os01g0276900 [Oryza sativa Japonica Group]
OS07G0664400	0.405	9.475	4.54813	Up	0.835583	K13070|1|5e-82|255|osa:4335093|momilactone-A synthase [EC:1.1.1.295]!K09841|2|1e-74|236|sita:101757665|xanthoxin dehydrogenase [EC:1.1.1.288]	GO:0005739//mitochondrion	GO:0016491//oxidoreductase activity	GO:0055114//oxidation-reduction process	gi|113612095|dbj|BAF22473.1|/0/Os07g0664400 [Oryza sativa Japonica Group]	K13070|1|5e-82|255|osa:4335093|momilactone-A synthase [EC:1.1.1.295]!K09841|2|1e-74|236|sita:101757665|xanthoxin dehydrogenase [EC:1.1.1.288]	GO:0005739//mitochondrion	GO:0016491//oxidoreductase activity	GO:0055114//oxidation-reduction process	gi|113612095|dbj|BAF22473.1|/0/Os07g0664400 [Oryza sativa Japonica Group]
OS02G0661000	74.185	20.09	-1.88465	Down	0.833699	K13337|1|2e-115|340|dosa:Os02t0661000-00|peroxin-19	GO:0005777//peroxisome	-	-	gi|937905083|dbj|BAS80137.1|/1.58868e-114/Os02g0661000 [Oryza sativa Japonica Group]	K13337|1|2e-115|340|dosa:Os02t0661000-00|peroxin-19	GO:0005777//peroxisome	-	-	gi|937905083|dbj|BAS80137.1|/1.58868e-114/Os02g0661000 [Oryza sativa Japonica Group]
OS01G0788800	118.29	318.695	1.42985	Up	0.801232	K09338|1|8e-09|59.3|cmo:103488762|homeobox-leucine zipper protein	GO:0005634//nucleus	GO:0008289//lipid binding;GO:0043565//sequence-specific DNA binding	GO:0006355//regulation of transcription, DNA-templated	gi|53792433|dbj|BAD53271.1|/2.53766e-98/transcription factor 1-like protein [Oryza sativa Japonica Group]//gi|937898733|dbj|BAS74713.1|/0/Os01g0788800 [Oryza sativa Japonica Group]//gi|937898735|dbj|BAS74715.1|/2.05123e-165/Os01g0788800, partial [Oryza sativa Japonica Group]	K09338|1|8e-09|59.3|cmo:103488762|homeobox-leucine zipper protein	GO:0005634//nucleus	GO:0008289//lipid binding;GO:0043565//sequence-specific DNA binding	GO:0006355//regulation of transcription, DNA-templated	gi|53792433|dbj|BAD53271.1|/2.53766e-98/transcription factor 1-like protein [Oryza sativa Japonica Group]//gi|937898733|dbj|BAS74713.1|/0/Os01g0788800 [Oryza sativa Japonica Group]//gi|937898735|dbj|BAS74715.1|/2.05123e-165/Os01g0788800, partial [Oryza sativa Japonica Group]
OS01G0220400	2.635	32.355	3.61811	Up	0.904613	-	-	-	-	gi|113531957|dbj|BAF04340.1|/2.00229e-18/Os01g0220400, partial [Oryza sativa Japonica Group]	-	-	-	-	gi|113531957|dbj|BAF04340.1|/2.00229e-18/Os01g0220400, partial [Oryza sativa Japonica Group]
OS02G0467200	0.14	15.245	5.28872	Up	0.889755	-	-	-	-	gi|113536346|dbj|BAF08729.1|/2.14093e-11/Os02g0467200, partial [Oryza sativa Japonica Group]	-	-	-	-	gi|113536346|dbj|BAF08729.1|/2.14093e-11/Os02g0467200, partial [Oryza sativa Japonica Group]
OS12G0641300	1.195	11.19	3.22713	Up	0.814615	-	GO:0009507//chloroplast	-	GO:0010207//photosystem II assembly;GO:0010264//myo-inositol hexakisphosphate biosynthetic process	gi|77556834|gb|ABA99630.1|/0/expressed protein [Oryza sativa Japonica Group]	-	GO:0009507//chloroplast	-	GO:0010207//photosystem II assembly;GO:0010264//myo-inositol hexakisphosphate biosynthetic process	gi|77556834|gb|ABA99630.1|/0/expressed protein [Oryza sativa Japonica Group]
OS02G0534400	0.975	24.33	4.64119	Up	0.918996	K01193|1|0.0|1135|dosa:Os02t0534400-01|beta-fructofuranosidase [EC:3.2.1.26]	GO:0005618//cell wall;GO:0016023//cytoplasmic, membrane-bounded vesicle;GO:0048046//apoplast	GO:0004575//sucrose alpha-glucosidase activity	GO:0005975//carbohydrate metabolic process	gi|122171302|sp|Q0E0P0.1|INV1_ORYSJ/0/RecName: Full=Beta-fructofuranosidase, insoluble isoenzyme 1; AltName: Full=Cell wall beta-fructosidase 1; AltName: Full=Invertase 1; AltName: Full=OsCIN1; AltName: Full=Sucrose hydrolase 1; Flags: Precursor	K01193|1|0.0|1135|dosa:Os02t0534400-01|beta-fructofuranosidase [EC:3.2.1.26]	GO:0005618//cell wall;GO:0016023//cytoplasmic, membrane-bounded vesicle;GO:0048046//apoplast	GO:0004575//sucrose alpha-glucosidase activity	GO:0005975//carbohydrate metabolic process	gi|122171302|sp|Q0E0P0.1|INV1_ORYSJ/0/RecName: Full=Beta-fructofuranosidase, insoluble isoenzyme 1; AltName: Full=Cell wall beta-fructosidase 1; AltName: Full=Invertase 1; AltName: Full=OsCIN1; AltName: Full=Sucrose hydrolase 1; Flags: Precursor
OS12G0424180	2.04	15.435	2.91956	Up	0.829702	K02126|1|2e-97|281|dosa:Os12t0424180-00|F-type H+-transporting ATPase subunit a	GO:0000276//mitochondrial proton-transporting ATP synthase complex, coupling factor F(o);GO:0016021//integral component of membrane	GO:0015078//hydrogen ion transmembrane transporter activity;GO:0016787//hydrolase activity	GO:0042776//mitochondrial ATP synthesis coupled proton transport	gi|937941997|dbj|BAT16909.1|/1.50457e-96/Os12g0424180 [Oryza sativa Japonica Group]	K02126|1|2e-97|281|dosa:Os12t0424180-00|F-type H+-transporting ATPase subunit a	GO:0000276//mitochondrial proton-transporting ATP synthase complex, coupling factor F(o);GO:0016021//integral component of membrane	GO:0015078//hydrogen ion transmembrane transporter activity;GO:0016787//hydrolase activity	GO:0042776//mitochondrial ATP synthesis coupled proton transport	gi|937941997|dbj|BAT16909.1|/1.50457e-96/Os12g0424180 [Oryza sativa Japonica Group]
OS04G0691100	4.735	21.8	2.20289	Up	0.810373	K14498|1|0.0|677|dosa:Os04t0691100-01|serine/threonine-protein kinase SRK2 [EC:2.7.11.1]	GO:0005737//cytoplasm	GO:0004674//protein serine/threonine kinase activity;GO:0005524//ATP binding	GO:0006468//protein phosphorylation;GO:0035556//intracellular signal transduction	gi|71153744|sp|Q7XKA8.1|SAPK5_ORYSJ/0/RecName: Full=Serine/threonine-protein kinase SAPK5; AltName: Full=Osmotic stress/abscisic acid-activated protein kinase 5	K14498|1|0.0|677|dosa:Os04t0691100-01|serine/threonine-protein kinase SRK2 [EC:2.7.11.1]	GO:0005737//cytoplasm	GO:0004674//protein serine/threonine kinase activity;GO:0005524//ATP binding	GO:0006468//protein phosphorylation;GO:0035556//intracellular signal transduction	gi|71153744|sp|Q7XKA8.1|SAPK5_ORYSJ/0/RecName: Full=Serine/threonine-protein kinase SAPK5; AltName: Full=Osmotic stress/abscisic acid-activated protein kinase 5
OS02G0197600	59.49	374.27	2.65336	Up	0.9149	K08909|1|8e-78|238|osa:4328623|light-harvesting complex I chlorophyll a/b binding protein 3	GO:0005739//mitochondrion;GO:0009522//photosystem I;GO:0009535//chloroplast thylakoid membrane;GO:0009941//chloroplast envelope;GO:0010287//plastoglobule;GO:0016021//integral component of membrane	GO:0016168//chlorophyll binding;GO:0031409//pigment binding;GO:0046872//metal ion binding	GO:0009416//response to light stimulus;GO:0009768//photosynthesis, light harvesting in photosystem I;GO:0018298//protein-chromophore linkage;GO:0019344//cysteine biosynthetic process	gi|49388158|dbj|BAD25286.1|/7.67598e-77/chlorophyll a/b-binding protein type III precursor-like protein [Oryza sativa Japonica Group]//gi|937902417|dbj|BAS77471.1|/1.35983e-176/Os02g0197600 [Oryza sativa Japonica Group]//gi|937902417|dbj|BAS77471.1|/9.28861e-177/Os02g0197600 [Oryza sativa Japonica Group]	K08909|1|8e-78|238|osa:4328623|light-harvesting complex I chlorophyll a/b binding protein 3	GO:0005739//mitochondrion;GO:0009522//photosystem I;GO:0009535//chloroplast thylakoid membrane;GO:0009941//chloroplast envelope;GO:0010287//plastoglobule;GO:0016021//integral component of membrane	GO:0016168//chlorophyll binding;GO:0031409//pigment binding;GO:0046872//metal ion binding	GO:0009416//response to light stimulus;GO:0009768//photosynthesis, light harvesting in photosystem I;GO:0018298//protein-chromophore linkage;GO:0019344//cysteine biosynthetic process	gi|49388158|dbj|BAD25286.1|/7.67598e-77/chlorophyll a/b-binding protein type III precursor-like protein [Oryza sativa Japonica Group]//gi|937902417|dbj|BAS77471.1|/1.35983e-176/Os02g0197600 [Oryza sativa Japonica Group]//gi|937902417|dbj|BAS77471.1|/9.28861e-177/Os02g0197600 [Oryza sativa Japonica Group]
OS08G0532350	4	56.38	3.81711	Up	0.934459	K12669|1|1e-32|124|aly:ARALYDRAFT_334448|oligosaccharyltransferase complex subunit gamma	GO:0005737//cytoplasm;GO:0016021//integral component of membrane	-	GO:0015031//protein transport	gi|15214179|sp|Q9XJ54.1|NTF2_ORYSJ/7.57691e-76/RecName: Full=Nuclear transport factor 2; Short=NTF-2	K12669|1|1e-32|124|aly:ARALYDRAFT_334448|oligosaccharyltransferase complex subunit gamma	GO:0005737//cytoplasm;GO:0016021//integral component of membrane	-	GO:0015031//protein transport	gi|15214179|sp|Q9XJ54.1|NTF2_ORYSJ/7.57691e-76/RecName: Full=Nuclear transport factor 2; Short=NTF-2
OS03G0231600	0.535	14.135	4.72359	Up	0.880041	K00826|1|0.0|647|dosa:Os03t0231600-01|branched-chain amino acid aminotransferase [EC:2.6.1.42]	-	GO:0052654//L-leucine transaminase activity;GO:0052655//L-valine transaminase activity;GO:0052656//L-isoleucine transaminase activity	GO:0009081//branched-chain amino acid metabolic process	gi|113547932|dbj|BAF11375.1|/0/Os03g0231600 [Oryza sativa Japonica Group]	K00826|1|0.0|647|dosa:Os03t0231600-01|branched-chain amino acid aminotransferase [EC:2.6.1.42]	-	GO:0052654//L-leucine transaminase activity;GO:0052655//L-valine transaminase activity;GO:0052656//L-isoleucine transaminase activity	GO:0009081//branched-chain amino acid metabolic process	gi|113547932|dbj|BAF11375.1|/0/Os03g0231600 [Oryza sativa Japonica Group]
OS11G0153500	0.165	6.505	5.30101	Up	0.802215	K03106|1|3e-14|78.2|obr:102710065|signal recognition particle subunit SRP54	-	-	-	gi|62732734|gb|AAX94853.1|/3.89972e-105/expressed protein [Oryza sativa Japonica Group]	K03106|1|3e-14|78.2|obr:102710065|signal recognition particle subunit SRP54	-	-	-	gi|62732734|gb|AAX94853.1|/3.89972e-105/expressed protein [Oryza sativa Japonica Group]
OS01G0348900	2.82	18.76	2.73389	Up	0.834305	K13457|1|8e-31|122|obr:102710757|disease resistance protein RPM1!K04730|2|3e-27|111|dosa:Os11t0607900-01|interleukin-1 receptor-associated kinase 1 [EC:2.7.11.1]!K04733|3|3e-18|85.9|sita:101759953|interleukin-1 receptor-associated kinase 4 [EC:2.7.11.1]	-	GO:0030246//carbohydrate binding	-	gi|122222563|sp|Q0JMY8.1|SALT_ORYSJ/6.9245e-102/RecName: Full=Salt stress-induced protein; Short=Salt protein; AltName: Full=Protein lectin-like; AltName: Full=Protein mannose-binding lectin	K13457|1|8e-31|122|obr:102710757|disease resistance protein RPM1!K04730|2|3e-27|111|dosa:Os11t0607900-01|interleukin-1 receptor-associated kinase 1 [EC:2.7.11.1]!K04733|3|3e-18|85.9|sita:101759953|interleukin-1 receptor-associated kinase 4 [EC:2.7.11.1]	-	GO:0030246//carbohydrate binding	-	gi|122222563|sp|Q0JMY8.1|SALT_ORYSJ/6.9245e-102/RecName: Full=Salt stress-induced protein; Short=Salt protein; AltName: Full=Protein lectin-like; AltName: Full=Protein mannose-binding lectin
OS06G0513862	0.065	10.925	5.11614	Up	0.858517	-	GO:0016023//cytoplasmic, membrane-bounded vesicle	-	GO:0006952//defense response	gi|54291522|dbj|BAD62329.1|/2.25021e-68/thionin Osthi1 [Oryza sativa Japonica Group]	-	GO:0016023//cytoplasmic, membrane-bounded vesicle	-	GO:0006952//defense response	gi|54291522|dbj|BAD62329.1|/2.25021e-68/thionin Osthi1 [Oryza sativa Japonica Group]
OS01G0140500	163.655	53.9	-1.6023	Down	0.81817	K02898|1|5e-79|233|dosa:Os01t0140500-01|large subunit ribosomal protein L26e	GO:0005739//mitochondrion;GO:0022625//cytosolic large ribosomal subunit	GO:0003735//structural constituent of ribosome	GO:0002181//cytoplasmic translation;GO:0042273//ribosomal large subunit biogenesis	gi|113531512|dbj|BAF03895.1|/5.14293e-78/Os01g0140500 [Oryza sativa Japonica Group]	K02898|1|5e-79|233|dosa:Os01t0140500-01|large subunit ribosomal protein L26e	GO:0005739//mitochondrion;GO:0022625//cytosolic large ribosomal subunit	GO:0003735//structural constituent of ribosome	GO:0002181//cytoplasmic translation;GO:0042273//ribosomal large subunit biogenesis	gi|113531512|dbj|BAF03895.1|/5.14293e-78/Os01g0140500 [Oryza sativa Japonica Group]
OS03G0250400	5.39	169.075	4.97123	Up	0.978672	-	GO:0016023//cytoplasmic, membrane-bounded vesicle	-	-	gi|108707193|gb|ABF94988.1|/1.13749e-50/Protease inhibitor/seed storage/LTP family protein, expressed [Oryza sativa Japonica Group]	-	GO:0016023//cytoplasmic, membrane-bounded vesicle	-	-	gi|108707193|gb|ABF94988.1|/1.13749e-50/Protease inhibitor/seed storage/LTP family protein, expressed [Oryza sativa Japonica Group]
OS11G0485500	0	133.965	8.06571	Up	0.984979	-	-	-	-	gi|77550982|gb|ABA93779.1|/4.81636e-30/expressed protein [Oryza sativa Japonica Group]	-	-	-	-	gi|77550982|gb|ABA93779.1|/4.81636e-30/expressed protein [Oryza sativa Japonica Group]
OS08G0155550	1.475	17.275	3.5499	Up	0.86502	K14638|1|0.0|494|bdi:100841557|solute carrier family 15 (peptide/histidine transporter), member 3/4	GO:0016020//membrane;GO:0016023//cytoplasmic, membrane-bounded vesicle	-	-	gi|1002291577|ref|XP_015650127.1|/0/PREDICTED: protein NRT1/ PTR FAMILY 6.3 [Oryza sativa Japonica Group]	K14638|1|0.0|494|bdi:100841557|solute carrier family 15 (peptide/histidine transporter), member 3/4	GO:0016020//membrane;GO:0016023//cytoplasmic, membrane-bounded vesicle	-	-	gi|1002291577|ref|XP_015650127.1|/0/PREDICTED: protein NRT1/ PTR FAMILY 6.3 [Oryza sativa Japonica Group]
OS08G0375400	0.035	14.045	5.62295	Up	0.883809	K01870|1|9e-12|68.6|eus:EUTSA_v10003524mg|isoleucyl-tRNA synthetase [EC:6.1.1.5]!K19027|2|3e-06|52.0|smo:SELMODRAFT_443317|zinc finger FYVE domain-containing protein 26	GO:0016020//membrane	-	-	gi|40253353|dbj|BAD05285.1|/6.73437e-103/disease resistance response protein-like [Oryza sativa Japonica Group]	K01870|1|9e-12|68.6|eus:EUTSA_v10003524mg|isoleucyl-tRNA synthetase [EC:6.1.1.5]!K19027|2|3e-06|52.0|smo:SELMODRAFT_443317|zinc finger FYVE domain-containing protein 26	GO:0016020//membrane	-	-	gi|40253353|dbj|BAD05285.1|/6.73437e-103/disease resistance response protein-like [Oryza sativa Japonica Group]
OS03G0240500	771.295	273.59	-1.49527	Down	0.815614	-	GO:0009707//chloroplast outer membrane;GO:0016021//integral component of membrane	GO:0005525//GTP binding;GO:0015450//P-P-bond-hydrolysis-driven protein transmembrane transporter activity;GO:0016787//hydrolase activity	GO:0006886//intracellular protein transport;GO:0008152//metabolic process;GO:0071806//protein transmembrane transport	gi|218192413|gb|EEC74840.1|/0/hypothetical protein OsI_10695 [Oryza sativa Indica Group]	-	GO:0009707//chloroplast outer membrane;GO:0016021//integral component of membrane	GO:0005525//GTP binding;GO:0015450//P-P-bond-hydrolysis-driven protein transmembrane transporter activity;GO:0016787//hydrolase activity	GO:0006886//intracellular protein transport;GO:0008152//metabolic process;GO:0071806//protein transmembrane transport	gi|218192413|gb|EEC74840.1|/0/hypothetical protein OsI_10695 [Oryza sativa Indica Group]
OS02G0184700	0.755	12.255	4.02075	Up	0.848966	K15472|1|5e-123|372|sot:102603857|premnaspirodiene oxygenase [EC:1.14.13.121]!K16083|3|2e-121|368|osa:4329725|ent-isokaurene C2-hydroxylase [EC:1.14.13.143]!K17854|5|5e-120|365|egr:104417836|cytochrome P450, family 2, subfamily K	GO:0016020//membrane	GO:0005506//iron ion binding;GO:0016709//oxidoreductase activity, acting on paired donors, with incorporation or reduction of molecular oxygen, NAD(P)H as one donor, and incorporation of one atom of oxygen;GO:0020037//heme binding	GO:0044550//secondary metabolite biosynthetic process;GO:0055114//oxidation-reduction process	gi|113535642|dbj|BAF08025.1|/0/Os02g0184700 [Oryza sativa Japonica Group]	K15472|1|5e-123|372|sot:102603857|premnaspirodiene oxygenase [EC:1.14.13.121]!K16083|3|2e-121|368|osa:4329725|ent-isokaurene C2-hydroxylase [EC:1.14.13.143]!K17854|5|5e-120|365|egr:104417836|cytochrome P450, family 2, subfamily K	GO:0016020//membrane	GO:0005506//iron ion binding;GO:0016709//oxidoreductase activity, acting on paired donors, with incorporation or reduction of molecular oxygen, NAD(P)H as one donor, and incorporation of one atom of oxygen;GO:0020037//heme binding	GO:0044550//secondary metabolite biosynthetic process;GO:0055114//oxidation-reduction process	gi|113535642|dbj|BAF08025.1|/0/Os02g0184700 [Oryza sativa Japonica Group]
OS12G0198000	3.995	19.805	2.3096	Up	0.809029	-	GO:0016023//cytoplasmic, membrane-bounded vesicle	-	-	gi|77553863|gb|ABA96659.1|/5.85665e-78/expressed protein [Oryza sativa Japonica Group]	-	GO:0016023//cytoplasmic, membrane-bounded vesicle	-	-	gi|77553863|gb|ABA96659.1|/5.85665e-78/expressed protein [Oryza sativa Japonica Group]
OS02G0758000	28.185	209.345	2.89288	Up	0.922436	K13993|1|9e-87|264|dosa:Os02t0758000-01|HSP20 family protein	-	-	GO:0009408//response to heat	gi|75294195|sp|Q6Z7V2.1|HS24M_ORYSJ/8.29253e-86/RecName: Full=24.1 kDa heat shock protein, mitochondrial; Short=OsHsp24.1; Flags: Precursor	K13993|1|9e-87|264|dosa:Os02t0758000-01|HSP20 family protein	-	-	GO:0009408//response to heat	gi|75294195|sp|Q6Z7V2.1|HS24M_ORYSJ/8.29253e-86/RecName: Full=24.1 kDa heat shock protein, mitochondrial; Short=OsHsp24.1; Flags: Precursor
OS02G0629200	11.075	149.2	3.75187	Up	0.953822	K09872|1|3e-45|147|dosa:Os02t0629200-01|aquaporin PIP	GO:0005773//vacuole;GO:0005886//plasma membrane;GO:0009506//plasmodesma;GO:0016021//integral component of membrane	GO:0015250//water channel activity;GO:0015254//glycerol channel activity	GO:0006833//water transport;GO:0015793//glycerol transport;GO:0034220//ion transmembrane transport	gi|75291011|sp|Q6K215.1|PIP22_ORYSJ/0/RecName: Full=Probable aquaporin PIP2-2; AltName: Full=OsPIP2;2; AltName: Full=Plasma membrane intrinsic protein 2-2//gi|937904831|dbj|BAS79885.1|/3.00721e-44/Os02g0629200 [Oryza sativa Japonica Group]	K09872|1|3e-45|147|dosa:Os02t0629200-01|aquaporin PIP	GO:0005773//vacuole;GO:0005886//plasma membrane;GO:0009506//plasmodesma;GO:0016021//integral component of membrane	GO:0015250//water channel activity;GO:0015254//glycerol channel activity	GO:0006833//water transport;GO:0015793//glycerol transport;GO:0034220//ion transmembrane transport	gi|75291011|sp|Q6K215.1|PIP22_ORYSJ/0/RecName: Full=Probable aquaporin PIP2-2; AltName: Full=OsPIP2;2; AltName: Full=Plasma membrane intrinsic protein 2-2//gi|937904831|dbj|BAS79885.1|/3.00721e-44/Os02g0629200 [Oryza sativa Japonica Group]
OS04G0147600	0.615	55.525	6.49641	Up	0.963912	-	-	-	-	gi|612339923|gb|AHW98634.1|/1.55686e-47/MEG [Oryza glaberrima]	-	-	-	-	gi|612339923|gb|AHW98634.1|/1.55686e-47/MEG [Oryza glaberrima]
OS06G0714366	6.405	35.65	2.47663	Up	0.858123	K14488|1|7e-42|142|dosa:Os06t0714300-01|SAUR family protein	-	-	GO:0009733//response to auxin	gi|53792934|dbj|BAD54110.1|/6.70405e-41/auxin-induced protein-like [Oryza sativa Japonica Group]	K14488|1|7e-42|142|dosa:Os06t0714300-01|SAUR family protein	-	-	GO:0009733//response to auxin	gi|53792934|dbj|BAD54110.1|/6.70405e-41/auxin-induced protein-like [Oryza sativa Japonica Group]
OS03G0601500	4091.88	1148.98	-1.83241	Down	0.855977	-	GO:0016021//integral component of membrane	-	-	gi|255674685|dbj|BAF12536.2|/3.58295e-56/Os03g0601500 [Oryza sativa Japonica Group]	-	GO:0016021//integral component of membrane	-	-	gi|255674685|dbj|BAF12536.2|/3.58295e-56/Os03g0601500 [Oryza sativa Japonica Group]
OS03G0401300	46.715	140.245	1.58599	Up	0.815385	K00695|1|5e-86|275|dosa:Os03t0401300-01|sucrose synthase [EC:2.4.1.13]	GO:0000124//SAGA complex;GO:0005643//nuclear pore;GO:0070390//transcription export complex 2;GO:0071819//DUBm complex	GO:0003713//transcription coactivator activity;GO:0016157//sucrose synthase activity	GO:0005985//sucrose metabolic process;GO:0006368//transcription elongation from RNA polymerase II promoter;GO:0006406//mRNA export from nucleus;GO:0009058//biosynthetic process;GO:0010037//response to carbon dioxide;GO:0015031//protein transport;GO:0016578//histone deubiquitination;GO:0045893//positive regulation of transcription, DNA-templated	gi|401140|sp|P31924.1|SUS1_ORYSJ/0/RecName: Full=Sucrose synthase 1; Short=OsSUS1; AltName: Full=Sucrose synthase 2; Short=RSs2; AltName: Full=Sucrose-UDP glucosyltransferase 1//gi|937909685|dbj|BAS84605.1|/0/Os03g0401300, partial [Oryza sativa Japonica Group]//gi|937909686|dbj|BAS84606.1|/3.62401e-93/Os03g0401300, partial [Oryza sativa Japonica Group]	K00695|1|5e-86|275|dosa:Os03t0401300-01|sucrose synthase [EC:2.4.1.13]	GO:0000124//SAGA complex;GO:0005643//nuclear pore;GO:0070390//transcription export complex 2;GO:0071819//DUBm complex	GO:0003713//transcription coactivator activity;GO:0016157//sucrose synthase activity	GO:0005985//sucrose metabolic process;GO:0006368//transcription elongation from RNA polymerase II promoter;GO:0006406//mRNA export from nucleus;GO:0009058//biosynthetic process;GO:0010037//response to carbon dioxide;GO:0015031//protein transport;GO:0016578//histone deubiquitination;GO:0045893//positive regulation of transcription, DNA-templated	gi|401140|sp|P31924.1|SUS1_ORYSJ/0/RecName: Full=Sucrose synthase 1; Short=OsSUS1; AltName: Full=Sucrose synthase 2; Short=RSs2; AltName: Full=Sucrose-UDP glucosyltransferase 1//gi|937909685|dbj|BAS84605.1|/0/Os03g0401300, partial [Oryza sativa Japonica Group]//gi|937909686|dbj|BAS84606.1|/3.62401e-93/Os03g0401300, partial [Oryza sativa Japonica Group]
OS09G0532900	2.795	19.605	2.8103	Up	0.840383	K09422|1|6e-119|373|dosa:Os09t0532900-01|myb proto-oncogene protein, plant	-	GO:0003677//DNA binding	-	gi|113631998|dbj|BAF25679.1|/0/Os09g0532900 [Oryza sativa Japonica Group]//gi|937934202|dbj|BAT09117.1|/5.69166e-118/Os09g0532900, partial [Oryza sativa Japonica Group]//gi|937934203|dbj|BAT09118.1|/6.48087e-69/Os09g0532900, partial [Oryza sativa Japonica Group]	K09422|1|6e-119|373|dosa:Os09t0532900-01|myb proto-oncogene protein, plant	-	GO:0003677//DNA binding	-	gi|113631998|dbj|BAF25679.1|/0/Os09g0532900 [Oryza sativa Japonica Group]//gi|937934202|dbj|BAT09117.1|/5.69166e-118/Os09g0532900, partial [Oryza sativa Japonica Group]//gi|937934203|dbj|BAT09118.1|/6.48087e-69/Os09g0532900, partial [Oryza sativa Japonica Group]
OS10G0144800	6.775	34.535	2.34977	Up	0.846968	-	-	-	-	gi|937934956|dbj|BAT09870.1|/0/Os10g0144800 [Oryza sativa Japonica Group]	-	-	-	-	gi|937934956|dbj|BAT09870.1|/0/Os10g0144800 [Oryza sativa Japonica Group]
OS04G0320700	0.555	12.08	4.44399	Up	0.859172	K13030|1|7e-119|362|sbi:SORBI_01g001220|cyanohydrin beta-glucosyltransferase [EC:2.4.1.85]!K00699|4|1e-63|218|sly:101262190|glucuronosyltransferase [EC:2.4.1.17]!K13692|5|1e-63|218|rcu:RCOM_1154190|UDP-glucose:(indol-3-yl)acetate beta-D-glucosyltransferase [EC:2.4.1.121]	GO:0043231//intracellular membrane-bounded organelle	GO:0080043//quercetin 3-O-glucosyltransferase activity;GO:0080044//quercetin 7-O-glucosyltransferase activity	GO:0009813//flavonoid biosynthetic process;GO:0052696//flavonoid glucuronidation	gi|937913654|dbj|BAS88573.1|/0/Os04g0320700, partial [Oryza sativa Japonica Group]	K13030|1|7e-119|362|sbi:SORBI_01g001220|cyanohydrin beta-glucosyltransferase [EC:2.4.1.85]!K00699|4|1e-63|218|sly:101262190|glucuronosyltransferase [EC:2.4.1.17]!K13692|5|1e-63|218|rcu:RCOM_1154190|UDP-glucose:(indol-3-yl)acetate beta-D-glucosyltransferase [EC:2.4.1.121]	GO:0043231//intracellular membrane-bounded organelle	GO:0080043//quercetin 3-O-glucosyltransferase activity;GO:0080044//quercetin 7-O-glucosyltransferase activity	GO:0009813//flavonoid biosynthetic process;GO:0052696//flavonoid glucuronidation	gi|937913654|dbj|BAS88573.1|/0/Os04g0320700, partial [Oryza sativa Japonica Group]
OS06G0659500	959.18	326.975	-1.55262	Down	0.821102	K03676|1|5e-50|156|dosa:Os06t0659500-01|glutaredoxin 3	GO:0005783//endoplasmic reticulum;GO:0005794//Golgi apparatus	GO:0009055//electron carrier activity;GO:0015035//protein disulfide oxidoreductase activity	GO:0045454//cell redox homeostasis;GO:0055114//oxidation-reduction process	gi|113596305|dbj|BAF20179.1|/5.11989e-49/Os06g0659500, partial [Oryza sativa Japonica Group]	K03676|1|5e-50|156|dosa:Os06t0659500-01|glutaredoxin 3	GO:0005783//endoplasmic reticulum;GO:0005794//Golgi apparatus	GO:0009055//electron carrier activity;GO:0015035//protein disulfide oxidoreductase activity	GO:0045454//cell redox homeostasis;GO:0055114//oxidation-reduction process	gi|113596305|dbj|BAF20179.1|/5.11989e-49/Os06g0659500, partial [Oryza sativa Japonica Group]
OS01G0637800	0.03	12.885	5.55185	Up	0.878174	K09422|1|0.0|526|dosa:Os01t0637800-00|myb proto-oncogene protein, plant	-	GO:0003677//DNA binding	-	gi|937897372|dbj|BAS73352.1|/0/Os01g0637800, partial [Oryza sativa Japonica Group]	K09422|1|0.0|526|dosa:Os01t0637800-00|myb proto-oncogene protein, plant	-	GO:0003677//DNA binding	-	gi|937897372|dbj|BAS73352.1|/0/Os01g0637800, partial [Oryza sativa Japonica Group]
OS09G0379600	0.9	16.63	4.20772	Up	0.884366	K09338|1|4e-67|218|osa:9266289|homeobox-leucine zipper protein	-	-	-	gi|937932921|dbj|BAT07836.1|/3.21629e-124/Os09g0379600 [Oryza sativa Japonica Group]	K09338|1|4e-67|218|osa:9266289|homeobox-leucine zipper protein	-	-	-	gi|937932921|dbj|BAT07836.1|/3.21629e-124/Os09g0379600 [Oryza sativa Japonica Group]
OS03G0333400	10.17	47.295	2.21737	Up	0.850064	K08902|1|7e-83|249|dosa:Os03t0333400-01|photosystem II Psb27 protein	GO:0009535//chloroplast thylakoid membrane	-	GO:0006364//rRNA processing;GO:0009657//plastid organization;GO:0010206//photosystem II repair;GO:0010207//photosystem II assembly;GO:0035304//regulation of protein dephosphorylation	gi|113548495|dbj|BAF11938.1|/6.62166e-82/Os03g0333400 [Oryza sativa Japonica Group]	K08902|1|7e-83|249|dosa:Os03t0333400-01|photosystem II Psb27 protein	GO:0009535//chloroplast thylakoid membrane	-	GO:0006364//rRNA processing;GO:0009657//plastid organization;GO:0010206//photosystem II repair;GO:0010207//photosystem II assembly;GO:0035304//regulation of protein dephosphorylation	gi|113548495|dbj|BAF11938.1|/6.62166e-82/Os03g0333400 [Oryza sativa Japonica Group]
OS06G0598850	0	14.36	4.84398	Up	0.882285	K15397|1|0.0|995|dosa:Os06t0598800-01|3-ketoacyl-CoA synthase [EC:2.3.1.199]	GO:0016021//integral component of membrane	GO:0016747//transferase activity, transferring acyl groups other than amino-acyl groups	GO:0006633//fatty acid biosynthetic process	gi|113596036|dbj|BAF19910.1|/0/Os06g0598800 [Oryza sativa Japonica Group]	K15397|1|0.0|995|dosa:Os06t0598800-01|3-ketoacyl-CoA synthase [EC:2.3.1.199]	GO:0016021//integral component of membrane	GO:0016747//transferase activity, transferring acyl groups other than amino-acyl groups	GO:0006633//fatty acid biosynthetic process	gi|113596036|dbj|BAF19910.1|/0/Os06g0598800 [Oryza sativa Japonica Group]
OS06G0722450	1.21	39.55	5.0306	Up	0.945156	-	-	-	-	gi|113596647|dbj|BAF20521.1|/0/Os06g0722100 [Oryza sativa Japonica Group]	-	-	-	-	gi|113596647|dbj|BAF20521.1|/0/Os06g0722100 [Oryza sativa Japonica Group]
OS11G0178800	11.57	58.165	2.32976	Up	0.86579	K01870|1|1e-34|134|eus:EUTSA_v10003524mg|isoleucyl-tRNA synthetase [EC:6.1.1.5]!K19027|2|1e-10|65.1|smo:SELMODRAFT_443317|zinc finger FYVE domain-containing protein 26	GO:0016023//cytoplasmic, membrane-bounded vesicle	-	-	gi|62734201|gb|AAX96310.1|/3.21044e-97/At3g13650 [Oryza sativa Japonica Group]	K01870|1|1e-34|134|eus:EUTSA_v10003524mg|isoleucyl-tRNA synthetase [EC:6.1.1.5]!K19027|2|1e-10|65.1|smo:SELMODRAFT_443317|zinc finger FYVE domain-containing protein 26	GO:0016023//cytoplasmic, membrane-bounded vesicle	-	-	gi|62734201|gb|AAX96310.1|/3.21044e-97/At3g13650 [Oryza sativa Japonica Group]
OS03G0150600	3.925	23.905	2.60655	Up	0.842823	K08176|1|0.0|995|osa:4331635|MFS transporter, PHS family, inorganic phosphate transporter	GO:0005887//integral component of plasma membrane	GO:0005315//inorganic phosphate transmembrane transporter activity;GO:0015293//symporter activity;GO:0022891//substrate-specific transmembrane transporter activity	GO:0006817//phosphate ion transport;GO:0055085//transmembrane transport	gi|255674210|dbj|BAF10891.2|/0/Os03g0150600 [Oryza sativa Japonica Group]//gi|75299860|sp|Q8H6H4.1|PHT11_ORYSJ/0/RecName: Full=Inorganic phosphate transporter 1-1; Short=OsPT1; Short=OsPht1;1; AltName: Full=H(+)/Pi cotransporter	K08176|1|0.0|995|osa:4331635|MFS transporter, PHS family, inorganic phosphate transporter	GO:0005887//integral component of plasma membrane	GO:0005315//inorganic phosphate transmembrane transporter activity;GO:0015293//symporter activity;GO:0022891//substrate-specific transmembrane transporter activity	GO:0006817//phosphate ion transport;GO:0055085//transmembrane transport	gi|255674210|dbj|BAF10891.2|/0/Os03g0150600 [Oryza sativa Japonica Group]//gi|75299860|sp|Q8H6H4.1|PHT11_ORYSJ/0/RecName: Full=Inorganic phosphate transporter 1-1; Short=OsPT1; Short=OsPht1;1; AltName: Full=H(+)/Pi cotransporter
OS07G0106900	126.06	967.08	2.93952	Up	0.931871	K01870|1|9e-09|58.9|eus:EUTSA_v10003524mg|isoleucyl-tRNA synthetase [EC:6.1.1.5]	GO:0016023//cytoplasmic, membrane-bounded vesicle	-	-	gi|22324474|dbj|BAC10389.1|/8.02693e-94/disease resistance response protein-like protein [Oryza sativa Japonica Group]	K01870|1|9e-09|58.9|eus:EUTSA_v10003524mg|isoleucyl-tRNA synthetase [EC:6.1.1.5]	GO:0016023//cytoplasmic, membrane-bounded vesicle	-	-	gi|22324474|dbj|BAC10389.1|/8.02693e-94/disease resistance response protein-like protein [Oryza sativa Japonica Group]
OS07G0258400	1.615	14.225	3.13882	Up	0.834567	K03322|1|0.0|847|obr:102721181|manganese transport protein!K12347|3|0.0|655|pop:POPTR_0002s08100g|natural resistance-associated macrophage protein	GO:0016021//integral component of membrane	GO:0005381//iron ion transmembrane transporter activity	GO:0034755//iron ion transmembrane transport;GO:0055072//iron ion homeostasis	gi|122167523|sp|Q0D7E4.1|NRAM1_ORYSJ/0/RecName: Full=Metal transporter Nramp1; Short=OsNramp1//gi|937925963|dbj|BAT00880.1|/0/Os07g0258400, partial [Oryza sativa Japonica Group]	K03322|1|0.0|847|obr:102721181|manganese transport protein!K12347|3|0.0|655|pop:POPTR_0002s08100g|natural resistance-associated macrophage protein	GO:0016021//integral component of membrane	GO:0005381//iron ion transmembrane transporter activity	GO:0034755//iron ion transmembrane transport;GO:0055072//iron ion homeostasis	gi|122167523|sp|Q0D7E4.1|NRAM1_ORYSJ/0/RecName: Full=Metal transporter Nramp1; Short=OsNramp1//gi|937925963|dbj|BAT00880.1|/0/Os07g0258400, partial [Oryza sativa Japonica Group]
OS09G0244600	44.48	5.39	-3.0448	Down	0.894293	-	-	-	-	gi|49389159|dbj|BAD26453.1|/1.80016e-47/hypothetical protein [Oryza sativa Japonica Group]	-	-	-	-	gi|49389159|dbj|BAD26453.1|/1.80016e-47/hypothetical protein [Oryza sativa Japonica Group]
OS03G0583800	19.935	69.86	1.80916	Up	0.82487	K13348|1|0.0|559|dosa:Os03t0583800-01|protein Mpv17	GO:0009536//plastid;GO:0016021//integral component of membrane	-	-	gi|113549034|dbj|BAF12477.1|/0/Os03g0583800 [Oryza sativa Japonica Group]	K13348|1|0.0|559|dosa:Os03t0583800-01|protein Mpv17	GO:0009536//plastid;GO:0016021//integral component of membrane	-	-	gi|113549034|dbj|BAF12477.1|/0/Os03g0583800 [Oryza sativa Japonica Group]
OS12G0218100	2.045	17.785	3.14063	Up	0.8537	-	-	-	-	gi|937941444|dbj|BAT16356.1|/3.60729e-15/Os12g0218100 [Oryza sativa Japonica Group]	-	-	-	-	gi|937941444|dbj|BAT16356.1|/3.60729e-15/Os12g0218100 [Oryza sativa Japonica Group]
OS01G0110200	0.555	17.79	5.00243	Up	0.901124	-	-	-	-	gi|215766527|dbj|BAG98835.1|/3.3549e-87/unnamed protein product [Oryza sativa Japonica Group]	-	-	-	-	gi|215766527|dbj|BAG98835.1|/3.3549e-87/unnamed protein product [Oryza sativa Japonica Group]
OS06G0101600	53.795	435.635	3.01758	Up	0.931756	K02638|1|6e-77|231|dosa:Os06t0101600-01|plastocyanin	GO:0009535//chloroplast thylakoid membrane	GO:0005507//copper ion binding;GO:0009055//electron carrier activity	GO:0055114//oxidation-reduction process	gi|122168719|sp|Q0DFC9.1|PLAS_ORYSJ/6.13486e-76/RecName: Full=Plastocyanin, chloroplastic; Flags: Precursor	K02638|1|6e-77|231|dosa:Os06t0101600-01|plastocyanin	GO:0009535//chloroplast thylakoid membrane	GO:0005507//copper ion binding;GO:0009055//electron carrier activity	GO:0055114//oxidation-reduction process	gi|122168719|sp|Q0DFC9.1|PLAS_ORYSJ/6.13486e-76/RecName: Full=Plastocyanin, chloroplastic; Flags: Precursor
OS11G0683600	70.09	16.87	-2.05475	Down	0.846624	-	-	-	-	gi|937940345|dbj|BAT15258.1|/5.83339e-117/Os11g0683600 [Oryza sativa Japonica Group]	-	-	-	-	gi|937940345|dbj|BAT15258.1|/5.83339e-117/Os11g0683600 [Oryza sativa Japonica Group]
OS01G0227500	0.08	7.93	6.63118	Up	0.829997	K00517|1|3e-97|310|ath:AT5G24960|!K07408|2|3e-93|299|egr:104434241|cytochrome P450, family 1, subfamily A, polypeptide 1 [EC:1.14.14.1]!K11868|3|3e-89|289|brp:103857338|indoleacetaldoxime dehydratase [EC:4.99.1.6]	GO:0016021//integral component of membrane;GO:0016023//cytoplasmic, membrane-bounded vesicle	GO:0005506//iron ion binding;GO:0016709//oxidoreductase activity, acting on paired donors, with incorporation or reduction of molecular oxygen, NAD(P)H as one donor, and incorporation of one atom of oxygen;GO:0020037//heme binding	GO:0044550//secondary metabolite biosynthetic process;GO:0055114//oxidation-reduction process	gi|1002230511|ref|XP_015649308.1|/0/PREDICTED: cytochrome P450 71A1 [Oryza sativa Japonica Group]	K00517|1|3e-97|310|ath:AT5G24960|!K07408|2|3e-93|299|egr:104434241|cytochrome P450, family 1, subfamily A, polypeptide 1 [EC:1.14.14.1]!K11868|3|3e-89|289|brp:103857338|indoleacetaldoxime dehydratase [EC:4.99.1.6]	GO:0016021//integral component of membrane;GO:0016023//cytoplasmic, membrane-bounded vesicle	GO:0005506//iron ion binding;GO:0016709//oxidoreductase activity, acting on paired donors, with incorporation or reduction of molecular oxygen, NAD(P)H as one donor, and incorporation of one atom of oxygen;GO:0020037//heme binding	GO:0044550//secondary metabolite biosynthetic process;GO:0055114//oxidation-reduction process	gi|1002230511|ref|XP_015649308.1|/0/PREDICTED: cytochrome P450 71A1 [Oryza sativa Japonica Group]
OS01G0191100	1718.58	494.945	-1.79587	Down	0.852668	K02943|1|8e-35|123|dosa:Os01t0191100-01|large subunit ribosomal protein LP2	GO:0005840//ribosome	GO:0003735//structural constituent of ribosome	GO:0006414//translational elongation	gi|113531799|dbj|BAF04182.1|/7.84244e-34/Os01g0191100 [Oryza sativa Japonica Group]	K02943|1|8e-35|123|dosa:Os01t0191100-01|large subunit ribosomal protein LP2	GO:0005840//ribosome	GO:0003735//structural constituent of ribosome	GO:0006414//translational elongation	gi|113531799|dbj|BAF04182.1|/7.84244e-34/Os01g0191100 [Oryza sativa Japonica Group]
OS10G0447900	0.17	7.29	5.42231	Up	0.815451	-	GO:0016021//integral component of membrane;GO:0016023//cytoplasmic, membrane-bounded vesicle	GO:0005215//transporter activity	GO:0098656//anion transmembrane transport	gi|937936174|dbj|BAT11088.1|/0/Os10g0447900 [Oryza sativa Japonica Group]	-	GO:0016021//integral component of membrane;GO:0016023//cytoplasmic, membrane-bounded vesicle	GO:0005215//transporter activity	GO:0098656//anion transmembrane transport	gi|937936174|dbj|BAT11088.1|/0/Os10g0447900 [Oryza sativa Japonica Group]
OS04G0477000	0.345	8.42	4.60915	Up	0.822757	K03294|1|4e-70|244|sita:101754459|basic amino acid/polyamine antiporter, APA family!K15095|2|3e-15|83.2|bdi:100839967|(+)-neomenthol dehydrogenase [EC:1.1.1.208]	-	-	-	gi|32488117|emb|CAE05861.1|/0/OSJNBa0044K18.3 [Oryza sativa Japonica Group]	K03294|1|4e-70|244|sita:101754459|basic amino acid/polyamine antiporter, APA family!K15095|2|3e-15|83.2|bdi:100839967|(+)-neomenthol dehydrogenase [EC:1.1.1.208]	-	-	-	gi|32488117|emb|CAE05861.1|/0/OSJNBa0044K18.3 [Oryza sativa Japonica Group]
OS08G0447000	10.985	52.465	2.25582	Up	0.855765	K00058|1|0.0|962|dosa:Os08t0447000-01|D-3-phosphoglycerate dehydrogenase [EC:1.1.1.95]	-	GO:0004617//phosphoglycerate dehydrogenase activity;GO:0016597//amino acid binding;GO:0051287//NAD binding	GO:0006564//L-serine biosynthetic process;GO:0055114//oxidation-reduction process	gi|937930760|dbj|BAT05676.1|/0/Os08g0447000 [Oryza sativa Japonica Group]	K00058|1|0.0|962|dosa:Os08t0447000-01|D-3-phosphoglycerate dehydrogenase [EC:1.1.1.95]	-	GO:0004617//phosphoglycerate dehydrogenase activity;GO:0016597//amino acid binding;GO:0051287//NAD binding	GO:0006564//L-serine biosynthetic process;GO:0055114//oxidation-reduction process	gi|937930760|dbj|BAT05676.1|/0/Os08g0447000 [Oryza sativa Japonica Group]
OS07G0178700	6.775	213.925	4.98074	Up	0.981309	-	-	-	-	gi|113610565|dbj|BAF20943.1|/1.66855e-46/Os07g0178700 [Oryza sativa Japonica Group]	-	-	-	-	gi|113610565|dbj|BAF20943.1|/1.66855e-46/Os07g0178700 [Oryza sativa Japonica Group]
OS04G0168300	0.075	37.835	6.86314	Up	0.950906	-	GO:0005739//mitochondrion;GO:0016021//integral component of membrane	-	-	gi|113563713|dbj|BAF14056.1|/3.32792e-42/Os04g0168300, partial [Oryza sativa Japonica Group]	-	GO:0005739//mitochondrion;GO:0016021//integral component of membrane	-	-	gi|113563713|dbj|BAF14056.1|/3.32792e-42/Os04g0168300, partial [Oryza sativa Japonica Group]
OS10G0556100	132.6	366.725	1.46762	Up	0.808521	-	GO:0005576//extracellular region;GO:0005618//cell wall;GO:0016020//membrane;GO:0016023//cytoplasmic, membrane-bounded vesicle	-	GO:0019953//sexual reproduction;GO:0071555//cell wall organization	gi|413955239|gb|AFW87888.1|/1.6209e-75/hypothetical protein ZEAMMB73_953974 [Zea mays]//gi|75166688|sp|Q94LR4.1|EXPB4_ORYSJ/0/RecName: Full=Expansin-B4; AltName: Full=Beta-expansin-4; AltName: Full=OsEXPB4; AltName: Full=OsaEXPb1.7; Flags: Precursor	-	GO:0005576//extracellular region;GO:0005618//cell wall;GO:0016020//membrane;GO:0016023//cytoplasmic, membrane-bounded vesicle	-	GO:0019953//sexual reproduction;GO:0071555//cell wall organization	gi|413955239|gb|AFW87888.1|/1.6209e-75/hypothetical protein ZEAMMB73_953974 [Zea mays]//gi|75166688|sp|Q94LR4.1|EXPB4_ORYSJ/0/RecName: Full=Expansin-B4; AltName: Full=Beta-expansin-4; AltName: Full=OsEXPB4; AltName: Full=OsaEXPb1.7; Flags: Precursor
OS02G0818000	48.945	163.315	1.73842	Up	0.835681	-	-	GO:0003824//catalytic activity	GO:0008152//metabolic process	gi|937906538|dbj|BAS81592.1|/7.44077e-149/Os02g0818000, partial [Oryza sativa Japonica Group]	-	-	GO:0003824//catalytic activity	GO:0008152//metabolic process	gi|937906538|dbj|BAS81592.1|/7.44077e-149/Os02g0818000, partial [Oryza sativa Japonica Group]
OS05G0247100	3.13	58.85	4.23281	Up	0.947466	K01183|1|6e-88|209|sita:101755917|chitinase [EC:3.2.1.14]	GO:0005576//extracellular region;GO:0016023//cytoplasmic, membrane-bounded vesicle	GO:0004568//chitinase activity;GO:0008061//chitin binding	GO:0005975//carbohydrate metabolic process;GO:0006032//chitin catabolic process;GO:0006952//defense response;GO:0045493//xylan catabolic process	gi|255676171|dbj|BAF16931.2|/0/Os05g0247100 [Oryza sativa Japonica Group]//gi|255676171|dbj|BAF16931.2|/1.02007e-136/Os05g0247100 [Oryza sativa Japonica Group]	K01183|1|6e-88|209|sita:101755917|chitinase [EC:3.2.1.14]	GO:0005576//extracellular region;GO:0016023//cytoplasmic, membrane-bounded vesicle	GO:0004568//chitinase activity;GO:0008061//chitin binding	GO:0005975//carbohydrate metabolic process;GO:0006032//chitin catabolic process;GO:0006952//defense response;GO:0045493//xylan catabolic process	gi|255676171|dbj|BAF16931.2|/0/Os05g0247100 [Oryza sativa Japonica Group]//gi|255676171|dbj|BAF16931.2|/1.02007e-136/Os05g0247100 [Oryza sativa Japonica Group]
OS03G0194600	0.895	13.905	3.95757	Up	0.859614	-	GO:0016020//membrane;GO:0016023//cytoplasmic, membrane-bounded vesicle	-	-	gi|113547724|dbj|BAF11167.1|/1.6111e-112/Os03g0194600 [Oryza sativa Japonica Group]	-	GO:0016020//membrane;GO:0016023//cytoplasmic, membrane-bounded vesicle	-	-	gi|113547724|dbj|BAF11167.1|/1.6111e-112/Os03g0194600 [Oryza sativa Japonica Group]
OS03G0836500	145.515	44.625	-1.70524	Down	0.829047	-	GO:0016023//cytoplasmic, membrane-bounded vesicle	-	-	gi|108711968|gb|ABF99763.1|/7.99213e-57/expressed protein [Oryza sativa Japonica Group]	-	GO:0016023//cytoplasmic, membrane-bounded vesicle	-	-	gi|108711968|gb|ABF99763.1|/7.99213e-57/expressed protein [Oryza sativa Japonica Group]
OS03G0663600	3.94	37.2	3.23904	Up	0.896996	K14297|1|6e-13|72.0|zma:103640102|nuclear pore complex protein Nup98-Nup96	GO:0016023//cytoplasmic, membrane-bounded vesicle	-	-	gi|113549304|dbj|BAF12747.1|/8.56804e-163/Os03g0663500, partial [Oryza sativa Japonica Group]	K14297|1|6e-13|72.0|zma:103640102|nuclear pore complex protein Nup98-Nup96	GO:0016023//cytoplasmic, membrane-bounded vesicle	-	-	gi|113549304|dbj|BAF12747.1|/8.56804e-163/Os03g0663500, partial [Oryza sativa Japonica Group]
OS04G0448900	3.575	22.63	2.66222	Up	0.845494	K09838|1|0.0|1186|dosa:Os04t0448900-00|zeaxanthin epoxidase [EC:1.14.13.90]	GO:0009535//chloroplast thylakoid membrane;GO:0016021//integral component of membrane;GO:0031969//chloroplast membrane	GO:0009540//zeaxanthin epoxidase [overall] activity;GO:0052662//zeaxanthin epoxidase activity;GO:0052663//antheraxanthin epoxidase activity;GO:0071949//FAD binding	GO:0009408//response to heat;GO:0009414//response to water deprivation;GO:0009688//abscisic acid biosynthetic process;GO:0010182//sugar mediated signaling pathway;GO:0010264//myo-inositol hexakisphosphate biosynthetic process;GO:0016123//xanthophyll biosynthetic process;GO:0044550//secondary metabolite biosynthetic process;GO:0050891//multicellular organismal water homeostasis;GO:0055114//oxidati…	gi|122240921|sp|Q0JCU7.1|ZEP_ORYSJ/0/RecName: Full=Zeaxanthin epoxidase, chloroplastic; Short=OsZEP1; AltName: Full=Protein ABA DEFICIENT 1; Short=OsABA1; Flags: Precursor	K09838|1|0.0|1186|dosa:Os04t0448900-00|zeaxanthin epoxidase [EC:1.14.13.90]	GO:0009535//chloroplast thylakoid membrane;GO:0016021//integral component of membrane;GO:0031969//chloroplast membrane	GO:0009540//zeaxanthin epoxidase [overall] activity;GO:0052662//zeaxanthin epoxidase activity;GO:0052663//antheraxanthin epoxidase activity;GO:0071949//FAD binding	GO:0009408//response to heat;GO:0009414//response to water deprivation;GO:0009688//abscisic acid biosynthetic process;GO:0010182//sugar mediated signaling pathway;GO:0010264//myo-inositol hexakisphosphate biosynthetic process;GO:0016123//xanthophyll biosynthetic process;GO:0044550//secondary metabolite biosynthetic process;GO:0050891//multicellular organismal water homeostasis;GO:0055114//oxidati…	gi|122240921|sp|Q0JCU7.1|ZEP_ORYSJ/0/RecName: Full=Zeaxanthin epoxidase, chloroplastic; Short=OsZEP1; AltName: Full=Protein ABA DEFICIENT 1; Short=OsABA1; Flags: Precursor
OS05G0111200	6159.01	2022.67	-1.60644	Down	0.832208	K17795|1|5e-13|67.4|ppp:PHYPADRAFT_172788|mitochondrial import inner membrane translocase subunit TIM17	GO:0005744//mitochondrial inner membrane presequence translocase complex;GO:0005773//vacuole;GO:0009941//chloroplast envelope;GO:0031305//integral component of mitochondrial inner membrane	GO:0015171//amino acid transmembrane transporter activity;GO:0015266//protein channel activity;GO:0042803//protein homodimerization activity	GO:0003333//amino acid transmembrane transport;GO:0030150//protein import into mitochondrial matrix;GO:0042742//defense response to bacterium;GO:0045037//protein import into chloroplast stroma	gi|113577997|dbj|BAF16360.1|/1.38173e-91/Os05g0111200 [Oryza sativa Japonica Group]	K17795|1|5e-13|67.4|ppp:PHYPADRAFT_172788|mitochondrial import inner membrane translocase subunit TIM17	GO:0005744//mitochondrial inner membrane presequence translocase complex;GO:0005773//vacuole;GO:0009941//chloroplast envelope;GO:0031305//integral component of mitochondrial inner membrane	GO:0015171//amino acid transmembrane transporter activity;GO:0015266//protein channel activity;GO:0042803//protein homodimerization activity	GO:0003333//amino acid transmembrane transport;GO:0030150//protein import into mitochondrial matrix;GO:0042742//defense response to bacterium;GO:0045037//protein import into chloroplast stroma	gi|113577997|dbj|BAF16360.1|/1.38173e-91/Os05g0111200 [Oryza sativa Japonica Group]
OS11G0595200	3.585	22.5	2.64988	Up	0.844527	-	GO:0005634//nucleus;GO:0005886//plasma membrane;GO:0009535//chloroplast thylakoid membrane;GO:0009941//chloroplast envelope;GO:0031977//thylakoid lumen	-	GO:0009658//chloroplast organization;GO:0010193//response to ozone;GO:0042742//defense response to bacterium	gi|113645432|dbj|BAF28573.1|/1.6319e-138/Os11g0595200 [Oryza sativa Japonica Group]	-	GO:0005634//nucleus;GO:0005886//plasma membrane;GO:0009535//chloroplast thylakoid membrane;GO:0009941//chloroplast envelope;GO:0031977//thylakoid lumen	-	GO:0009658//chloroplast organization;GO:0010193//response to ozone;GO:0042742//defense response to bacterium	gi|113645432|dbj|BAF28573.1|/1.6319e-138/Os11g0595200 [Oryza sativa Japonica Group]
OS12G0263600	7.01	36.615	2.38495	Up	0.851391	K13081|1|2e-48|130|cit:102621411|leucoanthocyanidin reductase [EC:1.17.1.3]	GO:0005739//mitochondrion	-	-	gi|1002309846|ref|XP_015618293.1|/5.95046e-161/PREDICTED: isoflavone reductase homolog [Oryza sativa Japonica Group]	K13081|1|2e-48|130|cit:102621411|leucoanthocyanidin reductase [EC:1.17.1.3]	GO:0005739//mitochondrion	-	-	gi|1002309846|ref|XP_015618293.1|/5.95046e-161/PREDICTED: isoflavone reductase homolog [Oryza sativa Japonica Group]
OS03G0367101	2.705	37.335	3.78683	Up	0.919045	K13083|1|3e-141|403|dosa:Os03t0367101-00|flavonoid 3',5'-hydroxylase [EC:1.14.13.88]	GO:0016020//membrane	GO:0005506//iron ion binding;GO:0016709//oxidoreductase activity, acting on paired donors, with incorporation or reduction of molecular oxygen, NAD(P)H as one donor, and incorporation of one atom of oxygen;GO:0020037//heme binding	GO:0044550//secondary metabolite biosynthetic process;GO:0055114//oxidation-reduction process	gi|937909410|dbj|BAS84330.1|/3.21468e-140/Os03g0367101, partial [Oryza sativa Japonica Group]	K13083|1|3e-141|403|dosa:Os03t0367101-00|flavonoid 3',5'-hydroxylase [EC:1.14.13.88]	GO:0016020//membrane	GO:0005506//iron ion binding;GO:0016709//oxidoreductase activity, acting on paired donors, with incorporation or reduction of molecular oxygen, NAD(P)H as one donor, and incorporation of one atom of oxygen;GO:0020037//heme binding	GO:0044550//secondary metabolite biosynthetic process;GO:0055114//oxidation-reduction process	gi|937909410|dbj|BAS84330.1|/3.21468e-140/Os03g0367101, partial [Oryza sativa Japonica Group]
OS10G0156300	0.36	14.455	4.56662	Up	0.875913	-	-	-	-	gi|937935033|dbj|BAT09947.1|/1.08801e-26/Os10g0156300, partial [Oryza sativa Japonica Group]	-	-	-	-	gi|937935033|dbj|BAT09947.1|/1.08801e-26/Os10g0156300, partial [Oryza sativa Japonica Group]
OS01G0629750	17.435	57.07	1.71075	Up	0.807539	-	-	-	-	gi|937941454|dbj|BAT16366.1|/5.38412e-47/Os12g0219700, partial [Oryza sativa Japonica Group]	-	-	-	-	gi|937941454|dbj|BAT16366.1|/5.38412e-47/Os12g0219700, partial [Oryza sativa Japonica Group]
OS09G0400000	1.805	26.175	3.85812	Up	0.902991	K00083|1|0.0|701|dosa:Os09t0400000-00|cinnamyl-alcohol dehydrogenase [EC:1.1.1.195]	-	GO:0008270//zinc ion binding;GO:0045551//cinnamyl-alcohol dehydrogenase activity;GO:0052747//sinapyl alcohol dehydrogenase activity	GO:0009809//lignin biosynthetic process;GO:0055114//oxidation-reduction process	gi|257096333|sp|Q6ERW9.2|CAD8B_ORYSJ/0/RecName: Full=Probable cinnamyl alcohol dehydrogenase 8B; Short=OsCAD8B	K00083|1|0.0|701|dosa:Os09t0400000-00|cinnamyl-alcohol dehydrogenase [EC:1.1.1.195]	-	GO:0008270//zinc ion binding;GO:0045551//cinnamyl-alcohol dehydrogenase activity;GO:0052747//sinapyl alcohol dehydrogenase activity	GO:0009809//lignin biosynthetic process;GO:0055114//oxidation-reduction process	gi|257096333|sp|Q6ERW9.2|CAD8B_ORYSJ/0/RecName: Full=Probable cinnamyl alcohol dehydrogenase 8B; Short=OsCAD8B
OS12G0189400	8.21	36.415	2.14908	Up	0.832651	K02701|1|2e-67|206|dosa:Os12t0189400-01|photosystem I subunit PsaN	GO:0009522//photosystem I;GO:0009535//chloroplast thylakoid membrane	-	GO:0006098//pentose-phosphate shunt;GO:0009773//photosynthetic electron transport in photosystem I;GO:0019344//cysteine biosynthetic process;GO:0035304//regulation of protein dephosphorylation	gi|113648841|dbj|BAF29353.1|/2.23762e-66/Os12g0189400 [Oryza sativa Japonica Group]	K02701|1|2e-67|206|dosa:Os12t0189400-01|photosystem I subunit PsaN	GO:0009522//photosystem I;GO:0009535//chloroplast thylakoid membrane	-	GO:0006098//pentose-phosphate shunt;GO:0009773//photosynthetic electron transport in photosystem I;GO:0019344//cysteine biosynthetic process;GO:0035304//regulation of protein dephosphorylation	gi|113648841|dbj|BAF29353.1|/2.23762e-66/Os12g0189400 [Oryza sativa Japonica Group]
OS10G0105850	1.975	22.88	3.53416	Up	0.884235	K18858|1|5e-64|212|brp:103855163|(Z)-3-hexen-1-ol acetyltransferase [EC:2.3.1.195]	GO:0005739//mitochondrion	-	-	gi|937934682|dbj|BAT09596.1|/0/Os10g0105850 [Oryza sativa Japonica Group]	K18858|1|5e-64|212|brp:103855163|(Z)-3-hexen-1-ol acetyltransferase [EC:2.3.1.195]	GO:0005739//mitochondrion	-	-	gi|937934682|dbj|BAT09596.1|/0/Os10g0105850 [Oryza sativa Japonica Group]
OS11G0239500	5.635	31.4	2.47828	Up	0.852193	K14493|1|2e-60|203|ppp:PHYPADRAFT_118478|gibberellin receptor GID1 [EC:3.-.-.-]	-	GO:0016787//hydrolase activity	GO:0008152//metabolic process	gi|255679943|dbj|BAH95178.1|/0/Os11g0239600 [Oryza sativa Japonica Group]	K14493|1|2e-60|203|ppp:PHYPADRAFT_118478|gibberellin receptor GID1 [EC:3.-.-.-]	-	GO:0016787//hydrolase activity	GO:0008152//metabolic process	gi|255679943|dbj|BAH95178.1|/0/Os11g0239600 [Oryza sativa Japonica Group]
OS03G0766350	1747.97	274.19	-2.67244	Down	0.919765	-	GO:0016020//membrane;GO:0016023//cytoplasmic, membrane-bounded vesicle	-	-	gi|255674927|dbj|BAH92382.1|/1.20212e-60/Os03g0766250 [Oryza sativa Japonica Group]	-	GO:0016020//membrane;GO:0016023//cytoplasmic, membrane-bounded vesicle	-	-	gi|255674927|dbj|BAH92382.1|/1.20212e-60/Os03g0766250 [Oryza sativa Japonica Group]
OS06G0324150	864.27	212.21	-2.02599	Down	0.87303	K14638|1|7e-16|78.6|dosa:Os06t0324300-00|solute carrier family 15 (peptide/histidine transporter), member 3/4	GO:0016021//integral component of membrane	GO:0005215//transporter activity	GO:0006810//transport	gi|255677003|dbj|BAH93488.1|/1.42534e-56/Os06g0324150 [Oryza sativa Japonica Group]	K14638|1|7e-16|78.6|dosa:Os06t0324300-00|solute carrier family 15 (peptide/histidine transporter), member 3/4	GO:0016021//integral component of membrane	GO:0005215//transporter activity	GO:0006810//transport	gi|255677003|dbj|BAH93488.1|/1.42534e-56/Os06g0324150 [Oryza sativa Japonica Group]
OS04G0380200	10.765	1.11	-3.27772	Down	0.811945	-	-	-	-	gi|113564167|dbj|BAF14510.1|/6.73203e-139/Os04g0380200 [Oryza sativa Japonica Group]//gi|113564167|dbj|BAF14510.1|/7.22923e-116/Os04g0380200 [Oryza sativa Japonica Group]	-	-	-	-	gi|113564167|dbj|BAF14510.1|/6.73203e-139/Os04g0380200 [Oryza sativa Japonica Group]//gi|113564167|dbj|BAF14510.1|/7.22923e-116/Os04g0380200 [Oryza sativa Japonica Group]
OS06G0592500	101.74	358.21	1.81592	Up	0.849769	K03627|1|7e-78|234|dosa:Os06t0592500-01|putative transcription factor	GO:0005622//intracellular	GO:0003700//transcription factor activity, sequence-specific DNA binding;GO:0003713//transcription coactivator activity;GO:0043565//sequence-specific DNA binding	GO:0006457//protein folding;GO:0009644//response to high light intensity;GO:0009873//ethylene-activated signaling pathway;GO:0034976//response to endoplasmic reticulum stress;GO:0042542//response to hydrogen peroxide;GO:0045893//positive regulation of transcription, DNA-templated	gi|113596014|dbj|BAF19888.1|/6.70629e-77/Os06g0592500 [Oryza sativa Japonica Group]	K03627|1|7e-78|234|dosa:Os06t0592500-01|putative transcription factor	GO:0005622//intracellular	GO:0003700//transcription factor activity, sequence-specific DNA binding;GO:0003713//transcription coactivator activity;GO:0043565//sequence-specific DNA binding	GO:0006457//protein folding;GO:0009644//response to high light intensity;GO:0009873//ethylene-activated signaling pathway;GO:0034976//response to endoplasmic reticulum stress;GO:0042542//response to hydrogen peroxide;GO:0045893//positive regulation of transcription, DNA-templated	gi|113596014|dbj|BAF19888.1|/6.70629e-77/Os06g0592500 [Oryza sativa Japonica Group]
OS03G0299600	65.495	182.915	1.48172	Up	0.802985	-	-	-	-	gi|113548320|dbj|BAF11763.1|/1.86296e-121/Os03g0299600, partial [Oryza sativa Japonica Group]	-	-	-	-	gi|113548320|dbj|BAF11763.1|/1.86296e-121/Os03g0299600, partial [Oryza sativa Japonica Group]
OS12G0115500	843.4	185.18	-2.18729	Down	0.887724	-	GO:0016021//integral component of membrane;GO:0016023//cytoplasmic, membrane-bounded vesicle	GO:0008289//lipid binding	GO:0006869//lipid transport	gi|937940686|dbj|BAT15598.1|/6.2682e-67/Os12g0115500 [Oryza sativa Japonica Group]	-	GO:0016021//integral component of membrane;GO:0016023//cytoplasmic, membrane-bounded vesicle	GO:0008289//lipid binding	GO:0006869//lipid transport	gi|937940686|dbj|BAT15598.1|/6.2682e-67/Os12g0115500 [Oryza sativa Japonica Group]
OS12G0609050	2.06	19.765	3.26223	Up	0.863644	-	-	-	-	gi|222617449|gb|EEE53581.1|/2.87052e-24/hypothetical protein OsJ_36822 [Oryza sativa Japonica Group]	-	-	-	-	gi|222617449|gb|EEE53581.1|/2.87052e-24/hypothetical protein OsJ_36822 [Oryza sativa Japonica Group]
OS02G0556800	6.84	35.485	2.37514	Up	0.849704	-	GO:0009536//plastid	-	GO:0009657//plastid organization;GO:0044237//cellular metabolic process;GO:0044238//primary metabolic process;GO:0044763;GO:0071704//organic substance metabolic process	gi|46389866|dbj|BAD15467.1|/7.27029e-88/proline-rich family protein-like [Oryza sativa Japonica Group]	-	GO:0009536//plastid	-	GO:0009657//plastid organization;GO:0044237//cellular metabolic process;GO:0044238//primary metabolic process;GO:0044763;GO:0071704//organic substance metabolic process	gi|46389866|dbj|BAD15467.1|/7.27029e-88/proline-rich family protein-like [Oryza sativa Japonica Group]
OS01G0327100	5.11	45.605	3.1578	Up	0.903417	K00430|1|5e-144|420|bdi:100821101|peroxidase [EC:1.11.1.7]	GO:0005576//extracellular region;GO:0009505//plant-type cell wall;GO:0016023//cytoplasmic, membrane-bounded vesicle	GO:0004601//peroxidase activity;GO:0020037//heme binding;GO:0046872//metal ion binding	GO:0006979//response to oxidative stress;GO:0009664//plant-type cell wall organization;GO:0042744//hydrogen peroxide catabolic process;GO:0055114//oxidation-reduction process;GO:0098869//cellular oxidant detoxification	gi|55700897|tpe|CAH69258.1|/0/TPA: class III peroxidase 15 precursor [Oryza sativa Japonica Group]//gi|937895900|dbj|BAS71880.1|/0/Os01g0327100, partial [Oryza sativa Japonica Group]	K00430|1|5e-144|420|bdi:100821101|peroxidase [EC:1.11.1.7]	GO:0005576//extracellular region;GO:0009505//plant-type cell wall;GO:0016023//cytoplasmic, membrane-bounded vesicle	GO:0004601//peroxidase activity;GO:0020037//heme binding;GO:0046872//metal ion binding	GO:0006979//response to oxidative stress;GO:0009664//plant-type cell wall organization;GO:0042744//hydrogen peroxide catabolic process;GO:0055114//oxidation-reduction process;GO:0098869//cellular oxidant detoxification	gi|55700897|tpe|CAH69258.1|/0/TPA: class III peroxidase 15 precursor [Oryza sativa Japonica Group]//gi|937895900|dbj|BAS71880.1|/0/Os01g0327100, partial [Oryza sativa Japonica Group]
OS07G0215200	11.675	0.49	-4.5745	Down	0.856895	-	-	-	-	gi|937925707|dbj|BAT00624.1|/3.51333e-144/Os07g0215200, partial [Oryza sativa Japonica Group]	-	-	-	-	gi|937925707|dbj|BAT00624.1|/3.51333e-144/Os07g0215200, partial [Oryza sativa Japonica Group]
OS07G0421200	0.08	12.3	7.26444	Up	0.876945	-	-	-	-	gi|1002244746|ref|XP_015626561.1|/2.48234e-65/PREDICTED: phosphoinositide phosphatase SAC3 isoform X2 [Oryza sativa Japonica Group]	-	-	-	-	gi|1002244746|ref|XP_015626561.1|/2.48234e-65/PREDICTED: phosphoinositide phosphatase SAC3 isoform X2 [Oryza sativa Japonica Group]
OS08G0524400	4.61	34.73	2.91334	Up	0.880565	-	GO:0016021//integral component of membrane;GO:0016023//cytoplasmic, membrane-bounded vesicle	-	-	gi|255678587|dbj|BAF24201.2|/6.05333e-96/Os08g0524400 [Oryza sativa Japonica Group]	-	GO:0016021//integral component of membrane;GO:0016023//cytoplasmic, membrane-bounded vesicle	-	-	gi|255678587|dbj|BAF24201.2|/6.05333e-96/Os08g0524400 [Oryza sativa Japonica Group]
OS06G0714300	13.775	45.43	1.72159	Up	0.800626	K14488|1|3e-41|142|dosa:Os06t0714300-01|SAUR family protein	-	-	GO:0050896//response to stimulus	gi|53792934|dbj|BAD54110.1|/2.75535e-40/auxin-induced protein-like [Oryza sativa Japonica Group]	K14488|1|3e-41|142|dosa:Os06t0714300-01|SAUR family protein	-	-	GO:0050896//response to stimulus	gi|53792934|dbj|BAD54110.1|/2.75535e-40/auxin-induced protein-like [Oryza sativa Japonica Group]
OS05G0149400	0.83	39.005	5.5544	Up	0.946991	K05933|1|0.0|619|dosa:Os05t0149400-01|aminocyclopropanecarboxylate oxidase [EC:1.14.17.4]	-	GO:0016491//oxidoreductase activity;GO:0046872//metal ion binding	GO:0055114//oxidation-reduction process	gi|113578208|dbj|BAF16571.1|/0/Os05g0149400 [Oryza sativa Japonica Group]	K05933|1|0.0|619|dosa:Os05t0149400-01|aminocyclopropanecarboxylate oxidase [EC:1.14.17.4]	-	GO:0016491//oxidoreductase activity;GO:0046872//metal ion binding	GO:0055114//oxidation-reduction process	gi|113578208|dbj|BAF16571.1|/0/Os05g0149400 [Oryza sativa Japonica Group]
OS01G0942300	0.165	18.845	5.52394	Up	0.908888	K19619|1|5e-21|92.0|crb:CARUB_v10012467mg|tyrosyl-DNA phosphodiesterase 2 [EC:3.1.4.-]!K15429|2|3e-19|87.0|cic:CICLE_v10007363mg|tRNA (guanine37-N1)-methyltransferase [EC:2.1.1.228]!K10761|5|4e-17|80.9|cic:CICLE_v10027573mg|tRNA(His) guanylyltransferase [EC:2.7.7.79]	GO:0016023//cytoplasmic, membrane-bounded vesicle	GO:0004553//hydrolase activity, hydrolyzing O-glycosyl compounds	GO:0005975//carbohydrate metabolic process	gi|113534894|dbj|BAF07277.1|/7.41141e-100/Os01g0942300, partial [Oryza sativa Japonica Group]	K19619|1|5e-21|92.0|crb:CARUB_v10012467mg|tyrosyl-DNA phosphodiesterase 2 [EC:3.1.4.-]!K15429|2|3e-19|87.0|cic:CICLE_v10007363mg|tRNA (guanine37-N1)-methyltransferase [EC:2.1.1.228]!K10761|5|4e-17|80.9|cic:CICLE_v10027573mg|tRNA(His) guanylyltransferase [EC:2.7.7.79]	GO:0016023//cytoplasmic, membrane-bounded vesicle	GO:0004553//hydrolase activity, hydrolyzing O-glycosyl compounds	GO:0005975//carbohydrate metabolic process	gi|113534894|dbj|BAF07277.1|/7.41141e-100/Os01g0942300, partial [Oryza sativa Japonica Group]
OS01G0727700	0.5	12.67	4.10657	Up	0.861907	-	-	-	-	gi|937898158|dbj|BAS74138.1|/1.60506e-30/Os01g0727700 [Oryza sativa Japonica Group]	-	-	-	-	gi|937898158|dbj|BAS74138.1|/1.60506e-30/Os01g0727700 [Oryza sativa Japonica Group]
OS08G0366000	6.855	37.75	2.46125	Up	0.856453	K01595|1|0.0|990|dosa:Os08t0366000-01|phosphoenolpyruvate carboxylase [EC:4.1.1.31]	GO:0005737//cytoplasm	GO:0008964//phosphoenolpyruvate carboxylase activity	GO:0006099//tricarboxylic acid cycle;GO:0015977//carbon fixation;GO:0015979//photosynthesis	gi|25553659|dbj|BAC24913.1|/0/phosphoenolpyruvate carboxylase [Oryza sativa Japonica Group]//gi|937930223|dbj|BAT05139.1|/0/Os08g0366000, partial [Oryza sativa Japonica Group]//gi|937930224|dbj|BAT05140.1|/0/Os08g0366000, partial [Oryza sativa Japonica Group]	K01595|1|0.0|990|dosa:Os08t0366000-01|phosphoenolpyruvate carboxylase [EC:4.1.1.31]	GO:0005737//cytoplasm	GO:0008964//phosphoenolpyruvate carboxylase activity	GO:0006099//tricarboxylic acid cycle;GO:0015977//carbon fixation;GO:0015979//photosynthesis	gi|25553659|dbj|BAC24913.1|/0/phosphoenolpyruvate carboxylase [Oryza sativa Japonica Group]//gi|937930223|dbj|BAT05139.1|/0/Os08g0366000, partial [Oryza sativa Japonica Group]//gi|937930224|dbj|BAT05140.1|/0/Os08g0366000, partial [Oryza sativa Japonica Group]
OS01G0729600	0.155	8.175	5.72088	Up	0.831357	K11717|1|2e-11|70.5|mis:MICPUN_78629|cysteine desulfurase / selenocysteine lyase [EC:2.8.1.7 4.4.1.16]	-	GO:0008483//transaminase activity	GO:0008152//metabolic process	gi|113533667|dbj|BAF06050.1|/0/Os01g0729600 [Oryza sativa Japonica Group]	K11717|1|2e-11|70.5|mis:MICPUN_78629|cysteine desulfurase / selenocysteine lyase [EC:2.8.1.7 4.4.1.16]	-	GO:0008483//transaminase activity	GO:0008152//metabolic process	gi|113533667|dbj|BAF06050.1|/0/Os01g0729600 [Oryza sativa Japonica Group]
OS12G0466200	0	13.445	4.749	Up	0.876372	-	-	-	-	gi|937942161|dbj|BAT17073.1|/5.14702e-36/Os12g0466266 [Oryza sativa Japonica Group]	-	-	-	-	gi|937942161|dbj|BAT17073.1|/5.14702e-36/Os12g0466266 [Oryza sativa Japonica Group]
OS07G0556200	44.705	127.43	1.5112	Up	0.801215	K02636|1|3e-166|466|dosa:Os07t0556200-01|cytochrome b6-f complex iron-sulfur subunit [EC:1.10.9.1]	GO:0005886//plasma membrane;GO:0009512//cytochrome b6f complex;GO:0009535//chloroplast thylakoid membrane;GO:0009941//chloroplast envelope;GO:0016021//integral component of membrane	GO:0009496//plastoquinol--plastocyanin reductase activity;GO:0045158//electron transporter, transferring electrons within cytochrome b6/f complex of photosystem II activity;GO:0046028//electron transporter, transferring electrons from cytochrome b6/f complex of photosystem II activity;GO:0046872//metal ion binding;GO:0051537//2 iron, 2 sulfur cluster binding	GO:0000165//MAPK cascade;GO:0006098//pentose-phosphate shunt;GO:0006364//rRNA processing;GO:0006612//protein targeting to membrane;GO:0009409//response to cold;GO:0009595//detection of biotic stimulus;GO:0009657//plastid organization;GO:0009697//salicylic acid biosynthetic process;GO:0009767//photosynthetic electron transport chain;GO:0009862//systemic acquired resistance, salicylic acid mediated…	gi|68566176|sp|Q69S39.1|UCRIA_ORYSJ/2.75012e-165/RecName: Full=Cytochrome b6-f complex iron-sulfur subunit, chloroplastic; AltName: Full=Plastohydroquinone:plastocyanin oxidoreductase iron-sulfur protein; AltName: Full=Rieske iron-sulfur protein; Short=ISP; Short=RISP; Flags: Precursor	K02636|1|3e-166|466|dosa:Os07t0556200-01|cytochrome b6-f complex iron-sulfur subunit [EC:1.10.9.1]	GO:0005886//plasma membrane;GO:0009512//cytochrome b6f complex;GO:0009535//chloroplast thylakoid membrane;GO:0009941//chloroplast envelope;GO:0016021//integral component of membrane	GO:0009496//plastoquinol--plastocyanin reductase activity;GO:0045158//electron transporter, transferring electrons within cytochrome b6/f complex of photosystem II activity;GO:0046028//electron transporter, transferring electrons from cytochrome b6/f complex of photosystem II activity;GO:0046872//metal ion binding;GO:0051537//2 iron, 2 sulfur cluster binding	GO:0000165//MAPK cascade;GO:0006098//pentose-phosphate shunt;GO:0006364//rRNA processing;GO:0006612//protein targeting to membrane;GO:0009409//response to cold;GO:0009595//detection of biotic stimulus;GO:0009657//plastid organization;GO:0009697//salicylic acid biosynthetic process;GO:0009767//photosynthetic electron transport chain;GO:0009862//systemic acquired resistance, salicylic acid mediated…	gi|68566176|sp|Q69S39.1|UCRIA_ORYSJ/2.75012e-165/RecName: Full=Cytochrome b6-f complex iron-sulfur subunit, chloroplastic; AltName: Full=Plastohydroquinone:plastocyanin oxidoreductase iron-sulfur protein; AltName: Full=Rieske iron-sulfur protein; Short=ISP; Short=RISP; Flags: Precursor
OS04G0388900	282.825	63.645	-2.15179	Down	0.877306	K12625|1|4e-52|164|dosa:Os04t0388900-01|U6 snRNA-associated Sm-like protein LSm6	GO:0000932//cytoplasmic mRNA processing body;GO:0005688//U6 snRNP;GO:0005730//nucleolus;GO:0005732//small nucleolar ribonucleoprotein complex;GO:0019013//viral nucleocapsid;GO:0046540//U4/U6 x U5 tri-snRNP complex	GO:0003723//RNA binding	GO:0000398//mRNA splicing, via spliceosome;GO:0030490//maturation of SSU-rRNA	gi|113564205|dbj|BAF14548.1|/4.18493e-51/Os04g0388900 [Oryza sativa Japonica Group]	K12625|1|4e-52|164|dosa:Os04t0388900-01|U6 snRNA-associated Sm-like protein LSm6	GO:0000932//cytoplasmic mRNA processing body;GO:0005688//U6 snRNP;GO:0005730//nucleolus;GO:0005732//small nucleolar ribonucleoprotein complex;GO:0019013//viral nucleocapsid;GO:0046540//U4/U6 x U5 tri-snRNP complex	GO:0003723//RNA binding	GO:0000398//mRNA splicing, via spliceosome;GO:0030490//maturation of SSU-rRNA	gi|113564205|dbj|BAF14548.1|/4.18493e-51/Os04g0388900 [Oryza sativa Japonica Group]
OS06G0613101	0	11.085	4.47054	Up	0.851063	K09955|1|1e-144|417|dosa:Os06t0613000-01|uncharacterized protein	GO:0016023//cytoplasmic, membrane-bounded vesicle	GO:0003824//catalytic activity	GO:0008152//metabolic process	gi|255677225|dbj|BAF19982.2|/1.80594e-147/Os06g0613000, partial [Oryza sativa Japonica Group]	K09955|1|1e-144|417|dosa:Os06t0613000-01|uncharacterized protein	GO:0016023//cytoplasmic, membrane-bounded vesicle	GO:0003824//catalytic activity	GO:0008152//metabolic process	gi|255677225|dbj|BAF19982.2|/1.80594e-147/Os06g0613000, partial [Oryza sativa Japonica Group]
OS01G0642200	100.075	497.78	2.31443	Up	0.891557	-	-	-	-	-	-	-	-	-	-
OS07G0523965	4.005	24.215	2.59603	Up	0.843266	K15283|1|2e-177|496|dosa:Os07t0523965-01|solute carrier family 35, member E1	GO:0016021//integral component of membrane	GO:0005215//transporter activity	GO:0034219//carbohydrate transmembrane transport	gi|113611355|dbj|BAF21733.1|/2.10437e-176/Os07g0523600, partial [Oryza sativa Japonica Group]	K15283|1|2e-177|496|dosa:Os07t0523965-01|solute carrier family 35, member E1	GO:0016021//integral component of membrane	GO:0005215//transporter activity	GO:0034219//carbohydrate transmembrane transport	gi|113611355|dbj|BAF21733.1|/2.10437e-176/Os07g0523600, partial [Oryza sativa Japonica Group]
OS06G0160800	19.24	0.56	-5.10254	Down	0.907627	-	-	-	-	gi|113594922|dbj|BAF18796.1|/5.18332e-56/Os06g0160800 [Oryza sativa Japonica Group]//gi|937921366|dbj|BAS96283.1|/7.58484e-61/Os06g0160800 [Oryza sativa Japonica Group]	-	-	-	-	gi|113594922|dbj|BAF18796.1|/5.18332e-56/Os06g0160800 [Oryza sativa Japonica Group]//gi|937921366|dbj|BAS96283.1|/7.58484e-61/Os06g0160800 [Oryza sativa Japonica Group]
OS06G0147500	11.28	146.68	3.70083	Up	0.952986	-	GO:0016021//integral component of membrane	-	-	gi|937921237|dbj|BAS96154.1|/4.01162e-82/Os06g0147500, partial [Oryza sativa Japonica Group]	-	GO:0016021//integral component of membrane	-	-	gi|937921237|dbj|BAS96154.1|/4.01162e-82/Os06g0147500, partial [Oryza sativa Japonica Group]
OS01G0937100	0.995	12.685	3.67228	Up	0.847295	-	-	GO:0004190//aspartic-type endopeptidase activity;GO:0016798//hydrolase activity, acting on glycosyl bonds	GO:0006508//proteolysis;GO:0030163//protein catabolic process;GO:0045493//xylan catabolic process	gi|113534863|dbj|BAF07246.1|/0/Os01g0937100 [Oryza sativa Japonica Group]	-	-	GO:0004190//aspartic-type endopeptidase activity;GO:0016798//hydrolase activity, acting on glycosyl bonds	GO:0006508//proteolysis;GO:0030163//protein catabolic process;GO:0045493//xylan catabolic process	gi|113534863|dbj|BAF07246.1|/0/Os01g0937100 [Oryza sativa Japonica Group]
OS01G0259900	0.54	8.445	3.96707	Up	0.810274	-	-	-	GO:0044238//primary metabolic process;GO:0044260	gi|937895434|dbj|BAS71414.1|/2.33954e-141/Os01g0259900, partial [Oryza sativa Japonica Group]	-	-	-	GO:0044238//primary metabolic process;GO:0044260	gi|937895434|dbj|BAS71414.1|/2.33954e-141/Os01g0259900, partial [Oryza sativa Japonica Group]
OS12G0189300	2.08	27.605	3.73027	Up	0.904253	K01637|1|4e-09|62.8|smo:SELMODRAFT_422019|isocitrate lyase [EC:4.1.3.1]	GO:0009570//chloroplast stroma	GO:0046912//transferase activity, transferring acyl groups, acyl groups converted into alkyl on transfer	GO:0006097//glyoxylate cycle	gi|113648840|dbj|BAF29352.1|/7.05617e-175/Os12g0189300 [Oryza sativa Japonica Group]	K01637|1|4e-09|62.8|smo:SELMODRAFT_422019|isocitrate lyase [EC:4.1.3.1]	GO:0009570//chloroplast stroma	GO:0046912//transferase activity, transferring acyl groups, acyl groups converted into alkyl on transfer	GO:0006097//glyoxylate cycle	gi|113648840|dbj|BAF29352.1|/7.05617e-175/Os12g0189300 [Oryza sativa Japonica Group]
OS07G0110100	0.315	129.305	7.83831	Up	0.984274	-	GO:0005739//mitochondrion	-	-	gi|113610265|dbj|BAF20643.1|/2.92588e-74/Os07g0110100 [Oryza sativa Japonica Group]	-	GO:0005739//mitochondrion	-	-	gi|113610265|dbj|BAF20643.1|/2.92588e-74/Os07g0110100 [Oryza sativa Japonica Group]
OS02G0115700	65.52	366.505	2.48383	Up	0.904547	K03781|1|4e-150|434|dosa:Os02t0115700-01|catalase [EC:1.11.1.6]	GO:0005739//mitochondrion;GO:0009514//glyoxysome	GO:0004096//catalase activity;GO:0020037//heme binding;GO:0046872//metal ion binding	GO:0042542//response to hydrogen peroxide;GO:0042744//hydrogen peroxide catabolic process;GO:0055114//oxidation-reduction process;GO:0098869//cellular oxidant detoxification	gi|122171910|sp|Q0E4K1.1|CATA1_ORYSJ/0/RecName: Full=Catalase isozyme A; Short=CAT-A//gi|937901594|dbj|BAS76648.1|/2.60996e-153/Os02g0115700, partial [Oryza sativa Japonica Group]//gi|937901596|dbj|BAS76650.1|/3.5672e-28/Os02g0115700, partial [Oryza sativa Japonica Group]	K03781|1|4e-150|434|dosa:Os02t0115700-01|catalase [EC:1.11.1.6]	GO:0005739//mitochondrion;GO:0009514//glyoxysome	GO:0004096//catalase activity;GO:0020037//heme binding;GO:0046872//metal ion binding	GO:0042542//response to hydrogen peroxide;GO:0042744//hydrogen peroxide catabolic process;GO:0055114//oxidation-reduction process;GO:0098869//cellular oxidant detoxification	gi|122171910|sp|Q0E4K1.1|CATA1_ORYSJ/0/RecName: Full=Catalase isozyme A; Short=CAT-A//gi|937901594|dbj|BAS76648.1|/2.60996e-153/Os02g0115700, partial [Oryza sativa Japonica Group]//gi|937901596|dbj|BAS76650.1|/3.5672e-28/Os02g0115700, partial [Oryza sativa Japonica Group]
OS05G0320700	14.645	96.045	2.7133	Up	0.901451	K00487|1|0.0|927|dosa:Os05t0320700-02|trans-cinnamate 4-monooxygenase [EC:1.14.13.11]	GO:0016020//membrane;GO:0016023//cytoplasmic, membrane-bounded vesicle	GO:0005506//iron ion binding;GO:0016710//trans-cinnamate 4-monooxygenase activity;GO:0020037//heme binding	GO:0009808//lignin metabolic process;GO:0044550//secondary metabolite biosynthetic process;GO:0055114//oxidation-reduction process	gi|113578741|dbj|BAF17104.1|/0/Os05g0320700 [Oryza sativa Japonica Group]	K00487|1|0.0|927|dosa:Os05t0320700-02|trans-cinnamate 4-monooxygenase [EC:1.14.13.11]	GO:0016020//membrane;GO:0016023//cytoplasmic, membrane-bounded vesicle	GO:0005506//iron ion binding;GO:0016710//trans-cinnamate 4-monooxygenase activity;GO:0020037//heme binding	GO:0009808//lignin metabolic process;GO:0044550//secondary metabolite biosynthetic process;GO:0055114//oxidation-reduction process	gi|113578741|dbj|BAF17104.1|/0/Os05g0320700 [Oryza sativa Japonica Group]
OS01G0764800	6.46	31.455	2.28368	Up	0.835927	K14487|1|0.0|1110|dosa:Os01t0764800-01|auxin responsive GH3 gene family	-	GO:0016874//ligase activity	GO:0008152//metabolic process;GO:0009416//response to light stimulus;GO:0009733//response to auxin	gi|82592858|sp|P0C0M2.1|GH32_ORYSJ/0/RecName: Full=Probable indole-3-acetic acid-amido synthetase GH3.2; AltName: Full=Auxin-responsive GH3-like protein 2; Short=OsGH3-2	K14487|1|0.0|1110|dosa:Os01t0764800-01|auxin responsive GH3 gene family	-	GO:0016874//ligase activity	GO:0008152//metabolic process;GO:0009416//response to light stimulus;GO:0009733//response to auxin	gi|82592858|sp|P0C0M2.1|GH32_ORYSJ/0/RecName: Full=Probable indole-3-acetic acid-amido synthetase GH3.2; AltName: Full=Auxin-responsive GH3-like protein 2; Short=OsGH3-2
OS05G0231900	502.145	89.5	-2.48814	Down	0.906693	-	-	-	-	gi|937918004|dbj|BAS92922.1|/1.03451e-10/Os05g0231900, partial [Oryza sativa Japonica Group]	-	-	-	-	gi|937918004|dbj|BAS92922.1|/1.03451e-10/Os05g0231900, partial [Oryza sativa Japonica Group]
OS08G0535050	0.395	7.27	4.20203	Up	0.803116	-	-	-	-	gi|125604143|gb|EAZ43468.1|/1.07352e-165/hypothetical protein OsJ_28075 [Oryza sativa Japonica Group]//gi|125604143|gb|EAZ43468.1|/1.36452e-166/hypothetical protein OsJ_28075 [Oryza sativa Japonica Group]	-	-	-	-	gi|125604143|gb|EAZ43468.1|/1.07352e-165/hypothetical protein OsJ_28075 [Oryza sativa Japonica Group]//gi|125604143|gb|EAZ43468.1|/1.36452e-166/hypothetical protein OsJ_28075 [Oryza sativa Japonica Group]
OS11G0562100	0.025	9.215	5.06648	Up	0.840415	K19011|1|0.0|637|bdi:100827654|achilleol B synthase [EC:5.4.99.48]	GO:0005739//mitochondrion	GO:0016866//intramolecular transferase activity	GO:0008152//metabolic process	gi|113645325|dbj|BAF28466.1|/0/Os11g0562100 [Oryza sativa Japonica Group]//gi|937939570|dbj|BAT14483.1|/0/Os11g0562100, partial [Oryza sativa Japonica Group]	K19011|1|0.0|637|bdi:100827654|achilleol B synthase [EC:5.4.99.48]	GO:0005739//mitochondrion	GO:0016866//intramolecular transferase activity	GO:0008152//metabolic process	gi|113645325|dbj|BAF28466.1|/0/Os11g0562100 [Oryza sativa Japonica Group]//gi|937939570|dbj|BAT14483.1|/0/Os11g0562100, partial [Oryza sativa Japonica Group]
OS07G0297400	0.03	64.01	7.83673	Up	0.969842	-	-	-	-	gi|937926151|dbj|BAT01068.1|/1.42725e-86/Os07g0297400 [Oryza sativa Japonica Group]//gi|937926151|dbj|BAT01068.1|/4.43596e-83/Os07g0297400 [Oryza sativa Japonica Group]	-	-	-	-	gi|937926151|dbj|BAT01068.1|/1.42725e-86/Os07g0297400 [Oryza sativa Japonica Group]//gi|937926151|dbj|BAT01068.1|/4.43596e-83/Os07g0297400 [Oryza sativa Japonica Group]
OS06G0514800	0.35	14.84	4.65249	Up	0.884939	-	GO:0016023//cytoplasmic, membrane-bounded vesicle	-	GO:0006952//defense response	gi|21069035|dbj|BAB93111.1|/4.5309e-68/thionin Osthi1 [Oryza sativa Japonica Group]	-	GO:0016023//cytoplasmic, membrane-bounded vesicle	-	GO:0006952//defense response	gi|21069035|dbj|BAB93111.1|/4.5309e-68/thionin Osthi1 [Oryza sativa Japonica Group]
OS03G0259400	3.86	23.135	2.5834	Up	0.840121	K13081|1|0.0|682|dosa:Os03t0259400-00|leucoanthocyanidin reductase [EC:1.17.1.3]	-	GO:0033788	GO:0055114//oxidation-reduction process	gi|76559882|tpe|CAI56328.1|/0/TPA: leucanthocyanidin reductase [Oryza sativa Japonica Group]	K13081|1|0.0|682|dosa:Os03t0259400-00|leucoanthocyanidin reductase [EC:1.17.1.3]	-	GO:0033788	GO:0055114//oxidation-reduction process	gi|76559882|tpe|CAI56328.1|/0/TPA: leucanthocyanidin reductase [Oryza sativa Japonica Group]
OS06G0569500	3.59	23.24	2.69455	Up	0.847852	K04122|1|0.0|920|dosa:Os06t0569500-01|ent-kaurene oxidase [EC:1.14.13.78]	GO:0005783//endoplasmic reticulum;GO:0009707//chloroplast outer membrane;GO:0016021//integral component of membrane;GO:0016023//cytoplasmic, membrane-bounded vesicle	GO:0005506//iron ion binding;GO:0020037//heme binding;GO:0052615//ent-kaurene oxidase activity;GO:0052616//ent-kaur-16-en-19-ol oxidase activity;GO:0052617//ent-kaur-16-en-19-al oxidase activity	GO:0009686//gibberellin biosynthetic process;GO:0009740//gibberellic acid mediated signaling pathway;GO:0010241//ent-kaurene oxidation to kaurenoic acid;GO:0016032//viral process;GO:0051502	gi|122168094|sp|Q0DBF4.1|C7018_ORYSJ/0/RecName: Full=Ent-sandaracopimaradiene 3-hydroxylase; AltName: Full=Cytochrome P450 701A8; AltName: Full=Ent-kaurene oxidase 4; Short=OsKO4; AltName: Full=Ent-kaurene oxidase-like 4; Short=OsKOL4; AltName: Full=OsKOS1	K04122|1|0.0|920|dosa:Os06t0569500-01|ent-kaurene oxidase [EC:1.14.13.78]	GO:0005783//endoplasmic reticulum;GO:0009707//chloroplast outer membrane;GO:0016021//integral component of membrane;GO:0016023//cytoplasmic, membrane-bounded vesicle	GO:0005506//iron ion binding;GO:0020037//heme binding;GO:0052615//ent-kaurene oxidase activity;GO:0052616//ent-kaur-16-en-19-ol oxidase activity;GO:0052617//ent-kaur-16-en-19-al oxidase activity	GO:0009686//gibberellin biosynthetic process;GO:0009740//gibberellic acid mediated signaling pathway;GO:0010241//ent-kaurene oxidation to kaurenoic acid;GO:0016032//viral process;GO:0051502	gi|122168094|sp|Q0DBF4.1|C7018_ORYSJ/0/RecName: Full=Ent-sandaracopimaradiene 3-hydroxylase; AltName: Full=Cytochrome P450 701A8; AltName: Full=Ent-kaurene oxidase 4; Short=OsKO4; AltName: Full=Ent-kaurene oxidase-like 4; Short=OsKOL4; AltName: Full=OsKOS1
OS11G0242800	49.875	287.725	2.5283	Up	0.90499	K08916|1|0.0|517|dosa:Os11t0242800-01|light-harvesting complex II chlorophyll a/b binding protein 5	GO:0005739//mitochondrion;GO:0009517//PSII associated light-harvesting complex II;GO:0009522//photosystem I;GO:0009783//photosystem II antenna complex;GO:0009941//chloroplast envelope;GO:0010287//plastoglobule;GO:0016021//integral component of membrane	GO:0016168//chlorophyll binding;GO:0031409//pigment binding;GO:0046872//metal ion binding	GO:0006364//rRNA processing;GO:0009644//response to high light intensity;GO:0009744//response to sucrose;GO:0009768//photosynthesis, light harvesting in photosystem I;GO:0010155//regulation of proton transport;GO:0010196//nonphotochemical quenching;GO:0018298//protein-chromophore linkage;GO:0019344//cysteine biosynthetic process	gi|62733869|gb|AAX95978.1|/0/chlorophyll a/b-binding protein CP26 precursor - maize [Oryza sativa Japonica Group]	K08916|1|0.0|517|dosa:Os11t0242800-01|light-harvesting complex II chlorophyll a/b binding protein 5	GO:0005739//mitochondrion;GO:0009517//PSII associated light-harvesting complex II;GO:0009522//photosystem I;GO:0009783//photosystem II antenna complex;GO:0009941//chloroplast envelope;GO:0010287//plastoglobule;GO:0016021//integral component of membrane	GO:0016168//chlorophyll binding;GO:0031409//pigment binding;GO:0046872//metal ion binding	GO:0006364//rRNA processing;GO:0009644//response to high light intensity;GO:0009744//response to sucrose;GO:0009768//photosynthesis, light harvesting in photosystem I;GO:0010155//regulation of proton transport;GO:0010196//nonphotochemical quenching;GO:0018298//protein-chromophore linkage;GO:0019344//cysteine biosynthetic process	gi|62733869|gb|AAX95978.1|/0/chlorophyll a/b-binding protein CP26 precursor - maize [Oryza sativa Japonica Group]
OS01G0776300	36.915	4.11	-3.167	Down	0.895276	-	GO:0043231//intracellular membrane-bounded organelle	-	-	gi|937898621|dbj|BAS74601.1|/2.43195e-180/Os01g0776300 [Oryza sativa Japonica Group]	-	GO:0043231//intracellular membrane-bounded organelle	-	-	gi|937898621|dbj|BAS74601.1|/2.43195e-180/Os01g0776300 [Oryza sativa Japonica Group]
OS01G0757600	13.485	47.86	1.82746	Up	0.813927	-	-	-	-	gi|937898437|dbj|BAS74417.1|/1.09389e-145/Os01g0757600 [Oryza sativa Japonica Group]	-	-	-	-	gi|937898437|dbj|BAS74417.1|/1.09389e-145/Os01g0757600 [Oryza sativa Japonica Group]
OS01G0606200	4.8	402.64	6.39031	Up	0.993398	-	GO:0016023//cytoplasmic, membrane-bounded vesicle	-	-	gi|113533056|dbj|BAF05439.1|/7.86779e-68/Os01g0606200 [Oryza sativa Japonica Group]	-	GO:0016023//cytoplasmic, membrane-bounded vesicle	-	-	gi|113533056|dbj|BAF05439.1|/7.86779e-68/Os01g0606200 [Oryza sativa Japonica Group]
OS03G0319000	0.32	9.375	4.91064	Up	0.843872	-	-	-	-	gi|113548417|dbj|BAF11860.1|/7.39719e-60/Os03g0319000 [Oryza sativa Japonica Group]	-	-	-	-	gi|113548417|dbj|BAF11860.1|/7.39719e-60/Os03g0319000 [Oryza sativa Japonica Group]
OS08G0499250	57.23	15.06	-1.92605	Down	0.830128	-	-	-	-	gi|937931175|dbj|BAT06091.1|/5.56032e-17/Os08g0499250, partial [Oryza sativa Japonica Group]	-	-	-	-	gi|937931175|dbj|BAT06091.1|/5.56032e-17/Os08g0499250, partial [Oryza sativa Japonica Group]
OS07G0469200	0.205	8.045	4.14415	Up	0.814042	-	-	-	-	gi|937926498|dbj|BAT01415.1|/2.59254e-21/Os07g0469200 [Oryza sativa Japonica Group]	-	-	-	-	gi|937926498|dbj|BAT01415.1|/2.59254e-21/Os07g0469200 [Oryza sativa Japonica Group]
OS08G0159000	2.495	15.04	2.59169	Up	0.807883	K09522|1|1e-16|86.3|smo:SELMODRAFT_74197|DnaJ homolog subfamily C member 2	-	-	-	gi|28812079|dbj|BAC65017.1|/1.08015e-95/myb-like protein [Oryza sativa Japonica Group]	K09522|1|1e-16|86.3|smo:SELMODRAFT_74197|DnaJ homolog subfamily C member 2	-	-	-	gi|28812079|dbj|BAC65017.1|/1.08015e-95/myb-like protein [Oryza sativa Japonica Group]
OS06G0228200	0.505	17.02	5.0748	Up	0.897979	K09874|1|3e-104|325|dosa:Os06t0228200-01|aquaporin NIP	GO:0016021//integral component of membrane	GO:0015250//water channel activity;GO:0015254//glycerol channel activity	GO:0006833//water transport;GO:0015793//glycerol transport;GO:0015840//urea transport;GO:0034220//ion transmembrane transport	gi|75289205|sp|Q67WJ8.1|NIP22_ORYSJ/0/RecName: Full=Aquaporin NIP2-2; AltName: Full=NOD26-like intrinsic protein 2-2; AltName: Full=OsNIP2;2//gi|937921968|dbj|BAS96885.1|/4.40586e-108/Os06g0228200, partial [Oryza sativa Japonica Group]	K09874|1|3e-104|325|dosa:Os06t0228200-01|aquaporin NIP	GO:0016021//integral component of membrane	GO:0015250//water channel activity;GO:0015254//glycerol channel activity	GO:0006833//water transport;GO:0015793//glycerol transport;GO:0015840//urea transport;GO:0034220//ion transmembrane transport	gi|75289205|sp|Q67WJ8.1|NIP22_ORYSJ/0/RecName: Full=Aquaporin NIP2-2; AltName: Full=NOD26-like intrinsic protein 2-2; AltName: Full=OsNIP2;2//gi|937921968|dbj|BAS96885.1|/4.40586e-108/Os06g0228200, partial [Oryza sativa Japonica Group]
OS12G0104766	10.205	38.3	1.90807	Up	0.81378	K04646|1|0.0|1112|dosa:Os12t0104766-00|clathrin heavy chain	GO:0030130//clathrin coat of trans-Golgi network vesicle;GO:0030132//clathrin coat of coated pit	GO:0005198//structural molecule activity	GO:0006886//intracellular protein transport;GO:0016192//vesicle-mediated transport	gi|937940568|dbj|BAT15480.1|/0/Os12g0104766 [Oryza sativa Japonica Group]	K04646|1|0.0|1112|dosa:Os12t0104766-00|clathrin heavy chain	GO:0030130//clathrin coat of trans-Golgi network vesicle;GO:0030132//clathrin coat of coated pit	GO:0005198//structural molecule activity	GO:0006886//intracellular protein transport;GO:0016192//vesicle-mediated transport	gi|937940568|dbj|BAT15480.1|/0/Os12g0104766 [Oryza sativa Japonica Group]
OS08G0546100	1.11	12.48	3.49099	Up	0.83673	-	-	GO:0051087//chaperone binding	-	gi|255678623|dbj|BAF24333.2|/2.13036e-139/Os08g0546100 [Oryza sativa Japonica Group]	-	-	GO:0051087//chaperone binding	-	gi|255678623|dbj|BAF24333.2|/2.13036e-139/Os08g0546100 [Oryza sativa Japonica Group]
OS04G0610600	14.605	60.19	2.04306	Up	0.841791	-	GO:0005739//mitochondrion	-	-	gi|38345795|emb|CAE03567.2|/1.80268e-105/OSJNBa0085I10.12 [Oryza sativa Japonica Group]	-	GO:0005739//mitochondrion	-	-	gi|38345795|emb|CAE03567.2|/1.80268e-105/OSJNBa0085I10.12 [Oryza sativa Japonica Group]
OS01G0590200	76.35	232.01	1.60349	Up	0.821856	-	-	-	-	gi|255673410|dbj|BAF05362.2|/0/Os01g0590200 [Oryza sativa Japonica Group]	-	-	-	-	gi|255673410|dbj|BAF05362.2|/0/Os01g0590200 [Oryza sativa Japonica Group]
OS07G0658000	0.25	8.79	5.13586	Up	0.835698	-	GO:0009536//plastid	-	-	gi|113612052|dbj|BAF22430.1|/9.48141e-65/Os07g0658000 [Oryza sativa Japonica Group]	-	GO:0009536//plastid	-	-	gi|113612052|dbj|BAF22430.1|/9.48141e-65/Os07g0658000 [Oryza sativa Japonica Group]
OS03G0242300	4.945	22.575	2.19068	Up	0.812355	-	-	-	-	-	-	-	-	-	-
OS03G0179400	0.41	9.925	4.59737	Up	0.840334	K04733|1|1e-164|478|pper:PRUPE_ppa019028mg|interleukin-1 receptor-associated kinase 4 [EC:2.7.11.1]	GO:0009536//plastid	GO:0004672//protein kinase activity;GO:0005524//ATP binding	GO:0006468//protein phosphorylation	gi|113547627|dbj|BAF11070.1|/0/Os03g0179400 [Oryza sativa Japonica Group]	K04733|1|1e-164|478|pper:PRUPE_ppa019028mg|interleukin-1 receptor-associated kinase 4 [EC:2.7.11.1]	GO:0009536//plastid	GO:0004672//protein kinase activity;GO:0005524//ATP binding	GO:0006468//protein phosphorylation	gi|113547627|dbj|BAF11070.1|/0/Os03g0179400 [Oryza sativa Japonica Group]
OS07G0448600	1.475	12.3	3.05987	Up	0.819448	K09872|1|4e-142|403|sita:101755885|aquaporin PIP	GO:0005773//vacuole;GO:0005886//plasma membrane;GO:0009506//plasmodesma;GO:0016021//integral component of membrane	GO:0015250//water channel activity;GO:0015254//glycerol channel activity	GO:0006833//water transport;GO:0015793//glycerol transport;GO:0034220//ion transmembrane transport	gi|75299340|sp|Q8GRI8.1|PIP25_ORYSJ/1.67335e-148/RecName: Full=Aquaporin PIP2-5; AltName: Full=OsPIP2;5; AltName: Full=Plasma membrane intrinsic protein 2-5	K09872|1|4e-142|403|sita:101755885|aquaporin PIP	GO:0005773//vacuole;GO:0005886//plasma membrane;GO:0009506//plasmodesma;GO:0016021//integral component of membrane	GO:0015250//water channel activity;GO:0015254//glycerol channel activity	GO:0006833//water transport;GO:0015793//glycerol transport;GO:0034220//ion transmembrane transport	gi|75299340|sp|Q8GRI8.1|PIP25_ORYSJ/1.67335e-148/RecName: Full=Aquaporin PIP2-5; AltName: Full=OsPIP2;5; AltName: Full=Plasma membrane intrinsic protein 2-5
OS06G0143700	0.88	11.3	3.68268	Up	0.836517	K17471|1|0.0|1177|dosa:Os06t0143700-01|sulfate transporter 3	GO:0005887//integral component of plasma membrane;GO:0009506//plasmodesma	GO:0008271//secondary active sulfate transmembrane transporter activity	GO:1902358//sulfate transmembrane transport	gi|113594818|dbj|BAF18692.1|/0/Os06g0143700 [Oryza sativa Japonica Group]	K17471|1|0.0|1177|dosa:Os06t0143700-01|sulfate transporter 3	GO:0005887//integral component of plasma membrane;GO:0009506//plasmodesma	GO:0008271//secondary active sulfate transmembrane transporter activity	GO:1902358//sulfate transmembrane transport	gi|113594818|dbj|BAF18692.1|/0/Os06g0143700 [Oryza sativa Japonica Group]
OS07G0673550	12.105	227.13	4.22984	Up	0.971349	-	-	-	-	gi|113612145|dbj|BAF22523.1|/2.27123e-48/Os07g0673600 [Oryza sativa Japonica Group]	-	-	-	-	gi|113612145|dbj|BAF22523.1|/2.27123e-48/Os07g0673600 [Oryza sativa Japonica Group]
OS03G0429000	40.165	126.71	1.65752	Up	0.821888	K13899|1|2e-39|136|bdi:100823439|cystatin-C	GO:0005576//extracellular region;GO:0016023//cytoplasmic, membrane-bounded vesicle	GO:0004869//cysteine-type endopeptidase inhibitor activity	GO:0006952//defense response;GO:0010951//negative regulation of endopeptidase activity	gi|122246932|sp|Q10J94.1|CYT8_ORYSJ/1.04018e-68/RecName: Full=Cysteine proteinase inhibitor 8; AltName: Full=Oryzacystatin VIII; Short=OC-VIII; AltName: Full=Oryzacystatin-8; Flags: Precursor	K13899|1|2e-39|136|bdi:100823439|cystatin-C	GO:0005576//extracellular region;GO:0016023//cytoplasmic, membrane-bounded vesicle	GO:0004869//cysteine-type endopeptidase inhibitor activity	GO:0006952//defense response;GO:0010951//negative regulation of endopeptidase activity	gi|122246932|sp|Q10J94.1|CYT8_ORYSJ/1.04018e-68/RecName: Full=Cysteine proteinase inhibitor 8; AltName: Full=Oryzacystatin VIII; Short=OC-VIII; AltName: Full=Oryzacystatin-8; Flags: Precursor
OS01G0283300	3.65	66.27	4.18239	Up	0.950529	-	GO:0016023//cytoplasmic, membrane-bounded vesicle	-	-	gi|125525432|gb|EAY73546.1|/2.35849e-15/hypothetical protein OsI_01429 [Oryza sativa Indica Group]//gi|125525432|gb|EAY73546.1|/3.34613e-15/hypothetical protein OsI_01429 [Oryza sativa Indica Group]	-	GO:0016023//cytoplasmic, membrane-bounded vesicle	-	-	gi|125525432|gb|EAY73546.1|/2.35849e-15/hypothetical protein OsI_01429 [Oryza sativa Indica Group]//gi|125525432|gb|EAY73546.1|/3.34613e-15/hypothetical protein OsI_01429 [Oryza sativa Indica Group]
OS10G0397900	94.92	22.965	-2.04728	Down	0.854143	K08064|1|8e-96|283|dosa:Os10t0397900-00|nuclear transcription factor Y, alpha	-	GO:0003700//transcription factor activity, sequence-specific DNA binding	GO:0006355//regulation of transcription, DNA-templated	gi|110289051|gb|ABB47528.2|/7.83151e-95/CCAAT-binding transcription factor subunit B family protein, expressed [Oryza sativa Japonica Group]	K08064|1|8e-96|283|dosa:Os10t0397900-00|nuclear transcription factor Y, alpha	-	GO:0003700//transcription factor activity, sequence-specific DNA binding	GO:0006355//regulation of transcription, DNA-templated	gi|110289051|gb|ABB47528.2|/7.83151e-95/CCAAT-binding transcription factor subunit B family protein, expressed [Oryza sativa Japonica Group]
OS06G0131300	12.605	42.925	1.76782	Up	0.80518	K01583|1|0.0|1155|dosa:Os06t0131300-00|arginine decarboxylase [EC:4.1.1.19]	-	GO:0008792//arginine decarboxylase activity	GO:0006527//arginine catabolic process;GO:0008295//spermidine biosynthetic process;GO:0009409//response to cold;GO:0033388//putrescine biosynthetic process from arginine	gi|12229999|sp|Q9SNN0.1|SPE1_ORYSJ/0/RecName: Full=Arginine decarboxylase 1; Short=ARGDC1; Short=OsADC1	K01583|1|0.0|1155|dosa:Os06t0131300-00|arginine decarboxylase [EC:4.1.1.19]	-	GO:0008792//arginine decarboxylase activity	GO:0006527//arginine catabolic process;GO:0008295//spermidine biosynthetic process;GO:0009409//response to cold;GO:0033388//putrescine biosynthetic process from arginine	gi|12229999|sp|Q9SNN0.1|SPE1_ORYSJ/0/RecName: Full=Arginine decarboxylase 1; Short=ARGDC1; Short=OsADC1
OS07G0523600	4.005	24.215	2.59603	Up	0.843266	K15283|1|2e-177|496|dosa:Os07t0523965-01|solute carrier family 35, member E1	GO:0016021//integral component of membrane	GO:0005215//transporter activity	GO:0034219//carbohydrate transmembrane transport	gi|113611355|dbj|BAF21733.1|/2.10437e-176/Os07g0523600, partial [Oryza sativa Japonica Group]	K15283|1|2e-177|496|dosa:Os07t0523965-01|solute carrier family 35, member E1	GO:0016021//integral component of membrane	GO:0005215//transporter activity	GO:0034219//carbohydrate transmembrane transport	gi|113611355|dbj|BAF21733.1|/2.10437e-176/Os07g0523600, partial [Oryza sativa Japonica Group]
OS12G0570700	8.1	91.27	3.49415	Up	0.935753	-	GO:0009536//plastid	GO:0046872//metal ion binding	-	gi|1002310189|ref|XP_015618461.1|/2.44613e-39/PREDICTED: metallothionein-like protein 4A [Oryza sativa Japonica Group]	-	GO:0009536//plastid	GO:0046872//metal ion binding	-	gi|1002310189|ref|XP_015618461.1|/2.44613e-39/PREDICTED: metallothionein-like protein 4A [Oryza sativa Japonica Group]
OS09G0472900	6.985	33.245	2.25081	Up	0.83709	K14771|1|3e-11|65.9|egr:104415905|U3 small nucleolar RNA-associated protein 19	GO:0016023//cytoplasmic, membrane-bounded vesicle	-	-	gi|47848386|dbj|BAD22245.1|/1.30985e-75/putative blight-associated protein p12 precursor [Oryza sativa Japonica Group]	K14771|1|3e-11|65.9|egr:104415905|U3 small nucleolar RNA-associated protein 19	GO:0016023//cytoplasmic, membrane-bounded vesicle	-	-	gi|47848386|dbj|BAD22245.1|/1.30985e-75/putative blight-associated protein p12 precursor [Oryza sativa Japonica Group]
OS05G0331800	111.475	25.62	-2.12138	Down	0.864135	-	-	-	-	gi|113578772|dbj|BAF17135.1|/1.39822e-25/Os05g0331800 [Oryza sativa Japonica Group]	-	-	-	-	gi|113578772|dbj|BAF17135.1|/1.39822e-25/Os05g0331800 [Oryza sativa Japonica Group]
OS05G0437750	1.815	19.7	3.25398	Up	0.86307	K14432|1|9e-52|169|dosa:Os05t0437700-01|ABA responsive element binding factor	-	-	-	gi|937919298|dbj|BAS94216.1|/1.18127e-51/Os05g0437750, partial [Oryza sativa Japonica Group]	K14432|1|9e-52|169|dosa:Os05t0437700-01|ABA responsive element binding factor	-	-	-	gi|937919298|dbj|BAS94216.1|/1.18127e-51/Os05g0437750, partial [Oryza sativa Japonica Group]
OS11G0171601	0.755	61.44	6.34656	Up	0.966828	K13412|1|4e-134|388|dosa:Os11t0171500-01|calcium-dependent protein kinase [EC:2.7.11.1]	GO:0005737//cytoplasm;GO:0005886//plasma membrane	GO:0004683//calmodulin-dependent protein kinase activity;GO:0005509//calcium ion binding;GO:0005516//calmodulin binding;GO:0005524//ATP binding;GO:0009931//calcium-dependent protein serine/threonine kinase activity	GO:0009738//abscisic acid-activated signaling pathway;GO:0018105//peptidyl-serine phosphorylation;GO:0035556//intracellular signal transduction;GO:0046777//protein autophosphorylation	gi|113644568|dbj|BAF27709.1|/3.92768e-133/Os11g0171500 [Oryza sativa Japonica Group]	K13412|1|4e-134|388|dosa:Os11t0171500-01|calcium-dependent protein kinase [EC:2.7.11.1]	GO:0005737//cytoplasm;GO:0005886//plasma membrane	GO:0004683//calmodulin-dependent protein kinase activity;GO:0005509//calcium ion binding;GO:0005516//calmodulin binding;GO:0005524//ATP binding;GO:0009931//calcium-dependent protein serine/threonine kinase activity	GO:0009738//abscisic acid-activated signaling pathway;GO:0018105//peptidyl-serine phosphorylation;GO:0035556//intracellular signal transduction;GO:0046777//protein autophosphorylation	gi|113644568|dbj|BAF27709.1|/3.92768e-133/Os11g0171500 [Oryza sativa Japonica Group]
OS01G0539400	23.695	0.44	-5.75094	Down	0.925073	-	-	-	-	gi|113532796|dbj|BAF05179.1|/2.02972e-37/Os01g0539400 [Oryza sativa Japonica Group]//gi|113532796|dbj|BAF05179.1|/4.69305e-37/Os01g0539400 [Oryza sativa Japonica Group]	-	-	-	-	gi|113532796|dbj|BAF05179.1|/2.02972e-37/Os01g0539400 [Oryza sativa Japonica Group]//gi|113532796|dbj|BAF05179.1|/4.69305e-37/Os01g0539400 [Oryza sativa Japonica Group]
OS10G0532300	0.455	26.24	5.84976	Up	0.93138	-	GO:0005737//cytoplasm	GO:0046914//transition metal ion binding	GO:0030001//metal ion transport;GO:0046916//cellular transition metal ion homeostasis	gi|31433245|gb|AAP54783.1|/9.86482e-65/heavy metal-associated domain containing protein, expressed [Oryza sativa Japonica Group]	-	GO:0005737//cytoplasm	GO:0046914//transition metal ion binding	GO:0030001//metal ion transport;GO:0046916//cellular transition metal ion homeostasis	gi|31433245|gb|AAP54783.1|/9.86482e-65/heavy metal-associated domain containing protein, expressed [Oryza sativa Japonica Group]
OS12G0569700	0.33	18.04	5.77259	Up	0.907119	K03283|1|3e-139|274|obr:102702507|heat shock 70kDa protein 1/8!K06758|1|3e-139|274|obr:102702507|L1 cell adhesion molecule like protein	-	GO:0005524//ATP binding;GO:0032440//2-alkenal reductase [NAD(P)] activity	GO:0055114//oxidation-reduction process	gi|222617323|gb|EEE53455.1|/1.81109e-164/hypothetical protein OsJ_36570 [Oryza sativa Japonica Group]//gi|937942816|dbj|BAT17728.1|/6.84202e-136/Os12g0569800 [Oryza sativa Japonica Group]	K03283|1|3e-139|274|obr:102702507|heat shock 70kDa protein 1/8!K06758|1|3e-139|274|obr:102702507|L1 cell adhesion molecule like protein	-	GO:0005524//ATP binding;GO:0032440//2-alkenal reductase [NAD(P)] activity	GO:0055114//oxidation-reduction process	gi|222617323|gb|EEE53455.1|/1.81109e-164/hypothetical protein OsJ_36570 [Oryza sativa Japonica Group]//gi|937942816|dbj|BAT17728.1|/6.84202e-136/Os12g0569800 [Oryza sativa Japonica Group]
OS01G0600900	180.96	709.255	1.97063	Up	0.868034	K08912|1|3e-87|257|sbi:SORBI_02g032090|light-harvesting complex II chlorophyll a/b binding protein 1	GO:0009522//photosystem I;GO:0009523//photosystem II;GO:0009535//chloroplast thylakoid membrane;GO:0009941//chloroplast envelope;GO:0010287//plastoglobule;GO:0016021//integral component of membrane	GO:0016168//chlorophyll binding;GO:0031409//pigment binding;GO:0046872//metal ion binding	GO:0009416//response to light stimulus;GO:0009768//photosynthesis, light harvesting in photosystem I;GO:0018298//protein-chromophore linkage	gi|82654918|sp|P12331.2|CB22_ORYSJ/1.39811e-177/RecName: Full=Chlorophyll a-b binding protein 2, chloroplastic; AltName: Full=LHCII type I CAB-2; Short=LHCP; Flags: Precursor//gi|937897043|dbj|BAS73023.1|/5.10548e-88/Os01g0600900, partial [Oryza sativa Japonica Group]	K08912|1|3e-87|257|sbi:SORBI_02g032090|light-harvesting complex II chlorophyll a/b binding protein 1	GO:0009522//photosystem I;GO:0009523//photosystem II;GO:0009535//chloroplast thylakoid membrane;GO:0009941//chloroplast envelope;GO:0010287//plastoglobule;GO:0016021//integral component of membrane	GO:0016168//chlorophyll binding;GO:0031409//pigment binding;GO:0046872//metal ion binding	GO:0009416//response to light stimulus;GO:0009768//photosynthesis, light harvesting in photosystem I;GO:0018298//protein-chromophore linkage	gi|82654918|sp|P12331.2|CB22_ORYSJ/1.39811e-177/RecName: Full=Chlorophyll a-b binding protein 2, chloroplastic; AltName: Full=LHCII type I CAB-2; Short=LHCP; Flags: Precursor//gi|937897043|dbj|BAS73023.1|/5.10548e-88/Os01g0600900, partial [Oryza sativa Japonica Group]
OS03G0815100	53.47	166.025	1.6346	Up	0.821004	K13126|1|1e-10|66.2|fve:101312606|polyadenylate-binding protein!K00162|2|4e-09|62.0|obr:102719045|pyruvate dehydrogenase E1 component beta subunit [EC:1.2.4.1]!K02437|3|5e-09|58.9|pxb:103941124|glycine cleavage system H protein!K05941|4|5e-07|55.5|mdm:103435918|glutathione gamma-glutamylcysteinyltransferase [EC:2.3.2.15]	GO:0005634//nucleus	GO:0003677//DNA binding	GO:0006355//regulation of transcription, DNA-templated	gi|688495425|gb|AIQ84824.1|/0/SNAC1 protein [Oryza nivara]	K13126|1|1e-10|66.2|fve:101312606|polyadenylate-binding protein!K00162|2|4e-09|62.0|obr:102719045|pyruvate dehydrogenase E1 component beta subunit [EC:1.2.4.1]!K02437|3|5e-09|58.9|pxb:103941124|glycine cleavage system H protein!K05941|4|5e-07|55.5|mdm:103435918|glutathione gamma-glutamylcysteinyltransferase [EC:2.3.2.15]	GO:0005634//nucleus	GO:0003677//DNA binding	GO:0006355//regulation of transcription, DNA-templated	gi|688495425|gb|AIQ84824.1|/0/SNAC1 protein [Oryza nivara]
OS02G0506600	13.16	70.11	2.41346	Up	0.874423	-	-	GO:0031072//heat shock protein binding;GO:0051082//unfolded protein binding	-	gi|113536451|dbj|BAF08834.1|/1.11006e-71/Os02g0506600 [Oryza sativa Japonica Group]	-	-	GO:0031072//heat shock protein binding;GO:0051082//unfolded protein binding	-	gi|113536451|dbj|BAF08834.1|/1.11006e-71/Os02g0506600 [Oryza sativa Japonica Group]
OS02G0753300	19.77	104.795	2.40619	Up	0.88394	-	GO:0016023//cytoplasmic, membrane-bounded vesicle	-	-	gi|113537676|dbj|BAF10059.1|/6.15502e-111/Os02g0753300 [Oryza sativa Japonica Group]	-	GO:0016023//cytoplasmic, membrane-bounded vesicle	-	-	gi|113537676|dbj|BAF10059.1|/6.15502e-111/Os02g0753300 [Oryza sativa Japonica Group]
OS02G0177600	10.85	119.51	3.46136	Up	0.939947	K01904|1|0.0|917|dosa:Os02t0177600-01|4-coumarate--CoA ligase [EC:6.2.1.12]	-	GO:0005524//ATP binding;GO:0016207//4-coumarate-CoA ligase activity	GO:0009698//phenylpropanoid metabolic process	gi|937902213|dbj|BAS77267.1|/0/Os02g0177600, partial [Oryza sativa Japonica Group]	K01904|1|0.0|917|dosa:Os02t0177600-01|4-coumarate--CoA ligase [EC:6.2.1.12]	-	GO:0005524//ATP binding;GO:0016207//4-coumarate-CoA ligase activity	GO:0009698//phenylpropanoid metabolic process	gi|937902213|dbj|BAS77267.1|/0/Os02g0177600, partial [Oryza sativa Japonica Group]
OS10G0469900	0.985	9.955	3.33723	Up	0.81129	K14638|1|0.0|801|sita:101778512|solute carrier family 15 (peptide/histidine transporter), member 3/4	GO:0016021//integral component of membrane	GO:0005215//transporter activity	GO:0006810//transport	gi|31432605|gb|AAP54220.1|/0/POT family protein, expressed [Oryza sativa Japonica Group]//gi|937936332|dbj|BAT11246.1|/0/Os10g0469900, partial [Oryza sativa Japonica Group]	K14638|1|0.0|801|sita:101778512|solute carrier family 15 (peptide/histidine transporter), member 3/4	GO:0016021//integral component of membrane	GO:0005215//transporter activity	GO:0006810//transport	gi|31432605|gb|AAP54220.1|/0/POT family protein, expressed [Oryza sativa Japonica Group]//gi|937936332|dbj|BAT11246.1|/0/Os10g0469900, partial [Oryza sativa Japonica Group]
OS09G0460400	1.065	15.62	3.87447	Up	0.86769	K13258|1|6e-62|204|gmx:547489|2-hydroxyisoflavanone dehydratase [EC:4.2.1.105]!K03575|2|6e-57|201|rcu:RCOM_1211520|A/G-specific adenine glycosylase [EC:3.2.2.-]!K17872|3|5e-55|197|sita:101767448|NADH:ubiquinone reductase (non-electrogenic) [EC:1.6.5.9]!K14493|4|1e-37|141|smo:SELMODRAFT_443106|gibberellin receptor GID1 [EC:3.-.-.-]!K02923|5|1e-35|137|pmum:103335319|large subunit ribosomal protein …	GO:0009536//plastid	GO:0016787//hydrolase activity	GO:0008152//metabolic process	gi|113631622|dbj|BAF25303.1|/0/Os09g0460400 [Oryza sativa Japonica Group]	K13258|1|6e-62|204|gmx:547489|2-hydroxyisoflavanone dehydratase [EC:4.2.1.105]!K03575|2|6e-57|201|rcu:RCOM_1211520|A/G-specific adenine glycosylase [EC:3.2.2.-]!K17872|3|5e-55|197|sita:101767448|NADH:ubiquinone reductase (non-electrogenic) [EC:1.6.5.9]!K14493|4|1e-37|141|smo:SELMODRAFT_443106|gibberellin receptor GID1 [EC:3.-.-.-]!K02923|5|1e-35|137|pmum:103335319|large subunit ribosomal protein …	GO:0009536//plastid	GO:0016787//hydrolase activity	GO:0008152//metabolic process	gi|113631622|dbj|BAF25303.1|/0/Os09g0460400 [Oryza sativa Japonica Group]
OS06G0234400	0.51	10.665	4.38624	Up	0.84664	-	GO:0005794//Golgi apparatus;GO:0016021//integral component of membrane	GO:0016413//O-acetyltransferase activity	GO:0071554//cell wall organization or biogenesis	gi|937922025|dbj|BAS96942.1|/0/Os06g0234400 [Oryza sativa Japonica Group]	-	GO:0005794//Golgi apparatus;GO:0016021//integral component of membrane	GO:0016413//O-acetyltransferase activity	GO:0071554//cell wall organization or biogenesis	gi|937922025|dbj|BAS96942.1|/0/Os06g0234400 [Oryza sativa Japonica Group]
OS01G0955000	6.48	52.85	3.02784	Up	0.90019	K01114|1|2e-106|330|dosa:Os01t0955000-02|phospholipase C [EC:3.1.4.3]	-	GO:0016788//hydrolase activity, acting on ester bonds	GO:0008152//metabolic process	gi|113534966|dbj|BAF07349.1|/0/Os01g0955000 [Oryza sativa Japonica Group]//gi|937900295|dbj|BAS76275.1|/1.18962e-114/Os01g0955000 [Oryza sativa Japonica Group]	K01114|1|2e-106|330|dosa:Os01t0955000-02|phospholipase C [EC:3.1.4.3]	-	GO:0016788//hydrolase activity, acting on ester bonds	GO:0008152//metabolic process	gi|113534966|dbj|BAF07349.1|/0/Os01g0955000 [Oryza sativa Japonica Group]//gi|937900295|dbj|BAS76275.1|/1.18962e-114/Os01g0955000 [Oryza sativa Japonica Group]
OS09G0508951	20.075	0	-5.32733	Down	0.911657	-	-	-	-	gi|937929745|dbj|BAT04661.1|/9.45916e-14/Os08g0272800, partial [Oryza sativa Japonica Group]	-	-	-	-	gi|937929745|dbj|BAT04661.1|/9.45916e-14/Os08g0272800, partial [Oryza sativa Japonica Group]
OS04G0432300	17.275	103.22	2.57896	Up	0.894801	K14412|1|0.0|745|dosa:Os04t0432300-00|alpha-1,4-fucosyltransferase [EC:2.4.1.-]	GO:0016021//integral component of membrane;GO:0032580//Golgi cisterna membrane	GO:0008417//fucosyltransferase activity	GO:0006486//protein glycosylation;GO:0036065//fucosylation	gi|68611226|emb|CAE03040.3|/0/OSJNBa0084A10.15 [Oryza sativa Japonica Group]	K14412|1|0.0|745|dosa:Os04t0432300-00|alpha-1,4-fucosyltransferase [EC:2.4.1.-]	GO:0016021//integral component of membrane;GO:0032580//Golgi cisterna membrane	GO:0008417//fucosyltransferase activity	GO:0006486//protein glycosylation;GO:0036065//fucosylation	gi|68611226|emb|CAE03040.3|/0/OSJNBa0084A10.15 [Oryza sativa Japonica Group]
OS01G0651000	60.415	193.825	1.68178	Up	0.829473	K10396|1|3e-41|159|pper:PRUPE_ppa001667mg|kinesin family member 5!K01206|3|1e-39|150|tcc:TCM_010576|alpha-L-fucosidase [EC:3.2.1.51]	GO:0016023//cytoplasmic, membrane-bounded vesicle	GO:0016788//hydrolase activity, acting on ester bonds	GO:0008152//metabolic process	gi|20146423|dbj|BAB89203.1|/0/lipase-like [Oryza sativa Japonica Group]	K10396|1|3e-41|159|pper:PRUPE_ppa001667mg|kinesin family member 5!K01206|3|1e-39|150|tcc:TCM_010576|alpha-L-fucosidase [EC:3.2.1.51]	GO:0016023//cytoplasmic, membrane-bounded vesicle	GO:0016788//hydrolase activity, acting on ester bonds	GO:0008152//metabolic process	gi|20146423|dbj|BAB89203.1|/0/lipase-like [Oryza sativa Japonica Group]
OS08G0157500	84.99	481.99	2.50364	Up	0.906874	K05279|1|0.0|633|dosa:Os08t0157500-01|flavonol 3-O-methyltransferase [EC:2.1.1.76]!K13066|3|0.0|579|obr:102717362|caffeic acid 3-O-methyltransferase [EC:2.1.1.68]	GO:0005829//cytosol	GO:0030744//luteolin O-methyltransferase activity;GO:0046983//protein dimerization activity;GO:0047763//caffeate O-methyltransferase activity	GO:0019438//aromatic compound biosynthetic process;GO:0032259//methylation	gi|75135272|sp|Q6ZD89.1|OMT1_ORYSJ/0/RecName: Full=Flavone 3'-O-methyltransferase 1; Short=OsOMT1; AltName: Full=Quercetin 3'-O-methyltransferase 1; Flags: Precursor//gi|937928988|dbj|BAT03904.1|/0/Os08g0157500, partial [Oryza sativa Japonica Group]	K05279|1|0.0|633|dosa:Os08t0157500-01|flavonol 3-O-methyltransferase [EC:2.1.1.76]!K13066|3|0.0|579|obr:102717362|caffeic acid 3-O-methyltransferase [EC:2.1.1.68]	GO:0005829//cytosol	GO:0030744//luteolin O-methyltransferase activity;GO:0046983//protein dimerization activity;GO:0047763//caffeate O-methyltransferase activity	GO:0019438//aromatic compound biosynthetic process;GO:0032259//methylation	gi|75135272|sp|Q6ZD89.1|OMT1_ORYSJ/0/RecName: Full=Flavone 3'-O-methyltransferase 1; Short=OsOMT1; AltName: Full=Quercetin 3'-O-methyltransferase 1; Flags: Precursor//gi|937928988|dbj|BAT03904.1|/0/Os08g0157500, partial [Oryza sativa Japonica Group]
OS05G0320750	19	118.84	2.64495	Up	0.903122	K00487|1|4e-128|372|dosa:Os05t0320700-02|trans-cinnamate 4-monooxygenase [EC:1.14.13.11]	GO:0016020//membrane;GO:0016023//cytoplasmic, membrane-bounded vesicle	GO:0005506//iron ion binding;GO:0016710//trans-cinnamate 4-monooxygenase activity;GO:0020037//heme binding	GO:0009808//lignin metabolic process;GO:0044550//secondary metabolite biosynthetic process;GO:0055114//oxidation-reduction process	gi|125551826|gb|EAY97535.1|/3.89226e-127/hypothetical protein OsI_19463 [Oryza sativa Indica Group]	K00487|1|4e-128|372|dosa:Os05t0320700-02|trans-cinnamate 4-monooxygenase [EC:1.14.13.11]	GO:0016020//membrane;GO:0016023//cytoplasmic, membrane-bounded vesicle	GO:0005506//iron ion binding;GO:0016710//trans-cinnamate 4-monooxygenase activity;GO:0020037//heme binding	GO:0009808//lignin metabolic process;GO:0044550//secondary metabolite biosynthetic process;GO:0055114//oxidation-reduction process	gi|125551826|gb|EAY97535.1|/3.89226e-127/hypothetical protein OsI_19463 [Oryza sativa Indica Group]
OS03G0131200	9.335	94.56	3.34051	Up	0.933444	K03781|1|0.0|1044|dosa:Os03t0131200-01|catalase [EC:1.11.1.6]	GO:0005737//cytoplasm	GO:0004096//catalase activity;GO:0020037//heme binding;GO:0046872//metal ion binding	GO:0042542//response to hydrogen peroxide;GO:0042744//hydrogen peroxide catabolic process;GO:0055114//oxidation-reduction process;GO:0098869//cellular oxidant detoxification	gi|113547332|dbj|BAF10775.1|/0/Os03g0131200 [Oryza sativa Japonica Group]	K03781|1|0.0|1044|dosa:Os03t0131200-01|catalase [EC:1.11.1.6]	GO:0005737//cytoplasm	GO:0004096//catalase activity;GO:0020037//heme binding;GO:0046872//metal ion binding	GO:0042542//response to hydrogen peroxide;GO:0042744//hydrogen peroxide catabolic process;GO:0055114//oxidation-reduction process;GO:0098869//cellular oxidant detoxification	gi|113547332|dbj|BAF10775.1|/0/Os03g0131200 [Oryza sativa Japonica Group]
OS09G0518900	2.685	21.825	3.02299	Up	0.859417	-	-	-	-	gi|1002294505|ref|XP_015610684.1|/0/PREDICTED: uncharacterized protein LOC4347599 [Oryza sativa Japonica Group]	-	-	-	-	gi|1002294505|ref|XP_015610684.1|/0/PREDICTED: uncharacterized protein LOC4347599 [Oryza sativa Japonica Group]
OS10G0577500	0.91	11.29	3.63304	Up	0.829669	K08235|1|2e-148|429|sbi:SORBI_01g027960|xyloglucan:xyloglucosyl transferase [EC:2.4.1.207]	GO:0005618//cell wall;GO:0016023//cytoplasmic, membrane-bounded vesicle;GO:0048046//apoplast	GO:0004553//hydrolase activity, hydrolyzing O-glycosyl compounds;GO:0016762//xyloglucan:xyloglucosyl transferase activity	GO:0010411//xyloglucan metabolic process;GO:0042546//cell wall biogenesis;GO:0071555//cell wall organization	gi|113640023|dbj|BAF27328.1|/0/Os10g0577500 [Oryza sativa Japonica Group]//gi|113640023|dbj|BAF27328.1|/2.02307e-155/Os10g0577500 [Oryza sativa Japonica Group]	K08235|1|2e-148|429|sbi:SORBI_01g027960|xyloglucan:xyloglucosyl transferase [EC:2.4.1.207]	GO:0005618//cell wall;GO:0016023//cytoplasmic, membrane-bounded vesicle;GO:0048046//apoplast	GO:0004553//hydrolase activity, hydrolyzing O-glycosyl compounds;GO:0016762//xyloglucan:xyloglucosyl transferase activity	GO:0010411//xyloglucan metabolic process;GO:0042546//cell wall biogenesis;GO:0071555//cell wall organization	gi|113640023|dbj|BAF27328.1|/0/Os10g0577500 [Oryza sativa Japonica Group]//gi|113640023|dbj|BAF27328.1|/2.02307e-155/Os10g0577500 [Oryza sativa Japonica Group]
OS03G0168100	1.815	34.115	4.23236	Up	0.927661	-	-	-	-	gi|108706383|gb|ABF94178.1|/1.79073e-38/Late embryogenesis abundant protein, expressed [Oryza sativa Japonica Group]	-	-	-	-	gi|108706383|gb|ABF94178.1|/1.79073e-38/Late embryogenesis abundant protein, expressed [Oryza sativa Japonica Group]
OS01G0123900	0.325	24.635	6.24413	Up	0.928546	-	GO:0005576//extracellular region;GO:0016023//cytoplasmic, membrane-bounded vesicle	GO:0004867//serine-type endopeptidase inhibitor activity	GO:0010951//negative regulation of endopeptidase activity	gi|113531416|dbj|BAF03799.1|/3.47807e-123/Os01g0123900 [Oryza sativa Japonica Group]	-	GO:0005576//extracellular region;GO:0016023//cytoplasmic, membrane-bounded vesicle	GO:0004867//serine-type endopeptidase inhibitor activity	GO:0010951//negative regulation of endopeptidase activity	gi|113531416|dbj|BAF03799.1|/3.47807e-123/Os01g0123900 [Oryza sativa Japonica Group]
OS08G0127900	0.61	407.69	9.38445	Up	0.995626	-	GO:0016023//cytoplasmic, membrane-bounded vesicle	-	-	gi|113622876|dbj|BAF22821.1|/0/Os08g0127900 [Oryza sativa Japonica Group]	-	GO:0016023//cytoplasmic, membrane-bounded vesicle	-	-	gi|113622876|dbj|BAF22821.1|/0/Os08g0127900 [Oryza sativa Japonica Group]
OS12G0106000	12.1	64.505	2.4144	Up	0.87249	K00522|1|6e-130|376|dosa:Os12t0106000-01|ferritin heavy chain [EC:1.16.3.2]	GO:0005623//cell	GO:0004322//ferroxidase activity;GO:0008199//ferric iron binding	GO:0006826//iron ion transport;GO:0006879//cellular iron ion homeostasis;GO:0055114//oxidation-reduction process	gi|21686528|gb|AAM74943.1|AF519571_1/5.5248e-129/ferritin [Oryza sativa Japonica Group]	K00522|1|6e-130|376|dosa:Os12t0106000-01|ferritin heavy chain [EC:1.16.3.2]	GO:0005623//cell	GO:0004322//ferroxidase activity;GO:0008199//ferric iron binding	GO:0006826//iron ion transport;GO:0006879//cellular iron ion homeostasis;GO:0055114//oxidation-reduction process	gi|21686528|gb|AAM74943.1|AF519571_1/5.5248e-129/ferritin [Oryza sativa Japonica Group]
OS01G0802850	0	10.755	4.42694	Up	0.847639	K15280|1|7e-25|109|cme:CYME_CMK248C|solute carrier family 35, member C2	GO:0016021//integral component of membrane	-	-	gi|19571007|dbj|BAB86434.1|/0/phosphate/phosphoenolpyruvate translocator protein-like [Oryza sativa Japonica Group]	K15280|1|7e-25|109|cme:CYME_CMK248C|solute carrier family 35, member C2	GO:0016021//integral component of membrane	-	-	gi|19571007|dbj|BAB86434.1|/0/phosphate/phosphoenolpyruvate translocator protein-like [Oryza sativa Japonica Group]
OS09G0508900	1.065	10.725	3.33205	Up	0.818498	K13354|1|0.0|743|osa:4347528|solute carrier family 25 (peroxisomal adenine nucleotide transporter), member 17	GO:0016021//integral component of membrane	GO:0003735//structural constituent of ribosome	GO:0006412//translation;GO:0006810//transport	gi|113631857|dbj|BAF25538.1|/0/Os09g0508900, partial [Oryza sativa Japonica Group]	K13354|1|0.0|743|osa:4347528|solute carrier family 25 (peroxisomal adenine nucleotide transporter), member 17	GO:0016021//integral component of membrane	GO:0003735//structural constituent of ribosome	GO:0006412//translation;GO:0006810//transport	gi|113631857|dbj|BAF25538.1|/0/Os09g0508900, partial [Oryza sativa Japonica Group]
OS01G0661200	0	12.13	4.60051	Up	0.86081	-	-	-	-	-	-	-	-	-	-
OS06G0224775	0.12	6.815	5.82761	Up	0.811077	K06067|1|6e-19|84.0|bdi:100828770|histone deacetylase 1/2 [EC:3.5.1.98]	GO:0005634//nucleus	GO:0032041//NAD-dependent histone deacetylase activity (H3-K14 specific)	GO:0006355//regulation of transcription, DNA-templated;GO:0070932//histone H3 deacetylation	gi|51536069|dbj|BAD38195.1|/6.24393e-27/hypothetical protein [Oryza sativa Japonica Group]	K06067|1|6e-19|84.0|bdi:100828770|histone deacetylase 1/2 [EC:3.5.1.98]	GO:0005634//nucleus	GO:0032041//NAD-dependent histone deacetylase activity (H3-K14 specific)	GO:0006355//regulation of transcription, DNA-templated;GO:0070932//histone H3 deacetylation	gi|51536069|dbj|BAD38195.1|/6.24393e-27/hypothetical protein [Oryza sativa Japonica Group]
OS04G0290000	0.06	17.015	8.14763	Up	0.905547	-	-	-	-	gi|218190097|gb|EEC72524.1|/2.63614e-88/hypothetical protein OsI_05913 [Oryza sativa Indica Group]	-	-	-	-	gi|218190097|gb|EEC72524.1|/2.63614e-88/hypothetical protein OsI_05913 [Oryza sativa Indica Group]
OS07G0605400	9.085	106.505	3.55129	Up	0.939734	-	GO:0016021//integral component of membrane	-	-	gi|113611762|dbj|BAF22140.1|/2.04044e-29/Os07g0605400 [Oryza sativa Japonica Group]//gi|113611762|dbj|BAF22140.1|/2.62621e-29/Os07g0605400 [Oryza sativa Japonica Group]	-	GO:0016021//integral component of membrane	-	-	gi|113611762|dbj|BAF22140.1|/2.04044e-29/Os07g0605400 [Oryza sativa Japonica Group]//gi|113611762|dbj|BAF22140.1|/2.62621e-29/Os07g0605400 [Oryza sativa Japonica Group]
OS01G0198900	1.495	22.025	3.88092	Up	0.893359	-	-	-	-	gi|113531839|dbj|BAF04222.1|/3.13162e-105/Os01g0198900 [Oryza sativa Japonica Group]//gi|113531839|dbj|BAF04222.1|/9.60619e-106/Os01g0198900 [Oryza sativa Japonica Group]	-	-	-	-	gi|113531839|dbj|BAF04222.1|/3.13162e-105/Os01g0198900 [Oryza sativa Japonica Group]//gi|113531839|dbj|BAF04222.1|/9.60619e-106/Os01g0198900 [Oryza sativa Japonica Group]
OS03G0661600	4.87	23.765	2.28684	Up	0.821086	K14297|1|7e-14|76.6|zma:103640102|nuclear pore complex protein Nup98-Nup96	GO:0016023//cytoplasmic, membrane-bounded vesicle	-	-	gi|937910685|dbj|BAS85605.1|/0/Os03g0661600, partial [Oryza sativa Japonica Group]	K14297|1|7e-14|76.6|zma:103640102|nuclear pore complex protein Nup98-Nup96	GO:0016023//cytoplasmic, membrane-bounded vesicle	-	-	gi|937910685|dbj|BAS85605.1|/0/Os03g0661600, partial [Oryza sativa Japonica Group]
OS05G0272200	27.445	91.435	1.7362	Up	0.825607	-	GO:0016023//cytoplasmic, membrane-bounded vesicle	-	-	gi|937918177|dbj|BAS93095.1|/0/Os05g0272200 [Oryza sativa Japonica Group]	-	GO:0016023//cytoplasmic, membrane-bounded vesicle	-	-	gi|937918177|dbj|BAS93095.1|/0/Os05g0272200 [Oryza sativa Japonica Group]
OS03G0399800	1.515	37.275	4.62082	Up	0.934803	K13457|1|5e-24|104|obr:102710757|disease resistance protein RPM1!K04730|2|1e-23|102|dosa:Os11t0607900-01|interleukin-1 receptor-associated kinase 1 [EC:2.7.11.1]!K04733|3|5e-12|68.6|sita:101759953|interleukin-1 receptor-associated kinase 4 [EC:2.7.11.1]	-	-	-	gi|255674572|dbj|BAF12225.2|/9.65487e-118/Os03g0399800, partial [Oryza sativa Japonica Group]	K13457|1|5e-24|104|obr:102710757|disease resistance protein RPM1!K04730|2|1e-23|102|dosa:Os11t0607900-01|interleukin-1 receptor-associated kinase 1 [EC:2.7.11.1]!K04733|3|5e-12|68.6|sita:101759953|interleukin-1 receptor-associated kinase 4 [EC:2.7.11.1]	-	-	-	gi|255674572|dbj|BAF12225.2|/9.65487e-118/Os03g0399800, partial [Oryza sativa Japonica Group]
OS03G0817800	4.03	31.36	2.96007	Up	0.87724	-	GO:0005739//mitochondrion;GO:0005794//Golgi apparatus;GO:0016020//membrane;GO:0016021//integral component of membrane;GO:0016023//cytoplasmic, membrane-bounded vesicle	GO:0016413//O-acetyltransferase activity	GO:0071554//cell wall organization or biogenesis	gi|108711765|gb|ABF99560.1|/0/expressed protein [Oryza sativa Japonica Group]//gi|28876024|gb|AAO60033.1|/5.15427e-108/unknown protein [Oryza sativa Japonica Group]	-	GO:0005739//mitochondrion;GO:0005794//Golgi apparatus;GO:0016020//membrane;GO:0016021//integral component of membrane;GO:0016023//cytoplasmic, membrane-bounded vesicle	GO:0016413//O-acetyltransferase activity	GO:0071554//cell wall organization or biogenesis	gi|108711765|gb|ABF99560.1|/0/expressed protein [Oryza sativa Japonica Group]//gi|28876024|gb|AAO60033.1|/5.15427e-108/unknown protein [Oryza sativa Japonica Group]
OS08G0422600	16.685	71.275	2.09484	Up	0.851686	-	-	-	GO:0044260;GO:0044699;GO:0090304	gi|937930566|dbj|BAT05482.1|/2.9082e-154/Os08g0422600, partial [Oryza sativa Japonica Group]	-	-	-	GO:0044260;GO:0044699;GO:0090304	gi|937930566|dbj|BAT05482.1|/2.9082e-154/Os08g0422600, partial [Oryza sativa Japonica Group]
OS02G0666200	97.75	286.565	1.55169	Up	0.815008	K09872|1|0.0|557|dosa:Os02t0666200-01|aquaporin PIP	GO:0005773//vacuole;GO:0005886//plasma membrane;GO:0009506//plasmodesma;GO:0016021//integral component of membrane	GO:0015250//water channel activity;GO:0015254//glycerol channel activity	GO:0006833//water transport;GO:0015793//glycerol transport;GO:0034220//ion transmembrane transport	gi|75290251|sp|Q6EU94.1|PIP11_ORYSJ/0/RecName: Full=Aquaporin PIP1-1; AltName: Full=OsPIP1;1; AltName: Full=Plasma membrane intrinsic protein 1-1; AltName: Full=Plasma membrane intrinsic protein 1a; Short=PIP1a; AltName: Full=Water channel protein RWC1; Short=RWC-1	K09872|1|0.0|557|dosa:Os02t0666200-01|aquaporin PIP	GO:0005773//vacuole;GO:0005886//plasma membrane;GO:0009506//plasmodesma;GO:0016021//integral component of membrane	GO:0015250//water channel activity;GO:0015254//glycerol channel activity	GO:0006833//water transport;GO:0015793//glycerol transport;GO:0034220//ion transmembrane transport	gi|75290251|sp|Q6EU94.1|PIP11_ORYSJ/0/RecName: Full=Aquaporin PIP1-1; AltName: Full=OsPIP1;1; AltName: Full=Plasma membrane intrinsic protein 1-1; AltName: Full=Plasma membrane intrinsic protein 1a; Short=PIP1a; AltName: Full=Water channel protein RWC1; Short=RWC-1
OS10G0365800	0.115	23.62	7.68223	Up	0.927776	-	-	-	-	gi|78708365|gb|ABB47340.1|/0/expressed protein [Oryza sativa Japonica Group]	-	-	-	-	gi|78708365|gb|ABB47340.1|/0/expressed protein [Oryza sativa Japonica Group]
OS01G0745400	0	28.145	5.81481	Up	0.934754	-	-	-	-	gi|255673679|dbj|BAH91295.1|/9.17475e-21/Os01g0745400 [Oryza sativa Japonica Group]	-	-	-	-	gi|255673679|dbj|BAH91295.1|/9.17475e-21/Os01g0745400 [Oryza sativa Japonica Group]
OS06G0208100	1.205	24.845	4.36585	Up	0.913164	K09338|1|6e-88|271|obr:102711357|homeobox-leucine zipper protein	GO:0005634//nucleus	GO:0008289//lipid binding;GO:0043565//sequence-specific DNA binding	GO:0006355//regulation of transcription, DNA-templated	gi|31339109|dbj|BAC77161.1|/6.49084e-94/GL2-type homeodomain protein, partial [Oryza sativa Japonica Group]	K09338|1|6e-88|271|obr:102711357|homeobox-leucine zipper protein	GO:0005634//nucleus	GO:0008289//lipid binding;GO:0043565//sequence-specific DNA binding	GO:0006355//regulation of transcription, DNA-templated	gi|31339109|dbj|BAC77161.1|/6.49084e-94/GL2-type homeodomain protein, partial [Oryza sativa Japonica Group]
OS10G0417800	2.7	16.94	2.6494	Up	0.823412	-	GO:0009536//plastid	-	-	gi|31432096|gb|AAP53781.1|/1.48594e-129/uncharacterized plant-specific domain TIGR01615 family protein, expressed [Oryza sativa Japonica Group]	-	GO:0009536//plastid	-	-	gi|31432096|gb|AAP53781.1|/1.48594e-129/uncharacterized plant-specific domain TIGR01615 family protein, expressed [Oryza sativa Japonica Group]
OS03G0603500	9.05	0	-4.17792	Down	0.827343	-	-	-	-	gi|937910290|dbj|BAS85210.1|/5.12579e-29/Os03g0603500 [Oryza sativa Japonica Group]	-	-	-	-	gi|937910290|dbj|BAS85210.1|/5.12579e-29/Os03g0603500 [Oryza sativa Japonica Group]
OS08G0369000	6.51	43.57	2.74261	Up	0.87955	K14611|1|0.0|648|obr:102713483|solute carrier family 23 (nucleobase transporter), member 1/2	GO:0016021//integral component of membrane;GO:0016023//cytoplasmic, membrane-bounded vesicle	GO:0005215//transporter activity	GO:0055085//transmembrane transport	gi|113623622|dbj|BAF23567.1|/0/Os08g0369000, partial [Oryza sativa Japonica Group]	K14611|1|0.0|648|obr:102713483|solute carrier family 23 (nucleobase transporter), member 1/2	GO:0016021//integral component of membrane;GO:0016023//cytoplasmic, membrane-bounded vesicle	GO:0005215//transporter activity	GO:0055085//transmembrane transport	gi|113623622|dbj|BAF23567.1|/0/Os08g0369000, partial [Oryza sativa Japonica Group]
OS02G0460200	0.605	35.565	5.87738	Up	0.945893	K14416|1|6e-17|85.9|aly:ARALYDRAFT_325603|elongation factor 1 alpha-like protein	-	-	-	gi|125539361|gb|EAY85756.1|/8.54591e-52/hypothetical protein OsI_07114 [Oryza sativa Indica Group]//gi|125539361|gb|EAY85756.1|/9.78214e-52/hypothetical protein OsI_07114 [Oryza sativa Indica Group]	K14416|1|6e-17|85.9|aly:ARALYDRAFT_325603|elongation factor 1 alpha-like protein	-	-	-	gi|125539361|gb|EAY85756.1|/8.54591e-52/hypothetical protein OsI_07114 [Oryza sativa Indica Group]//gi|125539361|gb|EAY85756.1|/9.78214e-52/hypothetical protein OsI_07114 [Oryza sativa Indica Group]
OS08G0129800	27577	9125.62	-1.59547	Down	0.83157	-	-	-	-	gi|113622887|dbj|BAF22832.1|/1.79646e-50/Os08g0129800 [Oryza sativa Japonica Group]//gi|937928773|dbj|BAT03689.1|/3.09307e-43/Os08g0129800 [Oryza sativa Japonica Group]	-	-	-	-	gi|113622887|dbj|BAF22832.1|/1.79646e-50/Os08g0129800 [Oryza sativa Japonica Group]//gi|937928773|dbj|BAT03689.1|/3.09307e-43/Os08g0129800 [Oryza sativa Japonica Group]
OS07G0408700	51.02	148.42	1.54055	Up	0.806703	K00797|1|0.0|586|dosa:Os07t0408700-02|spermidine synthase [EC:2.5.1.16]	-	GO:0004766//spermidine synthase activity	GO:0008295//spermidine biosynthetic process	gi|12229998|sp|Q9SMB1.1|SPD1_ORYSJ/0/RecName: Full=Spermidine synthase 1; Short=SPDSY 1; AltName: Full=Putrescine aminopropyltransferase 1	K00797|1|0.0|586|dosa:Os07t0408700-02|spermidine synthase [EC:2.5.1.16]	-	GO:0004766//spermidine synthase activity	GO:0008295//spermidine biosynthetic process	gi|12229998|sp|Q9SMB1.1|SPD1_ORYSJ/0/RecName: Full=Spermidine synthase 1; Short=SPDSY 1; AltName: Full=Putrescine aminopropyltransferase 1
OS08G0278501	0.74	10.37	3.80875	Up	0.829653	K10880|1|6e-08|53.9|obr:102702729|DNA-repair protein XRCC3!K11498|2|2e-06|49.3|obr:102710215|centromeric protein E!K10773|3|3e-06|48.9|tcc:TCM_011985|endonuclease III [EC:4.2.99.18]	-	-	-	gi|37805899|dbj|BAC99748.1|/6.92138e-78/hypothetical protein [Oryza sativa Japonica Group]	K10880|1|6e-08|53.9|obr:102702729|DNA-repair protein XRCC3!K11498|2|2e-06|49.3|obr:102710215|centromeric protein E!K10773|3|3e-06|48.9|tcc:TCM_011985|endonuclease III [EC:4.2.99.18]	-	-	-	gi|37805899|dbj|BAC99748.1|/6.92138e-78/hypothetical protein [Oryza sativa Japonica Group]
OS03G0278900	21.325	102.74	2.26838	Up	0.873849	K02109|1|1e-69|218|dosa:Os03t0278900-01|F-type H+-transporting ATPase subunit b	GO:0009534//chloroplast thylakoid;GO:0044425	-	GO:0006464//cellular protein modification process;GO:0007165//signal transduction;GO:0009117//nucleotide metabolic process;GO:0009719;GO:0009814//defense response, incompatible interaction;GO:0015992//proton transport;GO:0016043//cellular component organization;GO:0019438//aromatic compound biosynthetic process;GO:0019684//photosynthesis, light reaction;GO:0019693//ribose phosphate metabolic proc…	gi|29367413|gb|AAO72579.1|/1.22204e-68/H+-transporting ATP synthase chain 9-like protein [Oryza sativa Japonica Group]	K02109|1|1e-69|218|dosa:Os03t0278900-01|F-type H+-transporting ATPase subunit b	GO:0009534//chloroplast thylakoid;GO:0044425	-	GO:0006464//cellular protein modification process;GO:0007165//signal transduction;GO:0009117//nucleotide metabolic process;GO:0009719;GO:0009814//defense response, incompatible interaction;GO:0015992//proton transport;GO:0016043//cellular component organization;GO:0019438//aromatic compound biosynthetic process;GO:0019684//photosynthesis, light reaction;GO:0019693//ribose phosphate metabolic proc…	gi|29367413|gb|AAO72579.1|/1.22204e-68/H+-transporting ATP synthase chain 9-like protein [Oryza sativa Japonica Group]
OS05G0160000	266.715	89.755	-1.57123	Down	0.817728	K00382|1|8e-45|144|dosa:Os05t0160000-01|dihydrolipoamide dehydrogenase [EC:1.8.1.4]	GO:0005739//mitochondrion	GO:0004148//dihydrolipoyl dehydrogenase activity;GO:0015036//disulfide oxidoreductase activity;GO:0050660//flavin adenine dinucleotide binding	GO:0022900//electron transport chain;GO:0045454//cell redox homeostasis	gi|113578269|dbj|BAF16632.1|/8.0418e-44/Os05g0160000, partial [Oryza sativa Japonica Group]	K00382|1|8e-45|144|dosa:Os05t0160000-01|dihydrolipoamide dehydrogenase [EC:1.8.1.4]	GO:0005739//mitochondrion	GO:0004148//dihydrolipoyl dehydrogenase activity;GO:0015036//disulfide oxidoreductase activity;GO:0050660//flavin adenine dinucleotide binding	GO:0022900//electron transport chain;GO:0045454//cell redox homeostasis	gi|113578269|dbj|BAF16632.1|/8.0418e-44/Os05g0160000, partial [Oryza sativa Japonica Group]
OS08G0114100	1.235	15.905	3.6869	Up	0.86674	K17911|1|1e-46|164|sly:101266560|beta-carotene isomerase [EC:5.2.1.14]	GO:0009534//chloroplast thylakoid;GO:0009941//chloroplast envelope	-	GO:0016556//mRNA modification	gi|113622816|dbj|BAF22761.1|/1.33302e-170/Os08g0114100 [Oryza sativa Japonica Group]	K17911|1|1e-46|164|sly:101266560|beta-carotene isomerase [EC:5.2.1.14]	GO:0009534//chloroplast thylakoid;GO:0009941//chloroplast envelope	-	GO:0016556//mRNA modification	gi|113622816|dbj|BAF22761.1|/1.33302e-170/Os08g0114100 [Oryza sativa Japonica Group]
OS04G0624500	0.815	26.45	5.02032	Up	0.926433	K00422|1|0.0|1043|dosa:Os04t0624500-01|polyphenol oxidase [EC:1.10.3.1]	GO:0009536//plastid	GO:0004097//catechol oxidase activity;GO:0046872//metal ion binding	GO:0046148//pigment biosynthetic process;GO:0055114//oxidation-reduction process	gi|108884958|gb|ABG23043.1|/0/polyphenol oxidase [Oryza sativa Japonica Group]	K00422|1|0.0|1043|dosa:Os04t0624500-01|polyphenol oxidase [EC:1.10.3.1]	GO:0009536//plastid	GO:0004097//catechol oxidase activity;GO:0046872//metal ion binding	GO:0046148//pigment biosynthetic process;GO:0055114//oxidation-reduction process	gi|108884958|gb|ABG23043.1|/0/polyphenol oxidase [Oryza sativa Japonica Group]
OS09G0272600	135.93	42.27	-1.68516	Down	0.825771	-	GO:0016023//cytoplasmic, membrane-bounded vesicle	-	-	gi|113630974|dbj|BAF24655.1|/1.23566e-45/Os09g0272600 [Oryza sativa Japonica Group]	-	GO:0016023//cytoplasmic, membrane-bounded vesicle	-	-	gi|113630974|dbj|BAF24655.1|/1.23566e-45/Os09g0272600 [Oryza sativa Japonica Group]
OS02G0587000	0.11	9.585	6.4452	Up	0.850572	-	-	-	-	-	-	-	-	-	-
OS02G0160500	17.585	350.965	4.31891	Up	0.975772	-	-	-	-	gi|937902051|dbj|BAS77105.1|/1.16715e-11/Os02g0160500 [Oryza sativa Japonica Group]	-	-	-	-	gi|937902051|dbj|BAS77105.1|/1.16715e-11/Os02g0160500 [Oryza sativa Japonica Group]
OS10G0118000	0	16.975	5.08534	Up	0.897864	K16040|1|4e-51|179|vvi:100233030|trans-resveratrol di-O-methyltransferase [EC:2.1.1.240]!K13230|3|7e-51|179|zma:100147731|2,4,7-trihydroxy-1,4-benzoxazin-3-one-glucoside 7-O-methyltransferase [EC:2.1.1.241]!K13259|5|5e-48|143|pvu:PHAVU_003G051600g|2,7,4'-trihydroxyisoflavanone 4'-O-methyltransferase / isoflavone 4'-O-methyltransferase [EC:2.1.1.212 2.1.1.46]	-	GO:0008171//O-methyltransferase activity;GO:0008757//S-adenosylmethionine-dependent methyltransferase activity;GO:0046983//protein dimerization activity	GO:0019438//aromatic compound biosynthetic process;GO:0032259//methylation	gi|125573848|gb|EAZ15132.1|/6.7698e-133/hypothetical protein OsJ_30546 [Oryza sativa Japonica Group]	K16040|1|4e-51|179|vvi:100233030|trans-resveratrol di-O-methyltransferase [EC:2.1.1.240]!K13230|3|7e-51|179|zma:100147731|2,4,7-trihydroxy-1,4-benzoxazin-3-one-glucoside 7-O-methyltransferase [EC:2.1.1.241]!K13259|5|5e-48|143|pvu:PHAVU_003G051600g|2,7,4'-trihydroxyisoflavanone 4'-O-methyltransferase / isoflavone 4'-O-methyltransferase [EC:2.1.1.212 2.1.1.46]	-	GO:0008171//O-methyltransferase activity;GO:0008757//S-adenosylmethionine-dependent methyltransferase activity;GO:0046983//protein dimerization activity	GO:0019438//aromatic compound biosynthetic process;GO:0032259//methylation	gi|125573848|gb|EAZ15132.1|/6.7698e-133/hypothetical protein OsJ_30546 [Oryza sativa Japonica Group]
OS07G0475000	2.72	20.03	2.88048	Up	0.848852	-	GO:0016023//cytoplasmic, membrane-bounded vesicle	-	-	gi|113611156|dbj|BAF21534.1|/3.29614e-127/Os07g0475000, partial [Oryza sativa Japonica Group]	-	GO:0016023//cytoplasmic, membrane-bounded vesicle	-	-	gi|113611156|dbj|BAF21534.1|/3.29614e-127/Os07g0475000, partial [Oryza sativa Japonica Group]
OS08G0345800	3696.41	1381.86	-1.41952	Down	0.806687	K00975|1|4e-53|179|dosa:Os08t0345800-01|glucose-1-phosphate adenylyltransferase [EC:2.7.7.27]	GO:0005829//cytosol;GO:0009501//amyloplast;GO:0009507//chloroplast	GO:0005524//ATP binding;GO:0008878//glucose-1-phosphate adenylyltransferase activity	GO:0005978//glycogen biosynthetic process;GO:0019252//starch biosynthetic process	gi|113623572|dbj|BAF23517.1|/0/Os08g0345800 [Oryza sativa Japonica Group]//gi|125987830|sp|P15280.4|GLGS_ORYSJ/0/RecName: Full=Glucose-1-phosphate adenylyltransferase small subunit, chloroplastic/amyloplastic; AltName: Full=ADP-glucose pyrophosphorylase; AltName: Full=ADP-glucose synthase; AltName: Full=AGPase B; AltName: Full=Alpha-D-glucose-1-phosphate adenyl transferase; Flags: Precursor//gi|9…	K00975|1|4e-53|179|dosa:Os08t0345800-01|glucose-1-phosphate adenylyltransferase [EC:2.7.7.27]	GO:0005829//cytosol;GO:0009501//amyloplast;GO:0009507//chloroplast	GO:0005524//ATP binding;GO:0008878//glucose-1-phosphate adenylyltransferase activity	GO:0005978//glycogen biosynthetic process;GO:0019252//starch biosynthetic process	gi|113623572|dbj|BAF23517.1|/0/Os08g0345800 [Oryza sativa Japonica Group]//gi|125987830|sp|P15280.4|GLGS_ORYSJ/0/RecName: Full=Glucose-1-phosphate adenylyltransferase small subunit, chloroplastic/amyloplastic; AltName: Full=ADP-glucose pyrophosphorylase; AltName: Full=ADP-glucose synthase; AltName: Full=AGPase B; AltName: Full=Alpha-D-glucose-1-phosphate adenyl transferase; Flags: Precursor//gi|9…
OS01G0602400	0.77	9.715	3.65728	Up	0.821004	K07424|1|0.0|580|sbi:SORBI_03g028720|cytochrome P450, family 3, subfamily A [EC:1.14.14.1]!K07426|2|3e-171|500|cmo:103486999|cytochrome P450, family 4, subfamily B, polypeptide 1 [EC:1.14.14.1]!K17873|5|8e-146|436|mtr:MTR_8g042040|11-oxo-beta-amyrin 30-oxidase [EC:1.14.13.173]	GO:0016021//integral component of membrane	GO:0004497//monooxygenase activity;GO:0005506//iron ion binding;GO:0016705//oxidoreductase activity, acting on paired donors, with incorporation or reduction of molecular oxygen;GO:0020037//heme binding	GO:0022900//electron transport chain	gi|20161041|dbj|BAB89973.1|/0/cytochrome P450 (CYP72C)-like [Oryza sativa Japonica Group]	K07424|1|0.0|580|sbi:SORBI_03g028720|cytochrome P450, family 3, subfamily A [EC:1.14.14.1]!K07426|2|3e-171|500|cmo:103486999|cytochrome P450, family 4, subfamily B, polypeptide 1 [EC:1.14.14.1]!K17873|5|8e-146|436|mtr:MTR_8g042040|11-oxo-beta-amyrin 30-oxidase [EC:1.14.13.173]	GO:0016021//integral component of membrane	GO:0004497//monooxygenase activity;GO:0005506//iron ion binding;GO:0016705//oxidoreductase activity, acting on paired donors, with incorporation or reduction of molecular oxygen;GO:0020037//heme binding	GO:0022900//electron transport chain	gi|20161041|dbj|BAB89973.1|/0/cytochrome P450 (CYP72C)-like [Oryza sativa Japonica Group]
OS06G0216700	0.1	9.605	4.77836	Up	0.842938	-	GO:0016023//cytoplasmic, membrane-bounded vesicle	GO:0009055//electron carrier activity	-	gi|51090408|dbj|BAD35330.1|/2.35451e-89/glycine-rich protein-like [Oryza sativa Japonica Group]	-	GO:0016023//cytoplasmic, membrane-bounded vesicle	GO:0009055//electron carrier activity	-	gi|51090408|dbj|BAD35330.1|/2.35451e-89/glycine-rich protein-like [Oryza sativa Japonica Group]
OS06G0365700	24.14	0.105	-6.08746	Down	0.927284	-	-	-	-	gi|937922803|dbj|BAS97720.1|/9.85067e-63/Os06g0365700, partial [Oryza sativa Japonica Group]	-	-	-	-	gi|937922803|dbj|BAS97720.1|/9.85067e-63/Os06g0365700, partial [Oryza sativa Japonica Group]
OS05G0508900	0.595	10.38	4.12477	Up	0.840858	K02721|1|1e-10|46.6|obr:102716545|photosystem II PsbW protein	GO:0009507//chloroplast;GO:0034357;GO:0044425	-	GO:0016043//cellular component organization;GO:0019684//photosynthesis, light reaction;GO:0044085	gi|113579550|dbj|BAF17913.1|/7.27736e-21/Os05g0508900 [Oryza sativa Japonica Group]	K02721|1|1e-10|46.6|obr:102716545|photosystem II PsbW protein	GO:0009507//chloroplast;GO:0034357;GO:0044425	-	GO:0016043//cellular component organization;GO:0019684//photosynthesis, light reaction;GO:0044085	gi|113579550|dbj|BAF17913.1|/7.27736e-21/Os05g0508900 [Oryza sativa Japonica Group]
OS03G0425600	2.655	26.34	3.31047	Up	0.882138	K00012|1|0.0|959|dosa:Os03t0425600-00|UDPglucose 6-dehydrogenase [EC:1.1.1.22]	GO:0005634//nucleus;GO:0005829//cytosol	GO:0003979//UDP-glucose 6-dehydrogenase activity;GO:0051287//NAD binding	GO:0005975//carbohydrate metabolic process;GO:0006024//glycosaminoglycan biosynthetic process;GO:0006065//UDP-glucuronate biosynthetic process;GO:0055114//oxidation-reduction process	gi|75226292|sp|Q75GS4.1|UGDH1_ORYSJ/0/RecName: Full=UDP-glucose 6-dehydrogenase 1; Short=UDP-Glc dehydrogenase 1; Short=UDP-GlcDH 1; Short=UDPGDH 1; AltName: Full=Os-UGD1	K00012|1|0.0|959|dosa:Os03t0425600-00|UDPglucose 6-dehydrogenase [EC:1.1.1.22]	GO:0005634//nucleus;GO:0005829//cytosol	GO:0003979//UDP-glucose 6-dehydrogenase activity;GO:0051287//NAD binding	GO:0005975//carbohydrate metabolic process;GO:0006024//glycosaminoglycan biosynthetic process;GO:0006065//UDP-glucuronate biosynthetic process;GO:0055114//oxidation-reduction process	gi|75226292|sp|Q75GS4.1|UGDH1_ORYSJ/0/RecName: Full=UDP-glucose 6-dehydrogenase 1; Short=UDP-Glc dehydrogenase 1; Short=UDP-GlcDH 1; Short=UDPGDH 1; AltName: Full=Os-UGD1
OS10G0575000	12.02	47.3	1.9764	Up	0.828539	K13422|1|0.0|932|dosa:Os10t0575000-01|transcription factor MYC2	GO:0005634//nucleus	GO:0005488	GO:0006351//transcription, DNA-templated	gi|1002301158|ref|XP_015614012.1|/0/PREDICTED: transcription factor MYC2 [Oryza sativa Japonica Group]	K13422|1|0.0|932|dosa:Os10t0575000-01|transcription factor MYC2	GO:0005634//nucleus	GO:0005488	GO:0006351//transcription, DNA-templated	gi|1002301158|ref|XP_015614012.1|/0/PREDICTED: transcription factor MYC2 [Oryza sativa Japonica Group]
OS11G0707000	50.57	575.69	3.50894	Up	0.954526	K09753|1|7e-09|61.2|dosa:Os09t0262000-00|cinnamoyl-CoA reductase [EC:1.2.1.44]!K03064|2|1e-06|54.7|gmx:100817206|26S proteasome regulatory subunit T4	GO:0005618//cell wall;GO:0005634//nucleus;GO:0009535//chloroplast thylakoid membrane;GO:0009570//chloroplast stroma;GO:0009941//chloroplast envelope;GO:0010319//stromule;GO:0048046//apoplast	GO:0003700//transcription factor activity, sequence-specific DNA binding;GO:0005524//ATP binding;GO:0043531//ADP binding;GO:0046863//ribulose-1,5-bisphosphate carboxylase/oxygenase activator activity	GO:0000165//MAPK cascade;GO:0006612//protein targeting to membrane;GO:0009595//detection of biotic stimulus;GO:0009637//response to blue light;GO:0009644//response to high light intensity;GO:0009697//salicylic acid biosynthetic process;GO:0009744//response to sucrose;GO:0009862//systemic acquired resistance, salicylic acid mediated signaling pathway;GO:0009867//jasmonic acid mediated signaling pa…	gi|108864714|gb|ABG22615.1|/8.01079e-19/Ribulose bisphosphate carboxylase/oxygenase activase, chloroplast precursor, putative, expressed [Oryza sativa Japonica Group]//gi|255680411|dbj|BAF28918.2|/0/Os11g0707000 [Oryza sativa Japonica Group]//gi|8918361|dbj|BAA97584.1|/0/RuBisCO activase small isoform precursor [Oryza sativa]//gi|937940503|dbj|BAT15416.1|/0/Os11g0707000, partial [Oryza sativa Jap…	K09753|1|7e-09|61.2|dosa:Os09t0262000-00|cinnamoyl-CoA reductase [EC:1.2.1.44]!K03064|2|1e-06|54.7|gmx:100817206|26S proteasome regulatory subunit T4	GO:0005618//cell wall;GO:0005634//nucleus;GO:0009535//chloroplast thylakoid membrane;GO:0009570//chloroplast stroma;GO:0009941//chloroplast envelope;GO:0010319//stromule;GO:0048046//apoplast	GO:0003700//transcription factor activity, sequence-specific DNA binding;GO:0005524//ATP binding;GO:0043531//ADP binding;GO:0046863//ribulose-1,5-bisphosphate carboxylase/oxygenase activator activity	GO:0000165//MAPK cascade;GO:0006612//protein targeting to membrane;GO:0009595//detection of biotic stimulus;GO:0009637//response to blue light;GO:0009644//response to high light intensity;GO:0009697//salicylic acid biosynthetic process;GO:0009744//response to sucrose;GO:0009862//systemic acquired resistance, salicylic acid mediated signaling pathway;GO:0009867//jasmonic acid mediated signaling pa…	gi|108864714|gb|ABG22615.1|/8.01079e-19/Ribulose bisphosphate carboxylase/oxygenase activase, chloroplast precursor, putative, expressed [Oryza sativa Japonica Group]//gi|255680411|dbj|BAF28918.2|/0/Os11g0707000 [Oryza sativa Japonica Group]//gi|8918361|dbj|BAA97584.1|/0/RuBisCO activase small isoform precursor [Oryza sativa]//gi|937940503|dbj|BAT15416.1|/0/Os11g0707000, partial [Oryza sativa Jap…
OS04G0657500	0.33	13.175	5.31919	Up	0.877551	-	GO:0016021//integral component of membrane	GO:0016787//hydrolase activity	GO:0006629//lipid metabolic process	gi|39545741|emb|CAE75967.1|/0/OSJNBa0071I13.19 [Oryza sativa Japonica Group]	-	GO:0016021//integral component of membrane	GO:0016787//hydrolase activity	GO:0006629//lipid metabolic process	gi|39545741|emb|CAE75967.1|/0/OSJNBa0071I13.19 [Oryza sativa Japonica Group]
OS08G0473600	0.465	24.295	5.70728	Up	0.926367	K01176|1|5e-168|484|dosa:Os08t0473600-01|alpha-amylase [EC:3.2.1.1]	GO:0016023//cytoplasmic, membrane-bounded vesicle	GO:0004556//alpha-amylase activity;GO:0005509//calcium ion binding	GO:0005983//starch catabolic process;GO:0005987//sucrose catabolic process	gi|113683|sp|P27934.1|AMY3E_ORYSJ/0/RecName: Full=Alpha-amylase isozyme 3E; AltName: Full=1,4-alpha-D-glucan glucanohydrolase; Flags: Precursor//gi|937930942|dbj|BAT05858.1|/5.36818e-178/Os08g0473600 [Oryza sativa Japonica Group]	K01176|1|5e-168|484|dosa:Os08t0473600-01|alpha-amylase [EC:3.2.1.1]	GO:0016023//cytoplasmic, membrane-bounded vesicle	GO:0004556//alpha-amylase activity;GO:0005509//calcium ion binding	GO:0005983//starch catabolic process;GO:0005987//sucrose catabolic process	gi|113683|sp|P27934.1|AMY3E_ORYSJ/0/RecName: Full=Alpha-amylase isozyme 3E; AltName: Full=1,4-alpha-D-glucan glucanohydrolase; Flags: Precursor//gi|937930942|dbj|BAT05858.1|/5.36818e-178/Os08g0473600 [Oryza sativa Japonica Group]
OS12G0575000	10.115	63.275	2.64514	Up	0.889018	-	GO:0016020//membrane;GO:0044424	-	GO:0044237//cellular metabolic process	gi|77556201|gb|ABA98997.1|/2.24753e-82/expressed protein [Oryza sativa Japonica Group]	-	GO:0016020//membrane;GO:0044424	-	GO:0044237//cellular metabolic process	gi|77556201|gb|ABA98997.1|/2.24753e-82/expressed protein [Oryza sativa Japonica Group]
OS10G0416500	1.865	15.27	3.03345	Up	0.832208	K01183|1|4e-82|255|mtr:MTR_6g079630|chitinase [EC:3.2.1.14]	GO:0005576//extracellular region	GO:0004568//chitinase activity;GO:0008061//chitin binding	GO:0005975//carbohydrate metabolic process;GO:0006032//chitin catabolic process	gi|9937559|gb|AAG02504.1|AF296279_1/0/class III chitinase [Oryza sativa Japonica Group]	K01183|1|4e-82|255|mtr:MTR_6g079630|chitinase [EC:3.2.1.14]	GO:0005576//extracellular region	GO:0004568//chitinase activity;GO:0008061//chitin binding	GO:0005975//carbohydrate metabolic process;GO:0006032//chitin catabolic process	gi|9937559|gb|AAG02504.1|AF296279_1/0/class III chitinase [Oryza sativa Japonica Group]
OS05G0500900	5.725	49.435	3.11019	Up	0.905088	K14487|1|0.0|1212|dosa:Os05t0500900-01|auxin responsive GH3 gene family	-	GO:0016874//ligase activity	GO:0008152//metabolic process;GO:0009416//response to light stimulus;GO:0009733//response to auxin	gi|75113903|sp|Q60EJ6.1|GH34_ORYSJ/0/RecName: Full=Probable indole-3-acetic acid-amido synthetase GH3.4; AltName: Full=Auxin-responsive GH3-like protein 4; Short=OsGH3-4	K14487|1|0.0|1212|dosa:Os05t0500900-01|auxin responsive GH3 gene family	-	GO:0016874//ligase activity	GO:0008152//metabolic process;GO:0009416//response to light stimulus;GO:0009733//response to auxin	gi|75113903|sp|Q60EJ6.1|GH34_ORYSJ/0/RecName: Full=Probable indole-3-acetic acid-amido synthetase GH3.4; AltName: Full=Auxin-responsive GH3-like protein 4; Short=OsGH3-4
OS03G0723400	5.39	28.205	2.38759	Up	0.839203	-	GO:0005739//mitochondrion;GO:0009507//chloroplast	-	-	gi|108710816|gb|ABF98611.1|/3.65619e-67/expressed protein [Oryza sativa Japonica Group]	-	GO:0005739//mitochondrion;GO:0009507//chloroplast	-	-	gi|108710816|gb|ABF98611.1|/3.65619e-67/expressed protein [Oryza sativa Japonica Group]
OS02G0503100	1.5	12.445	3.05253	Up	0.814943	K05280|1|1e-97|265|sot:102593656|flavonoid 3'-monooxygenase [EC:1.14.13.21]	GO:0016021//integral component of membrane	GO:0005506//iron ion binding;GO:0016709//oxidoreductase activity, acting on paired donors, with incorporation or reduction of molecular oxygen, NAD(P)H as one donor, and incorporation of one atom of oxygen;GO:0020037//heme binding	GO:0044550//secondary metabolite biosynthetic process;GO:0055114//oxidation-reduction process	gi|937903749|dbj|BAS78803.1|/0/Os02g0503100 [Oryza sativa Japonica Group]	K05280|1|1e-97|265|sot:102593656|flavonoid 3'-monooxygenase [EC:1.14.13.21]	GO:0016021//integral component of membrane	GO:0005506//iron ion binding;GO:0016709//oxidoreductase activity, acting on paired donors, with incorporation or reduction of molecular oxygen, NAD(P)H as one donor, and incorporation of one atom of oxygen;GO:0020037//heme binding	GO:0044550//secondary metabolite biosynthetic process;GO:0055114//oxidation-reduction process	gi|937903749|dbj|BAS78803.1|/0/Os02g0503100 [Oryza sativa Japonica Group]
OS02G0310400	0	11.765	4.55643	Up	0.857747	-	-	-	-	gi|937903259|dbj|BAS78313.1|/1.98908e-91/Os02g0310400, partial [Oryza sativa Japonica Group]	-	-	-	-	gi|937903259|dbj|BAS78313.1|/1.98908e-91/Os02g0310400, partial [Oryza sativa Japonica Group]
OS07G0678300	2.02	13.035	2.68996	Up	0.802788	K12761|1|8e-135|403|egu:105044794|carbon catabolite-derepressing protein kinase [EC:2.7.11.1]	-	GO:0004674//protein serine/threonine kinase activity;GO:0005524//ATP binding	GO:0006468//protein phosphorylation;GO:0007165//signal transduction	gi|113612170|dbj|BAF22548.1|/0/Os07g0678300, partial [Oryza sativa Japonica Group]	K12761|1|8e-135|403|egu:105044794|carbon catabolite-derepressing protein kinase [EC:2.7.11.1]	-	GO:0004674//protein serine/threonine kinase activity;GO:0005524//ATP binding	GO:0006468//protein phosphorylation;GO:0007165//signal transduction	gi|113612170|dbj|BAF22548.1|/0/Os07g0678300, partial [Oryza sativa Japonica Group]
[truncated: 547 more rows]

## Sheet: W-B
GeneID	Means-W-C	Means-B-C	log2FC(B-C/W-C)	Up-Down-Regulation(B-C/W-C)	Probability	KO description	GO Component	GO Function	GO Process	Blast nr	KO description	GO Component	GO Function	GO Process	Blast nr
[truncated: 1,551 more rows]

[truncated: 2 more sheets: R-B, BE-BP]
