# Supplementary material for: Transcriptome and Proteome Profiling of Different Colored Rice Reveals Physiological Dynamics Involved in the Flavonoid Pathway
Source: Int J Mol Sci. 2019 May 18;20(10):2463. doi: 10.3390/ijms20102463 (PMC6566916; doi:10.3390/ijms20102463)
Supplement: Supplementary file 1 [file ijms-20-02463-s001.zip › ijms-496936-proof done-supplementary/Table S6.xlsx]

## Sheet: Supplementary Table S6
Additional file 6: The classification of WEGO for all DEGs.
GO	Class	B-P-VS-B-E	B-C-VS-R-C	B-C-VS-W-C	R-C-VS-W-C
biological_process	biological adhesion	OS06G0125800;OS05G0235300	OS06G0125800;OS03G0123500;OS08G0564300	-	OS03G0123500
biological_process	biological regulation	OS02G0817200;OS01G0552300;OS02G0608500;OS02G0120800;OS01G0550300;OS04G0435700;OS03G0142800;OS11G0157200;OS04G0685400;OS02G0554100;OS05G0491400;OS09G0418000;OS05G0343400;OS08G0359200;OS02G0137800;OS03G0278900;OS03G0319400;OS08G0102700;OS04G0552300;OS04G0692750;OS05G0554500;OS04G0538100;OS09G0530000;OS03G0153400;OS04G0538000;OS04G0234600;OS01G0761000;OS01G0673800;OS11G0707000;OS01G0882500;OS07G0529…	OS10G0184250;OS05G0552300;OS01G0550300;OS04G0435700;OS09G0571400;OS06G0543400;OS11G0693900;OS01G0759400;OS11G0157200;OS04G0685400;OS02G0554100;OS12G0159600;OS05G0491400;OS09G0418000;OS05G0343400;OS02G0257300;OS02G0610800;OS03G0278900;OS07G0678300;OS01G0759550;OS04G0685300;OS04G0416700;OS08G0441100;OS08G0102700;OS08G0512600;OS02G0152800;OS04G0234600;OS12G0190200;OS01G0761000;OS07G0508300;OS11G0707…	OS01G0550300;OS04G0435700;OS09G0385700;OS11G0157200;OS04G0685400;OS02G0554100;OS05G0491400;OS09G0418000;OS09G0542700;OS05G0343400;OS03G0587000;OS03G0278900;OS04G0685300;OS04G0416700;OS08G0441100;OS07G0678600;OS08G0102700;OS04G0118500;OS01G0636700;OS04G0234600;OS01G0761000;OS11G0707000;OS07G0529600;OS02G0729400;OS03G0267300;OS05G0490900;OS12G0420200;OS02G0792000;OS07G0216600;OS07G0214100;OS03G0734…	OS10G0184250;OS01G0550300;OS06G0543400;OS11G0693900;OS03G0278900;OS07G0678300;OS01G0759550;OS04G0234600;OS11G0707000;OS02G0729400;OS03G0679700;OS03G0267300;OS12G0420200;OS04G0448900;OS01G0124200;OS03G0429000;OS01G0123900;OS01G0124650;OS01G0124401;OS01G0127600;OS07G0214600;OS01G0588900;OS03G0154750;OS03G0722700;OS05G0105200;OS06G0600301;OS03G0198600;OS03G0123500;OS03G0786100;OS03G0324300;OS10G0575…
biological_process	cell killing	OS02G0629800;OS02G0172300;OS05G0469800;OS11G0592100	OS11G0592000;OS11G0592100	OS11G0592000	OS11G0592000;OS11G0592100
biological_process	cellular component organization or biogenesis	OS02G0817200;OS03G0812000;OS03G0284650;OS01G0268300;OS01G0134700;OS01G0279700;OS03G0285800;OS04G0234600;OS05G0594100;OS01G0841700;OS07G0556200;OS11G0707000;OS06G0283300;OS07G0176900;OS08G0382400;OS10G0565100;OS02G0698000;OS02G0750100;OS03G0758400;OS07G0462000;OS01G0617700;OS03G0278900;OS01G0805200;OS07G0184850;OS09G0570850;OS01G0589300;OS04G0102600;OS03G0108300;OS03G0239000;OS06G0697000;OS08G0237…	OS07G0295400;OS03G0284650;OS03G0767000;OS04G0234600;OS05G0594100;OS07G0556200;OS11G0707000;OS07G0176900;OS02G0603800;OS02G0698000;OS12G0420200;OS02G0750100;OS12G0105300;OS03G0278900;OS05G0508900;OS01G0869800;OS02G0122500;OS09G0553900;OS11G0660300;OS03G0279000;OS02G0684500;OS01G0153300;OS08G0490900;OS10G0539500;OS09G0570850;OS04G0253000;OS05G0574300;OS03G0799000;OS01G0153100;OS03G0119900;OS01G0152…	OS03G0710700;OS04G0234600;OS07G0556200;OS11G0707000;OS02G0698000;OS12G0420200;OS02G0750100;OS02G0616300;OS03G0278900;OS01G0869800;OS02G0122500;OS03G0672700;OS11G0660300;OS02G0684500;OS01G0153300;OS08G0490900;OS10G0539500;OS05G0574300;OS03G0799000;OS03G0119900;OS01G0152300;OS06G0130800;OS03G0279200;OS01G0835900;OS05G0462700;OS03G0765200;OS02G0696500;OS03G0108300;OS06G0697000;OS08G0237000;OS04G0604…	OS07G0295400;OS03G0284650;OS04G0234600;OS07G0556200;OS11G0707000;OS12G0420200;OS12G0105300;OS03G0278900;OS05G0508900;OS01G0869800;OS09G0553900;OS09G0570850;OS03G0799050;OS04G0252850;OS08G0428800;OS12G0555600;OS10G0577500;OS08G0237000;OS03G0722700;OS11G0572400;OS03G0123500;OS06G0712700;OS06G0224775;OS10G0184250;OS04G0457000;OS05G0404700;OS12G0288801;OS01G0912700;OS02G0600200;OS03G0100200;OS03G0735…
biological_process	cellular process	OS04G0482000;OS02G0817200;OS03G0812000;OS03G0284650;OS01G0268300;OS01G0552300;OS01G0134700;OS01G0279700;OS03G0285800;OS04G0234600;OS05G0594100;OS01G0841700;OS07G0556200;OS11G0707000;OS06G0283300;OS07G0176900;OS08G0382400;OS10G0565100;OS02G0698000;OS02G0750100;OS02G0608500;OS07G0406800;OS02G0574500;OS04G0511400;OS12G0514000;OS09G0297300;OS04G0453400;OS03G0823100;OS09G0322000;OS07G0559700;OS02G0196…	OS04G0482000;OS06G0472000;OS07G0295400;OS03G0284650;OS03G0767000;OS04G0234600;OS05G0594100;OS07G0556200;OS11G0707000;OS07G0176900;OS02G0603800;OS02G0698000;OS12G0420200;OS02G0750100;OS01G0873200;OS05G0430800;OS10G0184250;OS01G0868300;OS01G0273100;OS12G0512100;OS04G0454200;OS03G0218400;OS03G0197175;OS07G0106200;OS09G0297300;OS04G0453400;OS07G0151200;OS03G0197200;OS07G0582400;OS07G0559700;OS09G0416…	OS03G0710700;OS04G0234600;OS07G0556200;OS11G0707000;OS02G0698000;OS12G0420200;OS02G0750100;OS01G0273100;OS12G0512100;OS04G0454200;OS12G0514000;OS09G0297300;OS02G0196850;OS05G0343400;OS03G0856200;OS02G0616300;OS04G0559400;OS06G0194900;OS03G0267300;OS01G0767600;OS09G0507600;OS06G0592500;OS05G0132100;OS11G0592000;OS02G0729400;OS01G0550300;OS04G0435700;OS09G0385700;OS11G0157200;OS04G0685400;OS02G0554…	OS04G0482000;OS07G0295400;OS03G0284650;OS04G0234600;OS07G0556200;OS11G0707000;OS12G0420200;OS10G0184250;OS03G0218400;OS03G0197175;OS07G0106200;OS04G0453400;OS07G0151200;OS03G0197200;OS07G0582400;OS07G0559700;OS09G0416200;OS03G0197100;OS02G0196850;OS12G0424180;OS06G0569500;OS03G0643300;OS03G0231600;OS03G0170900;OS03G0401300;OS02G0576600;OS03G0267300;OS09G0507600;OS06G0592500;OS05G0132100;OS05G0111…
biological_process	detoxification	OS04G0602100;OS06G0185900;OS06G0306300;OS01G0263300;OS02G0553200;OS01G0266600;OS06G0695500;OS01G0270300;OS12G0191500;OS04G0486900;OS05G0499400;OS11G0112400;OS07G0677300;OS12G0112000;OS02G0115700;OS01G0675100;OS06G0681600;OS01G0835500;OS05G0134400;OS01G0734466;OS06G0196300;OS10G0109300;OS11G0210100;OS12G0541300;OS06G0547400;OS02G0813500;OS04G0688100;OS06G0143000;OS03G0219200;OS04G0165700;OS06G0197…	OS02G0833900;OS01G0963000;OS03G0285700;OS01G0327250;OS06G0695500;OS07G0638300;OS11G0537375;OS01G0270501;OS11G0112400;OS07G0677300;OS12G0112000;OS07G0677200;OS01G0327100;OS02G0115700;OS01G0327400;OS03G0131200;OS06G0681600;OS05G0134400;OS06G0196300;OS02G0192700;OS11G0210100;OS07G0694700;OS12G0541300;OS03G0736500;OS09G0471100;OS04G0688100;OS03G0219200;OS06G0327300;OS06G0197575	OS01G0378100;OS01G0327250;OS06G0695500;OS07G0638300;OS12G0191500;OS01G0270501;OS12G0178200;OS07G0677300;OS01G0327100;OS02G0115700;OS02G0236600;OS06G0681600;OS05G0134400;OS10G0109300;OS11G0210100;OS03G0219200;OS04G0165700	OS01G0963000;OS07G0638300;OS01G0327100;OS02G0115700;OS03G0131200;OS06G0196300;OS02G0192700;OS12G0541300;OS09G0471100;OS04G0688100;OS06G0197575
biological_process	developmental process	OS02G0603066;OS02G0603100;OS05G0235300;OS04G0692750;OS11G0568600;OS01G0810000;OS08G0137200;OS07G0178900;OS01G0886200;OS12G0621100;OS08G0171100;OS03G0650000;OS05G0586200;OS05G0389000;OS04G0271200;OS11G0129700;OS07G0160100;OS03G0790600;OS03G0312600;OS03G0715332;OS02G0122600;OS08G0556900;OS03G0215800;OS01G0218500;OS03G0347200;OS04G0538100;OS03G0153400;OS04G0538000;OS05G0354300;OS03G0265900;OS03G0765…	OS02G0603100;OS01G0588900;OS01G0886200;OS06G0712700;OS12G0621100;OS03G0650000;OS08G0544800;OS07G0520100;OS09G0545300;OS07G0160100;OS07G0568700;OS08G0564300;OS02G0122600;OS03G0192800;OS03G0123500;OS08G0556900;OS05G0365000;OS01G0218500;OS03G0737200;OS03G0851800;OS04G0538166;OS10G0100300;OS04G0234600;OS01G0761000;OS06G0663800;OS05G0291700;OS02G0698000;OS12G0507200;OS01G0880800;OS07G0112800;OS09G0422…	OS01G0636700;OS02G0616300;OS01G0886200;OS12G0621100;OS01G0667450;OS03G0650000;OS08G0544800;OS04G0271200;OS07G0160100;OS04G0498900;OS02G0122600;OS08G0556900;OS08G0107900;OS07G0668600;OS04G0234600;OS01G0761000;OS06G0663800;OS05G0132100;OS02G0698000;OS01G0880800;OS07G0112800;OS03G0624600;OS09G0375600;OS04G0623800;OS01G0607900;OS11G0660300;OS02G0682200;OS11G0558300;OS11G0707000;OS04G0659100;OS02G0170…	OS02G0603100;OS01G0588900;OS06G0712700;OS08G0171100;OS01G0667450;OS07G0520100;OS03G0123500;OS03G0198600;OS06G0603000;OS01G0218500;OS04G0234600;OS05G0132100;OS12G0507200;OS01G0880800;OS09G0422500;OS03G0416200;OS01G0682001;OS07G0687200;OS09G0471100;OS11G0707000;OS06G0274000;OS07G0513000;OS07G0638300;OS02G0606200;OS04G0493000;OS01G0249200;OS02G0729400;OS02G0120600;OS02G0178100;OS06G0654900;OS03G0643…
biological_process	growth	OS03G0790600;OS05G0354300;OS03G0758400;OS02G0747900;OS07G0209000;OS02G0237100;OS06G0148200;OS07G0679300;OS05G0586200;OS09G0533400;OS04G0660100;OS02G0134000;OS02G0120800;OS03G0293000;OS01G0886200;OS05G0561500;OS04G0623800;OS08G0540100;OS05G0143500;OS01G0607900;OS07G0202300;OS12G0123900;OS05G0235300;OS02G0702600	OS01G0588900;OS01G0682001;OS05G0392050;OS09G0545300;OS04G0486500;OS02G0120600;OS01G0819500;OS10G0510000;OS04G0660100;OS01G0886200;OS06G0712700;OS04G0623800;OS03G0790551;OS09G0471100;OS10G0184250;OS03G0416200	OS02G0747900;OS01G0886200;OS04G0623800;OS01G0607900;OS10G0476000	OS01G0588900;OS01G0682001;OS02G0120600;OS11G0572400;OS06G0712700;OS09G0471100;OS10G0184250;OS03G0416200
biological_process	immune system process	OS02G0133300;OS03G0738400;OS11G0592100;OS07G0113700;OS07G0462000;OS05G0156401;OS05G0156500;OS02G0327000;OS03G0278900;OS02G0168800;OS08G0137200;OS05G0586200;OS09G0516900;OS03G0184550;OS05G0132100;OS06G0127000;OS05G0414700;OS01G0134700;OS07G0178900;OS01G0279700;OS03G0285800;OS04G0234600;OS05G0594100;OS01G0841700;OS07G0556200;OS11G0707000;OS06G0283300;OS07G0176900;OS08G0382400;OS10G0565100;OS02G0698…	OS11G0592000;OS11G0592100;OS05G0156401;OS03G0278900;OS03G0737200;OS02G0257300;OS03G0767000;OS04G0234600;OS05G0594100;OS07G0556200;OS11G0707000;OS07G0176900;OS02G0603800;OS02G0698000;OS12G0420200;OS02G0750100;OS01G0882500;OS06G0256500;OS05G0343400;OS01G0880800;OS01G0511000;OS09G0442300	OS11G0592000;OS01G0772000;OS03G0278900;OS05G0132100;OS03G0710700;OS04G0234600;OS07G0556200;OS11G0707000;OS02G0698000;OS12G0420200;OS02G0750100;OS06G0256500;OS05G0343400;OS01G0880800;OS01G0511000	OS03G0643300;OS11G0592000;OS11G0592100;OS03G0278900;OS05G0132100;OS04G0234600;OS07G0556200;OS11G0707000;OS12G0420200;OS01G0880800;OS09G0442300
biological_process	localization	OS01G0134700;OS01G0279700;OS03G0285800;OS04G0234600;OS05G0594100;OS01G0841700;OS07G0556200;OS11G0707000;OS06G0283300;OS07G0176900;OS08G0382400;OS10G0565100;OS02G0698000;OS02G0750100;OS02G0574500;OS04G0511400;OS12G0514000;OS09G0297300;OS04G0453400;OS03G0823100;OS09G0322000;OS07G0559700;OS07G0202300;OS04G0561550;OS07G0462000;OS12G0541300;OS10G0492000;OS02G0120800;OS03G0240500;OS04G0656100;OS03G0689…	OS07G0295400;OS03G0767000;OS04G0234600;OS05G0594100;OS07G0556200;OS11G0707000;OS07G0176900;OS02G0603800;OS02G0698000;OS12G0420200;OS02G0750100;OS10G0184250;OS12G0512100;OS04G0454200;OS03G0218400;OS03G0197175;OS07G0106200;OS09G0297300;OS04G0453400;OS07G0151200;OS03G0197200;OS07G0582400;OS07G0559700;OS09G0416200;OS03G0197100;OS04G0561550;OS05G0392050;OS12G0424180;OS06G0626050;OS04G0542800;OS07G0103…	OS03G0710700;OS04G0234600;OS07G0556200;OS11G0707000;OS02G0698000;OS12G0420200;OS02G0750100;OS12G0512100;OS04G0454200;OS12G0514000;OS09G0297300;OS04G0561550;OS02G0644200;OS02G0154600;OS03G0787000;OS01G0921450;OS10G0539500;OS05G0462700;OS09G0485900;OS05G0555450;OS01G0268100;OS05G0357500;OS05G0157000;OS11G0135900;OS02G0530100;OS10G0476000;OS07G0525100;OS05G0222200;OS05G0156900;OS08G0478700;OS04G0527…	OS07G0295400;OS04G0234600;OS07G0556200;OS11G0707000;OS12G0420200;OS10G0184250;OS03G0218400;OS03G0197175;OS07G0106200;OS04G0453400;OS07G0151200;OS03G0197200;OS07G0582400;OS07G0559700;OS09G0416200;OS03G0197100;OS12G0424180;OS06G0626050;OS12G0541300;OS05G0111200;OS03G0240500;OS07G0191200;OS01G0549700;OS03G0401300;OS11G0693900;OS06G0600301;OS03G0170900;OS01G0356400;OS01G0609300;OS03G0150600;OS08G0369…
biological_process	locomotion	OS03G0715332	-	OS08G0107900	-
biological_process	metabolic process	OS04G0482000;OS03G0812000;OS03G0284650;OS01G0268300;OS01G0552300;OS07G0406800;OS02G0196800;OS07G0461950;OS07G0461900;OS06G0160200;OS05G0278500;OS07G0170016;OS05G0179300;OS03G0661300;OS07G0212300;OS01G0856900;OS03G0299200;OS07G0634600;OS02G0139700;OS01G0935600;OS06G0700500;OS10G0406400;OS06G0531900;OS03G0598100;OS10G0456900;OS03G0178150;OS07G0607700;OS07G0592600;OS02G0120800;OS01G0752200;OS03G0142…	OS04G0482000;OS06G0472000;OS03G0284650;OS01G0873200;OS05G0430800;OS01G0868300;OS01G0273100;OS02G0196850;OS07G0461950;OS05G0278500;OS01G0356400;OS02G0617400;OS03G0252100;OS06G0636700;OS05G0407500;OS07G0170016;OS01G0595600;OS01G0331100;OS03G0132000;OS08G0502700;OS05G0363200;OS04G0630300;OS03G0178150;OS06G0710700;OS07G0592600;OS09G0419200;OS03G0844600;OS06G0247800;OS01G0609300;OS12G0299300;OS06G0214…	OS01G0273100;OS02G0196850;OS06G0623300;OS05G0278500;OS02G0617400;OS06G0636700;OS07G0170016;OS01G0331100;OS07G0507500;OS03G0661300;OS08G0502700;OS01G0856900;OS02G0276200;OS07G0162900;OS05G0555450;OS06G0157000;OS04G0630300;OS03G0178150;OS07G0592600;OS03G0844600;OS12G0552500;OS11G0708400;OS06G0214800;OS06G0351500;OS01G0498300;OS04G0542900;OS06G0602400;OS03G0578500;OS04G0611200;OS01G0859200;OS06G0157…	OS04G0482000;OS03G0284650;OS02G0196850;OS01G0332100;OS06G0160200;OS01G0356400;OS03G0252100;OS01G0595600;OS08G0502700;OS05G0363200;OS03G0178150;OS06G0710700;OS09G0419200;OS01G0609300;OS12G0552500;OS12G0299300;OS06G0214800;OS04G0630400;OS02G0571000;OS09G0533200;OS03G0240500;OS02G0818000;OS11G0239500;OS01G0729600;OS06G0613101;OS01G0764800;OS11G0562100;OS09G0460400;OS01G0955000;OS01G0651000;OS05G0500…
biological_process	multi-organism process	OS11G0568600;OS01G0810000;OS08G0137200;OS07G0178900;OS02G0133300;OS07G0113700;OS07G0462000;OS05G0156401;OS05G0156500;OS02G0819500;OS04G0623500;OS03G0786100;OS08G0538600;OS04G0561550;OS01G0279700;OS03G0285800;OS04G0234600;OS07G0556200;OS11G0707000;OS07G0176900;OS08G0382400;OS02G0698000;OS02G0750100;OS07G0461950;OS07G0461900;OS03G0296600;OS02G0327000;OS02G0658800;OS03G0645000;OS10G0555900;OS03G0278…	OS05G0156401;OS04G0623500;OS03G0786100;OS04G0561550;OS03G0767000;OS04G0234600;OS07G0556200;OS11G0707000;OS07G0176900;OS02G0603800;OS02G0698000;OS12G0420200;OS02G0750100;OS07G0461950;OS02G0658800;OS03G0102700;OS02G0658600;OS10G0555900;OS10G0556100;OS10G0555600;OS10G0556000;OS03G0102775;OS03G0278900;OS03G0737200;OS03G0169100;OS08G0242700;OS03G0452300;OS11G0595200;OS08G0379400;OS07G0529600;OS05G0112…	OS03G0786100;OS04G0561550;OS04G0234600;OS07G0556200;OS11G0707000;OS02G0698000;OS12G0420200;OS02G0750100;OS01G0772000;OS02G0658800;OS03G0102700;OS10G0555900;OS10G0556100;OS10G0555600;OS10G0556000;OS03G0102775;OS03G0278900;OS03G0452300;OS08G0379400;OS07G0529600;OS11G0592000;OS11G0592200;OS03G0267300;OS08G0535200;OS12G0552500;OS03G0305400;OS04G0494100;OS04G0493400;OS05G0132100;OS01G0886200;OS05G0343…	OS03G0786100;OS04G0234600;OS07G0556200;OS11G0707000;OS12G0420200;OS02G0658600;OS10G0556100;OS03G0278900;OS01G0750300;OS05G0111200;OS11G0595200;OS11G0592000;OS10G0467800;OS03G0267300;OS11G0592100;OS12G0552500;OS04G0494100;OS05G0132100;OS11G0572400;OS06G0712700;OS03G0850200;OS03G0760200;OS06G0569500;OS06G0726200;OS03G0170900;OS11G0211800;OS01G0880800
biological_process	multicellular organismal process	OS02G0603066;OS02G0603100;OS05G0235300;OS04G0692750;OS11G0568600;OS01G0810000;OS08G0137200;OS07G0178900;OS12G0621100;OS08G0171100;OS03G0650000;OS05G0586200;OS05G0389000;OS04G0271200;OS11G0129700;OS07G0160100;OS02G0237100;OS06G0148200;OS01G0886200;OS03G0790600;OS03G0312600;OS03G0715332;OS08G0556900;OS03G0215800;OS01G0218500;OS03G0347200;OS04G0538100;OS03G0153400;OS04G0538000;OS05G0354300;OS03G0265…	OS02G0603100;OS01G0588900;OS12G0621100;OS03G0650000;OS08G0544800;OS07G0520100;OS09G0545300;OS07G0160100;OS07G0568700;OS08G0564300;OS01G0886200;OS06G0712700;OS03G0192800;OS03G0123500;OS08G0556900;OS05G0365000;OS01G0218500;OS03G0737200;OS03G0851800;OS04G0538166;OS10G0100300;OS04G0234600;OS01G0761000;OS06G0663800;OS05G0291700;OS02G0698000;OS01G0781000;OS02G0114033;OS04G0635800;OS09G0422500;OS10G0498…	OS01G0636700;OS02G0616300;OS12G0621100;OS01G0667450;OS03G0650000;OS08G0544800;OS04G0271200;OS07G0160100;OS01G0886200;OS04G0498900;OS08G0556900;OS08G0107900;OS07G0668600;OS04G0234600;OS01G0761000;OS06G0663800;OS05G0132100;OS02G0698000;OS01G0781000;OS09G0375600;OS04G0623800;OS01G0607900;OS11G0660300;OS02G0682200;OS11G0558300;OS11G0707000;OS02G0170300;OS06G0274000;OS07G0638300;OS01G0695900;OS05G0394…	OS02G0603100;OS01G0588900;OS08G0171100;OS01G0667450;OS07G0520100;OS06G0712700;OS03G0123500;OS03G0198600;OS06G0603000;OS01G0218500;OS04G0234600;OS05G0132100;OS09G0422500;OS07G0687200;OS09G0471100;OS11G0707000;OS06G0274000;OS07G0513000;OS07G0638300;OS02G0606200;OS04G0493000;OS01G0249200;OS02G0729400;OS02G0178100;OS06G0654900;OS03G0643300;OS03G0215400;OS12G0555600;OS12G0420200;OS11G0572400;OS03G0203…
biological_process	negative regulation of biological process	OS01G0615100;OS07G0214100;OS01G0132000;OS03G0734300;OS07G0213800;OS05G0494200;OS01G0124650;OS01G0127600;OS01G0124700;OS01G0615050;OS01G0803200;OS01G0633200;OS02G0293300;OS01G0243100;OS03G0347200;OS01G0617700;OS04G0461600;OS02G0579800;OS07G0113700;OS05G0404700;OS01G0532800;OS08G0137200;OS03G0285800;OS05G0594100;OS06G0283300;OS10G0565100;OS05G0235300;OS09G0363600;OS02G0133300;OS02G0533800;OS03G0687…	OS07G0216600;OS01G0124200;OS03G0734300;OS07G0213800;OS01G0123900;OS05G0494200;OS12G0437800;OS01G0124650;OS01G0124401;OS07G0214300;OS07G0214600;OS07G0216700;OS01G0803200;OS03G0722700;OS12G0438000;OS03G0162200;OS12G0530000;OS07G0545300;OS05G0113900;OS03G0279200;OS08G0427700;OS02G0152800;OS03G0737200;OS05G0594100;OS02G0741500;OS04G0486500;OS01G0551100;OS05G0100500;OS11G0660300;OS03G0687700;OS10G0556…	OS07G0216600;OS07G0214100;OS03G0734300;OS07G0213800;OS05G0494200;OS01G0131900;OS12G0437800;OS01G0124650;OS07G0214300;OS07G0214600;OS07G0216700;OS03G0856200;OS05G0461400;OS12G0438000;OS03G0162200;OS12G0530000;OS07G0545300;OS05G0113900;OS03G0279200;OS02G0763000;OS05G0404700;OS01G0772000;OS11G0660300;OS03G0687700;OS02G0616800;OS04G0684900;OS08G0450100;OS12G0555500;OS12G0555000;OS03G0639400;OS03G0402…	OS01G0124200;OS03G0429000;OS01G0123900;OS01G0124650;OS01G0124401;OS01G0127600;OS07G0214600;OS03G0722700;OS05G0404700;OS01G0551100;OS12G0555200;OS02G0762100;OS03G0300400;OS12G0555300;OS12G0555500;OS12G0555000;OS03G0639400;OS08G0374000;OS04G0234600;OS07G0556200;OS11G0707000;OS12G0420200;OS03G0123500;OS01G0784800;OS11G0230400;OS05G0102700
biological_process	positive regulation of biological process	OS02G0817200;OS04G0538100;OS09G0530000;OS03G0153400;OS04G0538000;OS04G0234600;OS01G0761000;OS01G0673800;OS11G0707000;OS01G0882500;OS07G0529600;OS02G0729400;OS11G0216900;OS05G0110100;OS03G0107800;OS04G0548300;OS03G0154750;OS03G0379500;OS05G0156401;OS05G0156500;OS03G0285800;OS03G0710800;OS01G0840300;OS04G0561550;OS02G0327000;OS05G0235300;OS05G0394301;OS07G0113700;OS03G0659200;OS02G0682200;OS01G0102…	OS05G0552300;OS04G0234600;OS12G0190200;OS01G0761000;OS07G0508300;OS11G0707000;OS01G0882500;OS07G0529600;OS02G0729400;OS04G0538166;OS03G0267300;OS05G0490900;OS08G0562100;OS02G0705100;OS12G0420200;OS11G0602701;OS03G0154750;OS11G0602550;OS05G0156401;OS01G0840300;OS04G0561550;OS12G0507200;OS07G0112800;OS05G0394301;OS04G0580700;OS03G0737200;OS02G0682200;OS12G0105300;OS10G0567400;OS06G0592500;OS02G0610…	OS04G0234600;OS01G0761000;OS11G0707000;OS07G0529600;OS02G0729400;OS03G0267300;OS05G0490900;OS12G0420200;OS11G0602600;OS11G0602701;OS11G0602550;OS01G0840300;OS04G0561550;OS07G0112800;OS05G0394301;OS02G0682200;OS06G0592500;OS02G0555900;OS06G0147800;OS02G0170300;OS05G0103800;OS09G0504400;OS04G0284600;OS04G0435700;OS02G0554100;OS01G0343300;OS06G0165800;OS07G0411200	OS04G0234600;OS11G0707000;OS02G0729400;OS03G0679700;OS03G0267300;OS12G0420200;OS03G0154750;OS12G0507200;OS12G0105300;OS03G0401300;OS06G0592500;OS01G0823600;OS05G0103800;OS01G0750300;OS03G0123500;OS06G0197575;OS06G0165800
biological_process	regulation of biological process	OS02G0817200;OS01G0552300;OS02G0608500;OS02G0120800;OS01G0550300;OS04G0435700;OS03G0142800;OS11G0157200;OS04G0685400;OS02G0554100;OS05G0491400;OS09G0418000;OS05G0343400;OS08G0359200;OS02G0137800;OS03G0278900;OS03G0319400;OS08G0102700;OS04G0552300;OS04G0692750;OS05G0554500;OS04G0538100;OS09G0530000;OS03G0153400;OS04G0538000;OS04G0234600;OS01G0761000;OS01G0673800;OS11G0707000;OS01G0882500;OS07G0529…	OS05G0552300;OS01G0550300;OS04G0435700;OS09G0571400;OS06G0543400;OS11G0693900;OS01G0759400;OS11G0157200;OS04G0685400;OS02G0554100;OS12G0159600;OS05G0491400;OS09G0418000;OS05G0343400;OS02G0257300;OS02G0610800;OS03G0278900;OS07G0678300;OS01G0759550;OS04G0685300;OS04G0416700;OS08G0441100;OS08G0102700;OS08G0512600;OS02G0152800;OS04G0234600;OS12G0190200;OS01G0761000;OS07G0508300;OS11G0707000;OS01G0882…	OS01G0550300;OS04G0435700;OS09G0385700;OS11G0157200;OS04G0685400;OS02G0554100;OS05G0491400;OS09G0418000;OS09G0542700;OS05G0343400;OS03G0587000;OS03G0278900;OS04G0685300;OS04G0416700;OS08G0441100;OS07G0678600;OS08G0102700;OS04G0118500;OS01G0636700;OS04G0234600;OS01G0761000;OS11G0707000;OS07G0529600;OS02G0729400;OS03G0267300;OS05G0490900;OS12G0420200;OS02G0792000;OS07G0216600;OS07G0214100;OS03G0734…	OS01G0550300;OS06G0543400;OS11G0693900;OS03G0278900;OS07G0678300;OS01G0759550;OS04G0234600;OS11G0707000;OS02G0729400;OS03G0679700;OS03G0267300;OS12G0420200;OS04G0448900;OS01G0124200;OS03G0429000;OS01G0123900;OS01G0124650;OS01G0124401;OS01G0127600;OS07G0214600;OS01G0588900;OS03G0154750;OS03G0722700;OS05G0105200;OS06G0600301;OS03G0198600;OS03G0123500;OS03G0324300;OS10G0575600;OS03G0182800;OS09G0417…
biological_process	reproduction	OS11G0568600;OS01G0810000;OS08G0137200;OS07G0178900;OS03G0758400;OS07G0160100;OS01G0886200;OS05G0235300;OS06G0649500;OS02G0160000;OS03G0790600;OS08G0556900;OS03G0215800;OS01G0218500;OS03G0347200;OS04G0538100;OS03G0153400;OS04G0538000;OS05G0354300;OS03G0265900;OS03G0765400;OS07G0633800;OS07G0206700;OS09G0451000;OS09G0375600;OS04G0683700;OS03G0296600;OS02G0682200;OS02G0658800;OS03G0645000;OS10G0555…	OS07G0160100;OS07G0568700;OS01G0886200;OS06G0712700;OS08G0564300;OS03G0192800;OS08G0556900;OS05G0365000;OS01G0218500;OS03G0737200;OS03G0851800;OS04G0538166;OS04G0635800;OS09G0422500;OS10G0498900;OS04G0683700;OS11G0660300;OS04G0580700;OS02G0682200;OS02G0658800;OS03G0102700;OS02G0658600;OS10G0555900;OS10G0556100;OS10G0555600;OS10G0556000;OS03G0102775;OS11G0615800;OS02G0170300;OS02G0152800;OS07G0638…	OS02G0616300;OS07G0160100;OS01G0886200;OS08G0556900;OS04G0498900;OS08G0107900;OS07G0668600;OS09G0375600;OS11G0660300;OS02G0682200;OS02G0658800;OS03G0102700;OS10G0555900;OS10G0556100;OS10G0555600;OS10G0556000;OS03G0102775;OS02G0170300;OS06G0274000;OS07G0638300;OS01G0695900;OS02G0747900;OS06G0654900;OS04G0623800;OS12G0207000;OS01G0840300;OS08G0531700;OS03G0215400;OS01G0855000;OS09G0507200;OS01G0201…	OS06G0712700;OS06G0603000;OS01G0218500;OS09G0422500;OS02G0658600;OS10G0556100;OS06G0274000;OS07G0638300;OS02G0178100;OS06G0654900;OS02G0603100;OS03G0198600;OS03G0215400;OS11G0572400;OS03G0170900;OS08G0428800
biological_process	reproductive process	OS11G0568600;OS01G0810000;OS08G0137200;OS07G0178900;OS03G0758400;OS07G0160100;OS01G0886200;OS05G0235300;OS06G0649500;OS02G0160000;OS03G0790600;OS08G0556900;OS03G0215800;OS01G0218500;OS03G0347200;OS04G0538100;OS03G0153400;OS04G0538000;OS05G0354300;OS03G0265900;OS03G0765400;OS07G0633800;OS07G0206700;OS09G0451000;OS09G0375600;OS04G0683700;OS03G0296600;OS02G0682200;OS02G0658800;OS03G0645000;OS10G0555…	OS07G0160100;OS07G0568700;OS01G0886200;OS06G0712700;OS08G0564300;OS03G0192800;OS08G0556900;OS05G0365000;OS01G0218500;OS03G0737200;OS03G0851800;OS04G0538166;OS04G0635800;OS09G0422500;OS10G0498900;OS04G0683700;OS11G0660300;OS04G0580700;OS02G0682200;OS02G0658800;OS03G0102700;OS02G0658600;OS10G0555900;OS10G0556100;OS10G0555600;OS10G0556000;OS03G0102775;OS11G0615800;OS02G0170300;OS02G0152800;OS07G0638…	OS02G0616300;OS07G0160100;OS01G0886200;OS08G0556900;OS04G0498900;OS08G0107900;OS07G0668600;OS09G0375600;OS11G0660300;OS02G0682200;OS02G0658800;OS03G0102700;OS10G0555900;OS10G0556100;OS10G0555600;OS10G0556000;OS03G0102775;OS02G0170300;OS06G0274000;OS07G0638300;OS01G0695900;OS02G0747900;OS06G0654900;OS04G0623800;OS12G0207000;OS01G0840300;OS08G0531700;OS03G0215400;OS01G0855000;OS09G0507200;OS01G0201…	OS06G0712700;OS06G0603000;OS01G0218500;OS09G0422500;OS02G0658600;OS10G0556100;OS06G0274000;OS07G0638300;OS02G0178100;OS06G0654900;OS02G0603100;OS03G0198600;OS03G0215400;OS11G0572400;OS03G0170900;OS08G0428800
biological_process	response to stimulus	OS01G0733200;OS02G0608500;OS05G0343400;OS03G0721200;OS03G0347200;OS08G0162800;OS06G0115300;OS11G0568600;OS08G0137200;OS07G0633800;OS02G0133300;OS07G0462000;OS05G0156401;OS06G0592500;OS05G0156500;OS03G0184550;OS05G0132100;OS01G0234800;OS03G0237500;OS03G0738400;OS11G0592100;OS02G0729400;OS01G0550300;OS04G0435700;OS03G0142800;OS11G0157200;OS04G0685400;OS02G0554100;OS05G0491400;OS09G0418000;OS08G0359…	OS01G0871200;OS05G0343400;OS03G0737200;OS07G0693600;OS03G0291800;OS03G0192800;OS01G0868300;OS05G0156401;OS01G0767600;OS06G0592500;OS03G0237500;OS11G0592000;OS11G0592100;OS02G0729400;OS01G0550300;OS04G0435700;OS09G0571400;OS06G0543400;OS11G0693900;OS01G0759400;OS11G0157200;OS04G0685400;OS02G0554100;OS12G0159600;OS05G0491400;OS09G0418000;OS02G0257300;OS05G0552300;OS02G0610800;OS03G0278900;OS07G0678…	OS05G0119000;OS05G0343400;OS03G0856200;OS01G0767600;OS09G0507600;OS06G0592500;OS05G0132100;OS11G0592000;OS02G0729400;OS01G0550300;OS04G0435700;OS09G0385700;OS11G0157200;OS04G0685400;OS02G0554100;OS05G0491400;OS09G0418000;OS09G0542700;OS03G0587000;OS03G0278900;OS04G0685300;OS04G0416700;OS08G0441100;OS07G0678600;OS08G0102700;OS04G0473150;OS02G0792000;OS04G0673300;OS03G0742300;OS01G0265100;OS04G0470…	OS01G0750300;OS09G0507600;OS06G0592500;OS05G0132100;OS03G0643300;OS11G0592000;OS11G0592100;OS02G0729400;OS01G0550300;OS06G0543400;OS11G0693900;OS03G0278900;OS07G0678300;OS01G0759550;OS04G0473150;OS04G0448900;OS05G0105200;OS06G0600301;OS03G0266300;OS03G0266900;OS03G0245800;OS09G0436500;OS01G0604000;OS05G0355400;OS12G0552500;OS12G0507700;OS12G0541300;OS09G0482400;OS02G0115700;OS03G0131200;OS06G0253…
biological_process	rhythmic process	OS03G0107800;OS03G0738400;OS06G0498400;OS03G0719800;OS04G0435700;OS02G0554100;OS09G0489200	OS07G0212200;OS04G0435700;OS02G0554100;OS05G0365000	OS03G0271400;OS04G0435700;OS02G0554100	-
biological_process	signaling	OS02G0608500;OS01G0550300;OS04G0435700;OS03G0142800;OS11G0157200;OS04G0685400;OS02G0554100;OS05G0491400;OS09G0418000;OS05G0343400;OS08G0359200;OS02G0137800;OS03G0278900;OS03G0319400;OS08G0102700;OS03G0347200;OS11G0568600;OS08G0137200;OS07G0633800;OS08G0358800;OS08G0458600;OS04G0673300;OS03G0742300;OS04G0348600;OS01G0265100;OS02G0120800;OS03G0200800;OS09G0527600;OS05G0513800;OS08G0520500;OS03G0843…	OS01G0550300;OS04G0435700;OS09G0571400;OS06G0543400;OS11G0693900;OS01G0759400;OS11G0157200;OS04G0685400;OS02G0554100;OS12G0159600;OS05G0491400;OS09G0418000;OS05G0343400;OS02G0257300;OS05G0552300;OS02G0610800;OS03G0278900;OS07G0678300;OS01G0759550;OS04G0685300;OS04G0416700;OS08G0441100;OS08G0102700;OS03G0737200;OS04G0448900;OS03G0192800;OS04G0212450;OS04G0673300;OS03G0742300;OS06G0600301;OS05G0156…	OS01G0550300;OS04G0435700;OS09G0385700;OS11G0157200;OS04G0685400;OS02G0554100;OS05G0491400;OS09G0418000;OS09G0542700;OS05G0343400;OS03G0587000;OS03G0278900;OS04G0685300;OS04G0416700;OS08G0441100;OS07G0678600;OS08G0102700;OS02G0792000;OS04G0673300;OS03G0742300;OS01G0265100;OS04G0470100;OS01G0338000;OS06G0234200;OS01G0667600;OS01G0767600;OS03G0710700;OS04G0234600;OS07G0556200;OS11G0707000;OS02G0698…	OS01G0550300;OS06G0543400;OS11G0693900;OS03G0278900;OS07G0678300;OS01G0759550;OS04G0448900;OS05G0105200;OS06G0600301;OS04G0234600;OS07G0556200;OS11G0707000;OS12G0420200;OS12G0555200;OS03G0300400;OS11G0171601;OS10G0539650;OS12G0555300;OS01G0832450;OS12G0555500;OS12G0555000;OS05G0585601;OS08G0374000;OS07G0687200;OS06G0592500;OS01G0850900;OS06G0569500;OS04G0691100;OS02G0769100;OS01G0880800
biological_process	single-organism process	OS02G0817200;OS01G0134700;OS01G0279700;OS03G0285800;OS04G0234600;OS05G0594100;OS01G0841700;OS07G0556200;OS11G0707000;OS06G0283300;OS07G0176900;OS08G0382400;OS10G0565100;OS02G0698000;OS02G0750100;OS02G0608500;OS02G0574500;OS04G0511400;OS12G0514000;OS09G0297300;OS04G0453400;OS03G0823100;OS09G0322000;OS07G0559700;OS02G0196800;OS07G0202300;OS04G0561550;OS07G0461950;OS07G0461900;OS07G0113700;OS07G0178…	OS07G0295400;OS03G0767000;OS04G0234600;OS05G0594100;OS07G0556200;OS11G0707000;OS07G0176900;OS02G0603800;OS02G0698000;OS12G0420200;OS02G0750100;OS01G0873200;OS05G0430800;OS10G0184250;OS12G0512100;OS04G0454200;OS03G0218400;OS03G0197175;OS07G0106200;OS09G0297300;OS04G0453400;OS07G0151200;OS03G0197200;OS07G0582400;OS07G0559700;OS09G0416200;OS03G0197100;OS02G0196850;OS04G0561550;OS05G0392050;OS07G0461…	OS03G0710700;OS04G0234600;OS07G0556200;OS11G0707000;OS02G0698000;OS12G0420200;OS02G0750100;OS12G0512100;OS04G0454200;OS12G0514000;OS09G0297300;OS02G0196850;OS04G0561550;OS01G0636700;OS02G0616300;OS03G0856200;OS04G0559400;OS06G0194900;OS03G0267300;OS02G0644200;OS11G0592000;OS01G0550300;OS04G0435700;OS09G0385700;OS11G0157200;OS04G0685400;OS02G0554100;OS05G0491400;OS09G0418000;OS09G0542700;OS05G0343…	OS07G0295400;OS04G0234600;OS07G0556200;OS11G0707000;OS12G0420200;OS10G0184250;OS03G0218400;OS03G0197175;OS07G0106200;OS04G0453400;OS07G0151200;OS03G0197200;OS07G0582400;OS07G0559700;OS09G0416200;OS03G0197100;OS02G0196850;OS12G0424180;OS02G0603100;OS06G0569500;OS03G0643300;OS03G0231600;OS03G0170900;OS03G0401300;OS02G0576600;OS03G0267300;OS06G0626050;OS12G0541300;OS05G0111200;OS11G0592000;OS11G0592…
cellular_component	cell	OS01G0756400;OS08G0320100;OS01G0665400;OS04G0538100;OS07G0461950;OS06G0664200;OS04G0538000;OS01G0678600;OS08G0242700;OS12G0297500;OS04G0234600;OS04G0683700;OS01G0102600;OS03G0245100;OS08G0109300;OS02G0774100;OS09G0532000;OS04G0659100;OS02G0117100;OS07G0462000;OS11G0707000;OS07G0676200;OS07G0176900;OS07G0658400;OS06G0232233;OS08G0382400;OS04G0623800;OS09G0535000;OS03G0315800;OS01G0552300;OS02G0168…	OS05G0513300;OS12G0225150;OS03G0731900;OS01G0633000;OS08G0502700;OS03G0856500;OS07G0461950;OS08G0242700;OS10G0510000;OS05G0408900;OS04G0234600;OS12G0190200;OS04G0683700;OS06G0107700;OS03G0452300;OS12G0189300;OS09G0532000;OS04G0659100;OS07G0171100;OS11G0707000;OS03G0323200;OS07G0176900;OS07G0658400;OS08G0379400;OS02G0192700;OS06G0472000;OS04G0623800;OS09G0535000;OS03G0815332;OS03G0735000;OS01G0118…	OS08G0502700;OS09G0327400;OS04G0234600;OS06G0107700;OS12G0178200;OS03G0452300;OS04G0659100;OS11G0707000;OS02G0612000;OS08G0379400;OS03G0219900;OS04G0623800;OS03G0315800;OS01G0118000;OS12G0564400;OS03G0267300;OS12G0541500;OS02G0698000;OS12G0420200;OS02G0103800;OS11G0602400;OS06G0336200;OS01G0208600;OS01G0896800;OS04G0376000;OS09G0485900;OS08G0542300;OS07G0613200;OS02G0815000;OS05G0555800;OS01G0140…	OS12G0225150;OS09G0106200;OS08G0502700;OS03G0856500;OS06G0683200;OS05G0408900;OS04G0234600;OS12G0189300;OS11G0707000;OS02G0192700;OS03G0735000;OS01G0682001;OS03G0267300;OS12G0420200;OS02G0103800;OS01G0140500;OS07G0523100;OS05G0355500;OS09G0502000;OS03G0401300;OS06G0133000;OS03G0765900;OS07G0556200;OS01G0850900;OS10G0184250;OS12G0552500;OS06G0659500;OS06G0234400;OS03G0817800;OS06G0274000;OS06G0273…
cellular_component	cell junction	OS09G0521400;OS06G0496800;OS07G0604800;OS06G0643500;OS11G0558300;OS07G0448800;OS10G0208500;OS11G0157200;OS04G0685400;OS04G0683700;OS03G0219300;OS03G0293000;OS02G0629200;OS08G0545300;OS01G0357900;OS04G0233400;OS02G0666200;OS07G0551300;OS03G0118800;OS02G0133300;OS10G0508000;OS08G0440100;OS11G0456000;OS05G0345400;OS04G0559700;OS11G0216900;OS08G0545200;OS06G0127000;OS06G0336200;OS01G0839900;OS08G0102…	OS07G0540100;OS01G0257100;OS06G0496800;OS10G0579100;OS07G0604800;OS09G0408900;OS06G0643500;OS03G0218400;OS10G0510000;OS07G0448800;OS01G0249200;OS11G0157200;OS04G0685400;OS04G0683700;OS12G0159600;OS02G0629200;OS10G0539500;OS01G0357900;OS07G0448600;OS06G0143700;OS04G0233400;OS02G0666200;OS02G0823100;OS04G0685300;OS04G0559700;OS07G0209100;OS04G0416700;OS08G0564300;OS06G0336200;OS12G0541700;OS09G0436…	OS01G0257100;OS06G0496800;OS11G0558300;OS11G0157200;OS04G0685400;OS03G0219300;OS04G0118500;OS10G0539500;OS01G0357900;OS02G0666200;OS02G0823100;OS04G0685300;OS11G0456000;OS04G0559700;OS07G0209100;OS04G0416700;OS06G0336200;OS02G0817500;OS06G0133600;OS08G0102700;OS03G0132200;OS09G0541000;OS11G0432400;OS05G0462700;OS12G0420200	OS03G0218400;OS07G0448800;OS01G0249200;OS02G0629200;OS07G0448600;OS06G0143700;OS02G0666200;OS02G0823100;OS04G0559700;OS09G0436500;OS03G0132200;OS12G0640600;OS08G0154250;OS07G0448100;OS12G0420200
cellular_component	cell part	OS01G0756400;OS08G0320100;OS01G0665400;OS04G0538100;OS07G0461950;OS06G0664200;OS04G0538000;OS01G0678600;OS08G0242700;OS12G0297500;OS04G0234600;OS04G0683700;OS01G0102600;OS03G0245100;OS08G0109300;OS02G0774100;OS09G0532000;OS04G0659100;OS02G0117100;OS07G0462000;OS11G0707000;OS07G0676200;OS07G0176900;OS07G0658400;OS06G0232233;OS08G0382400;OS04G0623800;OS09G0535000;OS03G0315800;OS01G0552300;OS02G0168…	OS05G0513300;OS12G0225150;OS03G0731900;OS01G0633000;OS08G0502700;OS03G0856500;OS07G0461950;OS08G0242700;OS10G0510000;OS05G0408900;OS04G0234600;OS12G0190200;OS04G0683700;OS06G0107700;OS03G0452300;OS12G0189300;OS09G0532000;OS04G0659100;OS07G0171100;OS11G0707000;OS03G0323200;OS07G0176900;OS07G0658400;OS08G0379400;OS02G0192700;OS06G0472000;OS04G0623800;OS09G0535000;OS03G0815332;OS03G0735000;OS01G0118…	OS08G0502700;OS09G0327400;OS04G0234600;OS06G0107700;OS12G0178200;OS03G0452300;OS04G0659100;OS11G0707000;OS02G0612000;OS08G0379400;OS03G0219900;OS04G0623800;OS03G0315800;OS01G0118000;OS12G0564400;OS03G0267300;OS12G0541500;OS02G0698000;OS12G0420200;OS02G0103800;OS11G0602400;OS06G0336200;OS01G0208600;OS01G0896800;OS04G0376000;OS09G0485900;OS08G0542300;OS07G0613200;OS02G0815000;OS05G0555800;OS01G0140…	OS12G0225150;OS09G0106200;OS08G0502700;OS03G0856500;OS06G0683200;OS05G0408900;OS04G0234600;OS12G0189300;OS11G0707000;OS02G0192700;OS03G0735000;OS01G0682001;OS03G0267300;OS12G0420200;OS02G0103800;OS01G0140500;OS07G0523100;OS05G0355500;OS09G0502000;OS03G0401300;OS06G0133000;OS03G0765900;OS07G0556200;OS01G0850900;OS10G0184250;OS12G0552500;OS06G0659500;OS06G0234400;OS03G0817800;OS06G0274000;OS06G0273…
cellular_component	extracellular matrix	OS02G0740700	-	-	-
cellular_component	extracellular region	OS09G0442300;OS07G0214100;OS04G0650000;OS03G0219200;OS07G0213800;OS02G0469600;OS05G0108600;OS08G0556900;OS04G0670200;OS05G0552500;OS10G0340600;OS04G0538100;OS02G0491700;OS04G0538000;OS06G0643500;OS03G0108300;OS11G0708400;OS04G0234600;OS03G0239000;OS04G0683700;OS03G0804500;OS06G0697000;OS06G0148200;OS04G0659100;OS11G0707000;OS07G0676200;OS08G0237000;OS03G0165400;OS04G0604300;OS04G0623800;OS09G0535…	OS09G0442300;OS04G0650000;OS03G0219200;OS04G0477900;OS07G0213800;OS02G0469600;OS07G0214300;OS07G0214600;OS04G0311400;OS08G0556900;OS04G0670200;OS10G0340600;OS02G0696500;OS08G0502700;OS06G0573600;OS06G0643500;OS03G0108300;OS04G0234600;OS03G0239000;OS01G0249200;OS04G0683700;OS03G0804500;OS02G0534400;OS06G0697000;OS04G0659100;OS10G0577500;OS11G0707000;OS08G0237000;OS07G0480800;OS08G0379400;OS04G0623…	OS07G0214100;OS03G0219200;OS07G0480900;OS04G0477900;OS07G0213800;OS05G0108600;OS07G0214300;OS07G0214600;OS04G0311400;OS08G0556900;OS10G0340600;OS02G0696500;OS08G0502700;OS06G0573600;OS03G0108300;OS11G0708400;OS09G0327400;OS04G0234600;OS06G0697000;OS04G0659100;OS11G0707000;OS08G0237000;OS08G0379400;OS04G0604300;OS04G0623800;OS08G0189100;OS12G0429200;OS03G0267300;OS02G0698000;OS12G0420200;OS02G0658…	OS09G0442300;OS07G0480900;OS02G0469600;OS07G0214600;OS03G0694000;OS08G0502700;OS06G0573600;OS04G0234600;OS01G0249200;OS02G0534400;OS10G0577500;OS11G0707000;OS08G0237000;OS06G0675700;OS03G0267300;OS03G0273200;OS10G0492900;OS12G0420200;OS03G0804700;OS01G0660200;OS01G0124200;OS11G0211800;OS01G0963000;OS01G0219600;OS08G0434100;OS07G0638300;OS09G0530200;OS02G0658600;OS05G0247800;OS10G0556100;OS05G0247…
cellular_component	extracellular region part	OS09G0442300;OS07G0214100;OS04G0650000;OS03G0219200;OS07G0213800;OS02G0469600;OS05G0108600;OS08G0556900;OS04G0670200;OS05G0552500	OS09G0442300;OS04G0650000;OS03G0219200;OS04G0477900;OS07G0213800;OS02G0469600;OS07G0214300;OS07G0214600;OS04G0311400;OS08G0556900;OS04G0670200	OS07G0214100;OS03G0219200;OS07G0480900;OS04G0477900;OS07G0213800;OS05G0108600;OS07G0214300;OS07G0214600;OS04G0311400;OS08G0556900	OS09G0442300;OS07G0480900;OS02G0469600;OS07G0214600
cellular_component	macromolecular complex	OS01G0756400;OS08G0320100;OS06G0125800;OS08G0137200;OS07G0523300;OS12G0616200;OS07G0523500;OS07G0523700;OS03G0765900;OS07G0556200;OS11G0194800;OS12G0180400;OS01G0633200;OS02G0293300;OS07G0636400;OS05G0305100;OS07G0435400;OS03G0219300;OS09G0483400;OS04G0613500;OS03G0265300;OS01G0678600;OS01G0662300;OS03G0315800;OS04G0461100;OS02G0664300;OS04G0659100;OS04G0623800;OS03G0738400;OS07G0184850;OS01G0589…	OS05G0513300;OS12G0225150;OS06G0125800;OS04G0376000;OS07G0613200;OS05G0555800;OS01G0140500;OS09G0413600;OS03G0408300;OS07G0523100;OS05G0355500;OS02G0175600;OS11G0151300;OS08G0524501;OS02G0245000;OS02G0152800;OS03G0765900;OS07G0556200;OS02G0202300;OS12G0175900;OS07G0207301;OS03G0284400;OS09G0483400;OS04G0613500;OS09G0483200;OS01G0633000;OS03G0856500;OS04G0691600;OS10G0559866;OS01G0191100;OS11G0135…	OS11G0602400;OS01G0896800;OS04G0376000;OS09G0485900;OS08G0542300;OS07G0613200;OS02G0815000;OS05G0555800;OS01G0140500;OS09G0501700;OS07G0523150;OS07G0523100;OS03G0263500;OS08G0177700;OS01G0530366;OS03G0765900;OS07G0556200;OS07G0207301;OS02G0708300;OS03G0219300;OS12G0135900;OS09G0483200;OS05G0121500;OS04G0691600;OS07G0565000;OS01G0549300;OS11G0550800;OS03G0315800;OS09G0413500;OS09G0507800;OS12G0420…	OS12G0225150;OS09G0106200;OS01G0140500;OS07G0523100;OS05G0355500;OS09G0502000;OS03G0765900;OS07G0556200;OS04G0613500;OS03G0856500;OS06G0683200;OS01G0191100;OS07G0565000;OS12G0420200;OS11G0155950;OS01G0152700;OS03G0799050;OS06G0131001;OS06G0159725;OS04G0252850;OS08G0428800;OS12G0104766;OS11G0104866;OS08G0151400;OS03G0769100;OS03G0154750;OS03G0659233;OS05G0111200;OS09G0570850;OS12G0424180;OS03G0401…
cellular_component	membrane	OS08G0104300;OS06G0125800;OS05G0156401;OS05G0394301;OS06G0715100;OS08G0540400;OS03G0337500;OS02G0105400;OS06G0496800;OS03G0128700;OS02G0120800;OS02G0668000;OS08G0434100;OS02G0465400;OS03G0337550;OS12G0552500;OS02G0707900;OS07G0448800;OS07G0568600;OS12G0181500;OS04G0613000;OS06G0210000;OS07G0564600;OS01G0297700;OS01G0841700;OS02G0603066;OS03G0767900;OS03G0219300;OS05G0384600;OS02G0629200;OS04G0490…	OS06G0125800;OS01G0850900;OS05G0156401;OS06G0664100;OS05G0394301;OS02G0197200;OS01G0856500;OS08G0502700;OS07G0540100;OS10G0184250;OS06G0496800;OS03G0808150;OS08G0398700;OS10G0579100;OS07G0134000;OS09G0408900;OS08G0434100;OS11G0181800;OS01G0609300;OS03G0337550;OS10G0510000;OS06G0206300;OS07G0448800;OS12G0181500;OS06G0210000;OS05G0357500;OS01G0297700;OS12G0423484;OS06G0626050;OS03G0767900;OS04G0281…	OS12G0406000;OS06G0664100;OS06G0127250;OS05G0394301;OS03G0787000;OS08G0540400;OS08G0502700;OS05G0555450;OS03G0136500;OS06G0496800;OS08G0434100;OS12G0552500;OS06G0206300;OS05G0357500;OS12G0423484;OS04G0584600;OS03G0219300;OS04G0281900;OS02G0625300;OS04G0118500;OS01G0878700;OS10G0539500;OS02G0730300;OS07G0556200;OS03G0587000;OS04G0629500;OS02G0666200;OS07G0635900;OS11G0147800;OS10G0539650;OS02G0823…	OS01G0850900;OS02G0197200;OS08G0502700;OS01G0750300;OS10G0210500;OS10G0184250;OS07G0134000;OS08G0434100;OS11G0181800;OS01G0609300;OS12G0552500;OS07G0448800;OS06G0626050;OS02G0629200;OS11G0595200;OS07G0556200;OS07G0448600;OS11G0171601;OS02G0666200;OS07G0232800;OS10G0539650;OS09G0422500;OS05G0105200;OS02G0823100;OS07G0522500;OS01G0832450;OS04G0559700;OS02G0603100;OS04G0465300;OS12G0181600;OS10G0467…
cellular_component	membrane part	OS06G0125800;OS12G0104800;OS06G0731750;OS02G0137800;OS01G0633500;OS08G0200300;OS01G0501800;OS07G0147500;OS02G0578400;OS01G0934400;OS08G0512500;OS07G0141400;OS09G0568900;OS06G0725400;OS03G0295500;OS02G0465400;OS01G0600900;OS06G0320500;OS03G0592500;OS01G0168600;OS04G0614700;OS01G0761300;OS03G0792800;OS11G0545600;OS04G0657900;OS05G0196200;OS01G0699900;OS07G0656100;OS01G0705500;OS02G0741800;OS01G0212…	OS06G0125800;OS06G0731800;OS12G0104766;OS12G0104733;OS11G0104866;OS02G0209050;OS02G0832200;OS03G0659233;OS01G0633500;OS12G0424180;OS08G0200300;OS01G0501800;OS07G0147500;OS12G0190200;OS01G0938100;OS07G0141400;OS04G0457000;OS11G0242800;OS07G0513000;OS09G0346500;OS04G0473150;OS07G0562700;OS01G0600900;OS06G0320500;OS03G0592500;OS01G0151400;OS04G0178400;OS03G0792800;OS03G0124900;OS11G0621400;OS04G0386…	OS06G0731800;OS12G0104766;OS02G0209050;OS01G0633500;OS08G0200300;OS01G0501800;OS07G0147500;OS01G0938100;OS07G0141400;OS12G0564400;OS04G0457000;OS11G0242800;OS02G0816800;OS09G0346500;OS04G0473150;OS07G0562700;OS01G0600900;OS06G0320500;OS03G0592500;OS04G0518600;OS12G0174200;OS05G0237200;OS04G0657900;OS02G0192600;OS02G0763000;OS11G0673100;OS03G0787000;OS10G0183500;OS07G0577600;OS04G0412300;OS08G0533…	OS12G0104766;OS11G0104866;OS03G0659233;OS05G0111200;OS01G0633500;OS12G0424180;OS08G0200300;OS01G0501800;OS07G0147500;OS07G0141400;OS04G0457000;OS11G0242800;OS10G0579300;OS07G0513000;OS09G0346500;OS04G0473150;OS07G0562700;OS01G0600900;OS06G0320500;OS03G0592500;OS11G0621400;OS01G0975900;OS01G0356400;OS04G0444800;OS03G0842900;OS06G0567000;OS04G0497300;OS08G0547900;OS03G0823500;OS07G0681300;OS12G0555…
cellular_component	membrane-enclosed lumen	OS08G0137200;OS11G0194800;OS12G0180400;OS01G0633200;OS02G0293300;OS07G0636400;OS07G0435400;OS03G0719800;OS01G0739500;OS09G0570850;OS04G0548300;OS07G0203300;OS05G0540100;OS09G0525200;OS02G0120800;OS09G0359800;OS03G0598200;OS05G0567400;OS01G0810000;OS01G0589300;OS09G0568900;OS01G0552300;OS01G0348600;OS07G0209000;OS07G0178900;OS12G0136200;OS04G0641000;OS09G0533400;OS09G0361700;OS03G0825400;OS07G0642…	OS02G0152800;OS12G0175900;OS11G0615800;OS03G0279000;OS01G0153300;OS08G0490900;OS09G0570850;OS05G0574300;OS01G0153100;OS01G0152300;OS10G0510000;OS10G0539500;OS07G0295400;OS03G0192800;OS08G0428800;OS05G0462700;OS10G0498900;OS04G0394500;OS01G0868300;OS06G0253100;OS03G0261950;OS12G0568750;OS02G0717900;OS04G0388601;OS03G0452300;OS11G0579800;OS05G0100500;OS05G0156401;OS11G0139900;OS07G0603200;OS12G0299…	OS01G0530366;OS08G0107900;OS01G0739500;OS01G0153300;OS08G0490900;OS05G0574300;OS01G0152300;OS04G0284600;OS08G0542300;OS10G0539500;OS04G0388900;OS12G0415400;OS05G0462700;OS04G0394500;OS02G0817000;OS04G0388601;OS03G0452300;OS03G0168900;OS08G0404300;OS02G0616300;OS06G0134800;OS02G0612000;OS12G0541500;OS03G0856200;OS11G0544900;OS12G0299700;OS11G0545000;OS05G0461400;OS12G0438000;OS03G0162200;OS12G0530…	OS09G0570850;OS04G0388900;OS07G0295400;OS08G0428800;OS06G0253100;OS05G0102700;OS08G0369700;OS03G0643300;OS12G0299700;OS03G0401300
cellular_component	nucleoid	OS03G0812000;OS01G0268300;OS05G0291700;OS06G0143000;OS07G0469100	OS05G0291700;OS07G0469100	-	OS07G0469100
cellular_component	organelle	OS01G0665400;OS04G0538100;OS07G0461950;OS06G0664200;OS04G0538000;OS01G0678600;OS08G0242700;OS12G0297500;OS04G0234600;OS04G0683700;OS01G0102600;OS03G0245100;OS08G0109300;OS02G0774100;OS09G0532000;OS04G0659100;OS02G0117100;OS07G0462000;OS11G0707000;OS07G0676200;OS07G0176900;OS07G0658400;OS06G0232233;OS08G0382400;OS04G0623800;OS09G0535000;OS03G0315800;OS01G0552300;OS02G0168800;OS07G0461900;OS02G0280…	OS03G0731900;OS01G0633000;OS08G0502700;OS03G0856500;OS07G0461950;OS08G0242700;OS10G0510000;OS05G0408900;OS04G0234600;OS12G0190200;OS04G0683700;OS06G0107700;OS03G0452300;OS12G0189300;OS09G0532000;OS04G0659100;OS07G0171100;OS11G0707000;OS03G0323200;OS07G0176900;OS07G0658400;OS08G0379400;OS02G0192700;OS06G0472000;OS04G0623800;OS09G0535000;OS03G0815332;OS03G0735000;OS01G0118000;OS04G0538166;OS07G0212…	OS08G0502700;OS09G0327400;OS04G0234600;OS06G0107700;OS12G0178200;OS03G0452300;OS04G0659100;OS11G0707000;OS02G0612000;OS08G0379400;OS03G0219900;OS04G0623800;OS03G0315800;OS01G0118000;OS12G0564400;OS03G0267300;OS12G0541500;OS02G0698000;OS12G0420200;OS02G0103800;OS11G0602400;OS06G0336200;OS01G0208600;OS01G0896800;OS04G0376000;OS09G0485900;OS08G0542300;OS07G0613200;OS02G0815000;OS05G0555800;OS01G0140…	OS08G0502700;OS03G0856500;OS06G0683200;OS05G0408900;OS04G0234600;OS12G0189300;OS11G0707000;OS02G0192700;OS03G0735000;OS01G0682001;OS03G0267300;OS12G0420200;OS02G0103800;OS01G0140500;OS07G0523100;OS05G0355500;OS09G0502000;OS03G0401300;OS06G0133000;OS01G0850900;OS10G0184250;OS12G0552500;OS06G0659500;OS06G0234400;OS03G0817800;OS06G0274000;OS06G0273500;OS12G0640600;OS03G0184300;OS11G0535525;OS06G0593…
cellular_component	organelle part	OS01G0665400;OS04G0538100;OS07G0461950;OS06G0664200;OS04G0538000;OS01G0678600;OS08G0242700;OS12G0297500;OS04G0234600;OS04G0683700;OS01G0102600;OS03G0245100;OS08G0109300;OS02G0774100;OS09G0532000;OS04G0659100;OS02G0117100;OS07G0462000;OS11G0707000;OS07G0676200;OS07G0176900;OS07G0658400;OS06G0232233;OS08G0382400;OS04G0623800;OS09G0535000;OS03G0315800;OS01G0552300;OS02G0168800;OS07G0461900;OS02G0280…	OS03G0731900;OS01G0633000;OS08G0502700;OS03G0856500;OS07G0461950;OS08G0242700;OS10G0510000;OS05G0408900;OS04G0234600;OS12G0190200;OS04G0683700;OS06G0107700;OS03G0452300;OS12G0189300;OS09G0532000;OS04G0659100;OS07G0171100;OS11G0707000;OS03G0323200;OS07G0176900;OS07G0658400;OS08G0379400;OS02G0192700;OS06G0472000;OS04G0623800;OS09G0535000;OS03G0815332;OS03G0735000;OS01G0118000;OS04G0538166;OS07G0212…	OS08G0502700;OS09G0327400;OS04G0234600;OS06G0107700;OS12G0178200;OS03G0452300;OS04G0659100;OS11G0707000;OS02G0612000;OS08G0379400;OS03G0219900;OS04G0623800;OS03G0315800;OS01G0118000;OS12G0564400;OS03G0267300;OS12G0541500;OS02G0698000;OS12G0420200;OS02G0103800;OS11G0602400;OS01G0896800;OS04G0376000;OS09G0485900;OS08G0542300;OS07G0613200;OS02G0815000;OS05G0555800;OS01G0140500;OS09G0501700;OS07G0523…	OS08G0502700;OS03G0856500;OS06G0683200;OS05G0408900;OS04G0234600;OS12G0189300;OS11G0707000;OS02G0192700;OS03G0735000;OS01G0682001;OS03G0267300;OS12G0420200;OS02G0103800;OS01G0140500;OS07G0523100;OS05G0355500;OS09G0502000;OS03G0401300;OS06G0133000;OS11G0155950;OS01G0152700;OS03G0799050;OS06G0131001;OS06G0159725;OS04G0252850;OS08G0428800;OS12G0104766;OS11G0104866;OS07G0577600;OS08G0200300;OS02G0600…
cellular_component	supramolecular fiber	OS01G0243100;OS03G0661300;OS03G0219350;OS08G0191600;OS02G0489800;OS02G0736100;OS03G0219300;OS03G0312600;OS03G0750300;OS04G0578300;OS03G0279816	OS05G0413200;OS01G0282800;OS03G0105600;OS02G0742900;OS04G0486500	OS03G0661300;OS03G0219300;OS01G0282800;OS04G0578300;OS11G0247300	OS03G0105600
cellular_component	symplast	OS09G0521400;OS06G0496800;OS07G0604800;OS06G0643500;OS11G0558300;OS07G0448800;OS10G0208500;OS11G0157200;OS04G0685400;OS04G0683700;OS03G0219300;OS03G0293000;OS02G0629200;OS08G0545300;OS01G0357900;OS04G0233400;OS02G0666200;OS07G0551300;OS03G0118800;OS02G0133300;OS10G0508000;OS08G0440100;OS11G0456000;OS05G0345400;OS04G0559700;OS11G0216900;OS08G0545200;OS06G0127000;OS06G0336200;OS01G0839900;OS08G0102…	OS07G0540100;OS01G0257100;OS06G0496800;OS10G0579100;OS07G0604800;OS09G0408900;OS06G0643500;OS03G0218400;OS10G0510000;OS07G0448800;OS01G0249200;OS11G0157200;OS04G0685400;OS04G0683700;OS12G0159600;OS02G0629200;OS10G0539500;OS01G0357900;OS07G0448600;OS06G0143700;OS04G0233400;OS02G0666200;OS02G0823100;OS04G0685300;OS04G0559700;OS07G0209100;OS04G0416700;OS08G0564300;OS06G0336200;OS12G0541700;OS09G0436…	OS01G0257100;OS06G0496800;OS11G0558300;OS11G0157200;OS04G0685400;OS03G0219300;OS04G0118500;OS10G0539500;OS01G0357900;OS02G0666200;OS02G0823100;OS04G0685300;OS11G0456000;OS04G0559700;OS07G0209100;OS04G0416700;OS06G0336200;OS02G0817500;OS06G0133600;OS08G0102700;OS03G0132200;OS09G0541000;OS11G0432400;OS05G0462700;OS12G0420200	OS03G0218400;OS07G0448800;OS01G0249200;OS02G0629200;OS07G0448600;OS06G0143700;OS02G0666200;OS02G0823100;OS04G0559700;OS09G0436500;OS03G0132200;OS12G0640600;OS08G0154250;OS07G0448100;OS12G0420200
cellular_component	virion	OS02G0317400;OS07G0202300;OS05G0314100;OS08G0151400;OS11G0657300;OS08G0320100	OS11G0579800	OS04G0388900;OS11G0657300	OS04G0388900;OS09G0106200;OS08G0151400
cellular_component	virion part	OS02G0317400;OS07G0202300;OS05G0314100;OS08G0151400;OS11G0657300;OS08G0320100	OS11G0579800	OS04G0388900;OS11G0657300	OS04G0388900;OS09G0106200;OS08G0151400
molecular_function	antioxidant activity	OS06G0143000;OS03G0219200;OS02G0813500;OS06G0185900;OS01G0266600;OS01G0675100;OS06G0196300;OS04G0602100;OS06G0306300;OS01G0263300;OS02G0553200;OS06G0695500;OS01G0270300;OS12G0191500;OS04G0486900;OS05G0499400;OS11G0112400;OS07G0677300;OS12G0112000;OS06G0681600;OS01G0835500;OS05G0134400;OS01G0734466;OS10G0109300;OS11G0210100;OS12G0541300;OS06G0547400;OS04G0688100;OS02G0115700	OS03G0285700;OS03G0219200;OS07G0638300;OS06G0327300;OS06G0196300;OS02G0192700;OS02G0833900;OS01G0963000;OS01G0327250;OS06G0695500;OS11G0537375;OS01G0270501;OS11G0112400;OS07G0677300;OS12G0112000;OS07G0677200;OS01G0327100;OS01G0327400;OS06G0681600;OS05G0134400;OS11G0210100;OS07G0694700;OS12G0541300;OS03G0736500;OS09G0471100;OS04G0688100;OS02G0115700;OS03G0131200	OS12G0178200;OS03G0219200;OS07G0638300;OS01G0378100;OS01G0327250;OS06G0695500;OS12G0191500;OS01G0270501;OS07G0677300;OS01G0327100;OS02G0236600;OS06G0681600;OS05G0134400;OS10G0109300;OS11G0210100;OS02G0115700	OS07G0638300;OS06G0196300;OS02G0192700;OS01G0963000;OS01G0327100;OS12G0541300;OS09G0471100;OS04G0688100;OS02G0115700;OS03G0131200
molecular_function	binding	OS10G0184300;OS05G0586200;OS01G0737401;OS02G0608400;OS03G0721200;OS05G0277300;OS09G0362500;OS01G0167900;OS02G0194800;OS05G0168800;OS01G0290000;OS03G0243100;OS01G0208600;OS05G0113400;OS03G0245100;OS05G0163250;OS04G0641400;OS03G0854300;OS12G0136200;OS07G0504200;OS04G0301500;OS07G0577600;OS04G0112200;OS10G0550100;OS01G0589300;OS06G0255200;OS02G0186200;OS07G0489800;OS02G0237000;OS05G0460900;OS08G0374…	OS10G0184250;OS03G0360600;OS11G0615800;OS01G0737401;OS12G0507200;OS07G0112800;OS08G0398700;OS03G0820600;OS02G0194800;OS03G0578500;OS03G0820500;OS12G0605200;OS03G0243100;OS01G0208600;OS12G0628100;OS03G0103950;OS05G0163250;OS11G0233400;OS08G0249300;OS09G0309900;OS02G0725900;OS05G0128200;OS04G0301500;OS03G0850200;OS07G0577600;OS12G0299300;OS04G0173800;OS07G0568300;OS10G0575000;OS09G0530500;OS01G0958…	OS03G0856200;OS08G0515800;OS01G0737401;OS07G0112800;OS03G0104000;OS03G0578500;OS03G0243100;OS01G0208600;OS02G0151600;OS05G0163250;OS08G0249300;OS04G0210250;OS02G0725900;OS05G0128200;OS07G0577600;OS09G0530500;OS02G0236900;OS01G0869800;OS07G0608400;OS06G0175500;OS09G0486500;OS12G0124500;OS01G0273100;OS07G0411200;OS02G0708300;OS03G0226200;OS10G0475100;OS04G0361500;OS04G0566450;OS02G0121100;OS12G0572…	OS10G0184250;OS12G0507200;OS02G0194800;OS02G0151600;OS11G0233400;OS09G0309900;OS03G0850200;OS07G0577600;OS12G0299300;OS04G0173800;OS10G0575000;OS01G0958200;OS01G0869800;OS06G0255200;OS05G0460900;OS05G0105200;OS06G0347100;OS06G0549633;OS05G0160000;OS04G0361500;OS01G0682001;OS07G0111700;OS08G0460650;OS12G0528400;OS10G0470900;OS04G0566450;OS01G0300000;OS07G0298700;OS07G0516801;OS09G0106200;OS09G0485…
molecular_function	catalytic activity	OS06G0675700;OS02G0752200;OS02G0750100;OS08G0243500;OS07G0661000;OS12G0468600;OS09G0442300;OS04G0650000;OS05G0310500;OS02G0469600;OS05G0108600;OS08G0556900;OS01G0559600;OS04G0670200;OS11G0186200;OS04G0623500;OS03G0786100;OS08G0447000;OS02G0572400;OS01G0783600;OS12G0106000;OS08G0460600;OS08G0460650;OS09G0544900;OS03G0738400;OS07G0462000;OS06G0574100;OS08G0498100;OS10G0205300;OS07G0613000;OS02G0699…	OS12G0578200;OS07G0513000;OS02G0750100;OS01G0551100;OS03G0285700;OS08G0243500;OS02G0101500;OS09G0442300;OS04G0650000;OS04G0477900;OS02G0469600;OS04G0311400;OS08G0556900;OS04G0670200;OS08G0379400;OS04G0623500;OS03G0786100;OS08G0447000;OS11G0106700;OS04G0498650;OS03G0192800;OS08G0460650;OS11G0455800;OS04G0218400;OS10G0118000;OS10G0118200;OS01G0716500;OS03G0136200;OS08G0498100;OS11G0304050;OS04G0104…	OS04G0640700;OS02G0752200;OS12G0578200;OS02G0750100;OS12G0178200;OS07G0480900;OS04G0477900;OS05G0108600;OS04G0311400;OS08G0556900;OS04G0540600;OS02G0647900;OS08G0379400;OS03G0786100;OS08G0447000;OS11G0106700;OS04G0218400;OS08G0498100;OS01G0738800;OS05G0194900;OS11G0557700;OS03G0219200;OS10G0105800;OS10G0213100;OS06G0134800;OS01G0372500;OS03G0685300;OS11G0546500;OS04G0497200;OS04G0165700;OS02G0771…	OS06G0675700;OS07G0513000;OS01G0551100;OS02G0101500;OS09G0442300;OS07G0480900;OS02G0469600;OS03G0786100;OS08G0447000;OS12G0106000;OS04G0498650;OS08G0460650;OS11G0455800;OS10G0118000;OS10G0118200;OS01G0716500;OS08G0498100;OS04G0104900;OS06G0229900;OS08G0473600;OS07G0245100;OS10G0430200;OS09G0400000;OS02G0187800;OS05G0408900;OS04G0432300;OS04G0448900;OS01G0191700;OS02G0762100;OS06G0242700;OS07G0658…
molecular_function	electron carrier activity	OS07G0556200;OS02G0578400;OS08G0482600;OS03G0709300;OS03G0659200;OS07G0281800;OS10G0138100;OS08G0137800;OS06G0101600;OS02G0646400;OS05G0163700;OS05G0125500;OS09G0485201;OS08G0482700;OS08G0104600;OS06G0354500;OS03G0356400;OS12G0188700	OS07G0556200;OS04G0473150;OS01G0194600;OS06G0347100;OS03G0659233;OS01G0913000;OS07G0112700;OS06G0659500;OS06G0101600;OS06G0216700;OS09G0572700;OS03G0168500;OS09G0485201;OS10G0482900;OS09G0469300;OS08G0482700;OS08G0104600;OS06G0218600;OS11G0655900;OS12G0188700;OS08G0323400	OS07G0556200;OS04G0473150;OS01G0194600;OS01G0913000;OS07G0112700;OS06G0101600;OS09G0485201;OS08G0482700;OS07G0110300;OS08G0104600;OS06G0218600;OS12G0188700	OS07G0556200;OS04G0473150;OS06G0347100;OS10G0579300;OS03G0659233;OS06G0659500;OS06G0101600;OS06G0216700;OS09G0572700;OS08G0104600;OS06G0218600;OS11G0655900;OS12G0188700
molecular_function	molecular function regulator	OS08G0450200;OS02G0288100;OS04G0587200;OS03G0153400;OS03G0710800;OS04G0435700;OS02G0554100;OS05G0494200;OS01G0803200;OS01G0615100;OS07G0214100;OS01G0132000;OS03G0734300;OS07G0213800;OS01G0124650;OS01G0127600;OS01G0124700;OS01G0615050;OS07G0271000;OS12G0555200;OS06G0528300;OS03G0300400;OS02G0602300;OS12G0555500;OS02G0255500;OS12G0555000;OS06G0527800;OS02G0533800;OS02G0193800;OS07G0564700;OS02G0269…	OS02G0288100;OS01G0880300;OS03G0823400;OS11G0230400;OS03G0146300;OS02G0762100;OS04G0435700;OS02G0554100;OS05G0494200;OS01G0803200;OS07G0216600;OS01G0124200;OS07G0219250;OS03G0734300;OS07G0213800;OS01G0123900;OS12G0437800;OS01G0124650;OS01G0124401;OS07G0214300;OS07G0214600;OS12G0269700;OS07G0216700;OS07G0219300;OS10G0573400;OS12G0555200;OS03G0300400;OS03G0297600;OS12G0555300;OS04G0593400;OS12G0555…	OS08G0450100;OS09G0504400;OS04G0435700;OS02G0554100;OS05G0494200;OS07G0216600;OS07G0214100;OS03G0734300;OS07G0213800;OS01G0131900;OS12G0437800;OS01G0124650;OS07G0214300;OS07G0214600;OS12G0269700;OS07G0216700;OS12G0555500;OS12G0555000;OS03G0639400;OS11G0707000;OS09G0542700;OS02G0612000	OS11G0230400;OS02G0762100;OS03G0429000;OS01G0124200;OS07G0219250;OS01G0123900;OS01G0124650;OS01G0124401;OS01G0127600;OS07G0214600;OS12G0269700;OS07G0219300;OS12G0555200;OS03G0300400;OS12G0555300;OS12G0555500;OS12G0555000;OS08G0374000;OS03G0639400;OS07G0513000;OS11G0707000;OS11G0211800;OS06G0563300
molecular_function	molecular transducer activity	OS12G0555200;OS06G0528300;OS03G0300400;OS12G0555500;OS02G0255500;OS12G0555000;OS06G0527800;OS04G0435700;OS03G0309200;OS02G0554100;OS05G0491400;OS03G0142800;OS03G0719800;OS06G0132500	OS10G0573400;OS12G0555200;OS03G0300400;OS03G0297600;OS12G0555300;OS04G0593400;OS12G0555500;OS12G0555000;OS06G0527800;OS08G0374000;OS04G0435700;OS02G0554100;OS05G0491400;OS03G0758250;OS07G0103100;OS06G0132500	OS12G0555500;OS12G0555000;OS04G0435700;OS02G0554100;OS05G0491400;OS03G0758250;OS06G0132500	OS12G0555200;OS03G0300400;OS12G0555300;OS12G0555500;OS12G0555000;OS08G0374000
molecular_function	nucleic acid binding transcription factor activity	OS02G0182800;OS03G0182800;OS01G0134700;OS10G0536100;OS05G0537100;OS01G0883100;OS08G0531700;OS01G0750100;OS05G0455200;OS12G0102300;OS01G0733200;OS05G0183100;OS06G0604000;OS03G0215400;OS08G0171100;OS02G0682200;OS02G0181300;OS09G0522000;OS02G0170300;OS02G0266800;OS04G0550200;OS09G0456800;OS01G0886200;OS06G0592500;OS06G0267500;OS04G0568700;OS04G0660100;OS11G0707000;OS03G0161800;OS02G0767800;OS09G0528…	OS03G0324300;OS08G0481400;OS03G0182800;OS02G0806350;OS08G0416000;OS08G0531700;OS01G0750100;OS04G0610400;OS09G0417600;OS05G0549800;OS05G0183100;OS03G0123500;OS09G0116000;OS06G0604000;OS04G0580700;OS03G0215400;OS02G0682200;OS02G0181300;OS03G0752800;OS01G0797600;OS09G0489500;OS04G0287400;OS02G0170300;OS03G0327800;OS09G0456800;OS01G0886200;OS06G0592500;OS06G0140700;OS01G0224100;OS10G0397900;OS04G0660…	OS08G0531700;OS04G0610400;OS05G0183100;OS06G0604000;OS03G0215400;OS02G0682200;OS02G0181300;OS01G0797600;OS09G0522000;OS06G0662200;OS09G0489500;OS02G0170300;OS03G0327800;OS03G0624600;OS01G0886200;OS06G0592500;OS06G0140700;OS11G0707000;OS09G0528200;OS03G0758000;OS07G0668600;OS03G0127500;OS09G0507200;OS01G0201700;OS12G0207000;OS05G0423400;OS05G0203800;OS03G0183000;OS01G0695900;OS01G0343300	OS03G0324300;OS03G0182800;OS09G0417600;OS05G0549800;OS03G0123500;OS09G0116000;OS03G0215400;OS08G0171100;OS06G0592500;OS10G0397900;OS11G0707000;OS01G0131450;OS06G0712700;OS06G0217300;OS06G0603000
molecular_function	nutrient reservoir activity	OS02G0456100;OS02G0491700;OS02G0453600;OS03G0804500;OS08G0189100;OS02G0532500	OS02G0456100;OS03G0793700;OS02G0249600;OS10G0184250;OS02G0453600;OS03G0663800;OS01G0249200;OS03G0427300;OS02G0249000;OS02G0268100;OS03G0804500;OS02G0249800;OS06G0507100;OS10G0400200;OS08G0189100;OS02G0242600;OS02G0248800;OS05G0277500;OS02G0532500;OS02G0249900;OS02G0268300;OS01G0762500;OS03G0804700	OS02G0456100;OS02G0268100;OS06G0507100;OS10G0400200;OS08G0189100;OS02G0248800;OS02G0268300;OS01G0762500	OS03G0793700;OS03G0694000;OS10G0184250;OS03G0663800;OS01G0249200;OS03G0427300;OS02G0249800;OS02G0242600;OS02G0249900;OS03G0804700
molecular_function	signal transducer activity	OS08G0358800;OS06G0708000;OS03G0285800;OS05G0143500;OS11G0157200;OS04G0685400;OS02G0137800;OS01G0357900;OS11G0456000;OS08G0102700;OS04G0435700;OS03G0309200;OS02G0554100;OS05G0491400;OS03G0142800;OS03G0719800;OS06G0132500	OS01G0257100;OS11G0157200;OS04G0685400;OS12G0159600;OS01G0357900;OS05G0552300;OS04G0685300;OS04G0416700;OS12G0541700;OS08G0102700;OS04G0435700;OS02G0554100;OS05G0491400;OS07G0103100;OS06G0132500	OS01G0257100;OS11G0157200;OS04G0685400;OS01G0357900;OS04G0685300;OS11G0456000;OS04G0416700;OS08G0102700;OS04G0435700;OS02G0554100;OS05G0491400;OS06G0132500	-
molecular_function	structural molecule activity	OS09G0483400;OS04G0613500;OS03G0265300;OS07G0523300;OS12G0616200;OS01G0978000;OS05G0528200;OS01G0678600;OS01G0662300;OS01G0265200;OS02G0481000;OS03G0154750;OS03G0315800;OS07G0523500;OS07G0523700;OS02G0202400;OS04G0461100;OS01G0616500;OS04G0527500;OS08G0478700;OS03G0379500;OS07G0113700;OS12G0104800;OS06G0731750;OS11G0181500;OS11G0643700;OS03G0661300;OS03G0219350;OS03G0219300;OS08G0137200	OS09G0483400;OS04G0613500;OS04G0376000;OS09G0483200;OS01G0633000;OS11G0602701;OS07G0613200;OS04G0691600;OS10G0559866;OS05G0555800;OS10G0573700;OS01G0140500;OS03G0452300;OS01G0191100;OS07G0207301;OS10G0411800;OS09G0413600;OS03G0408300;OS03G0154750;OS11G0135400;OS03G0109500;OS11G0550800;OS08G0110100;OS07G0523100;OS03G0815332;OS05G0355500;OS09G0413500;OS02G0175600;OS11G0151300;OS11G0432400;OS09G0507…	OS01G0896800;OS12G0135900;OS04G0376000;OS11G0602600;OS09G0483200;OS09G0485900;OS11G0602701;OS07G0613200;OS04G0691600;OS02G0815000;OS01G0225000;OS05G0555800;OS03G0168900;OS01G0140500;OS03G0452300;OS07G0207301;OS10G0411800;OS09G0508900;OS12G0563200;OS09G0501700;OS07G0523150;OS07G0565000;OS03G0109500;OS03G0219900;OS11G0550800;OS08G0110100;OS03G0315800;OS07G0523100;OS09G0413500;OS11G0432400;OS09G0507…	OS04G0613500;OS06G0683200;OS03G0769100;OS01G0140500;OS01G0191100;OS09G0508900;OS07G0565000;OS03G0154750;OS07G0523100;OS05G0355500;OS09G0502000;OS07G0562700;OS12G0104766;OS08G0369700;OS11G0104866;OS07G0295400;OS03G0105600
molecular_function	transcription factor activity, protein binding	OS09G0527900;OS04G0493000;OS08G0523600;OS10G0550066;OS07G0595800;OS01G0217500;OS06G0592500;OS10G0392400;OS07G0615200	OS02G0606200;OS03G0707600;OS04G0493000;OS01G0911700;OS04G0127800;OS05G0100500;OS01G0217500;OS06G0592500;OS01G0603300;OS03G0402800;OS09G0439200;OS07G0615200	OS04G0493000;OS04G0127800;OS01G0217500;OS06G0592500;OS03G0402800	OS02G0606200;OS04G0493000;OS03G0401300;OS06G0592500
molecular_function	transporter activity	OS02G0750100;OS12G0566000;OS12G0580400;OS08G0562800;OS12G0156866;OS04G0656100;OS03G0689300;OS07G0191200;OS02G0668000;OS06G0644200;OS01G0782850;OS02G0574500;OS04G0511400;OS12G0514000;OS09G0297300;OS04G0453400;OS03G0823100;OS09G0322000;OS07G0559700;OS03G0337500;OS03G0337550;OS02G0730300;OS07G0669650;OS07G0669700;OS09G0376900;OS09G0559800;OS03G0150600;OS10G0444700;OS04G0644800;OS09G0470000;OS01G0939…	OS07G0513000;OS02G0750100;OS03G0626700;OS08G0480000;OS02G0700500;OS01G0209800;OS03G0375300;OS09G0524001;OS04G0435100;OS03G0572900;OS12G0168900;OS07G0191200;OS06G0700700;OS10G0184250;OS05G0157000;OS05G0156900;OS01G0782800;OS03G0758250;OS05G0502000;OS12G0512100;OS04G0454200;OS03G0197175;OS07G0106200;OS09G0297300;OS04G0453400;OS07G0151200;OS03G0197200;OS07G0582400;OS07G0559700;OS09G0416200;OS03G0197…	OS02G0750100;OS12G0566000;OS04G0373400;OS06G0700700;OS05G0157000;OS05G0156900;OS03G0758250;OS02G0817500;OS12G0512100;OS04G0454200;OS12G0514000;OS09G0297300;OS02G0730300;OS01G0225000;OS11G0432400;OS09G0469950;OS01G0939600;OS07G0502200;OS02G0513100;OS08G0535200;OS06G0336200;OS01G0265100;OS01G0268100;OS08G0503700;OS10G0579800;OS02G0612900;OS03G0687000;OS05G0108600;OS01G0338000;OS11G0135900;OS03G0687…	OS07G0513000;OS03G0626700;OS08G0480000;OS03G0375300;OS09G0524001;OS03G0572900;OS07G0191200;OS10G0184250;OS03G0197175;OS07G0106200;OS04G0453400;OS07G0151200;OS03G0197200;OS07G0582400;OS07G0559700;OS09G0416200;OS03G0197100;OS06G0626050;OS04G0401700;OS03G0838400;OS03G0150600;OS10G0444700;OS05G0111200;OS03G0170900;OS02G0576600;OS03G0218400;OS06G0143700;OS03G0161200;OS03G0823500;OS07G0523400;OS10G0447…
