# Supplementary material for: Transcriptome and Proteome Profiling of Different Colored Rice Reveals Physiological Dynamics Involved in the Flavonoid Pathway
Source: Int J Mol Sci. 2019 May 18;20(10):2463. doi: 10.3390/ijms20102463 (PMC6566916; doi:10.3390/ijms20102463)
Supplement: Supplementary file 1 [file ijms-20-02463-s001.zip › ijms-496936-proof done-supplementary/Table S7.xlsx]

## Sheet: Supplementary Table S7
Additional file 7: The classification of WEGO for all DEPs.
GO	Class	B-C-VS-R-C	B-C-VS-W-C	R-C-VS-W-C
biological_process	biological regulation	OS03G0278900;OS07G0486500;OS08G0102700;OS01G0615100;OS01G0132000;OS05G0494200;OS01G0124650;OS01G0803200;OS08G0278900;OS03G0285800;OS07G0409100;OS08G0428800;OS01G0501800;OS07G0556200;OS02G0698000;OS04G0484850;OS07G0298900;OS12G0555200;OS02G0762100;OS04G0587200;OS12G0555500;OS12G0555000;OS03G0808600;OS07G0638100;OS04G0656100;OS04G0508300;OS08G0557600;OS05G0160000;OS05G0156700;OS12G0188700;OS12G0101…	OS11G0157200;OS08G0102700;OS04G0443900;OS07G0529600;OS03G0429000;OS05G0494200;OS01G0124650;OS01G0124401;OS01G0127600;OS01G0803200;OS08G0278900;OS05G0583100;OS03G0285800;OS08G0428800;OS01G0501800;OS07G0556200;OS02G0698000;OS04G0484850;OS01G0212400;OS07G0571500;OS03G0710800;OS12G0555100;OS12G0555500;OS12G0555000;OS08G0338500;OS03G0401300;OS03G0808600;OS07G0638100;OS04G0656100;OS07G0513000;OS08G0557…	OS01G0615100;OS01G0132000;OS01G0127600;OS07G0239400;OS07G0409100;OS02G0711900;OS07G0298900;OS04G0613400;OS12G0555200;OS02G0762100;OS12G0555500;OS12G0555000;OS08G0338500;OS08G0374000;OS03G0401300;OS04G0414700;OS11G0592000;OS11G0242800;OS06G0211300;OS11G0546100
biological_process	cell killing	OS11G0592000	-	OS11G0592000
biological_process	cellular component organization or biogenesis	OS03G0285800;OS07G0556200;OS02G0698000;OS03G0278900;OS01G0869800;OS08G0428800;OS08G0237000;OS04G0457000;OS08G0508800;OS06G0336200;OS03G0565200;OS06G0232600;OS06G0725900;OS05G0291700;OS08G0278900;OS02G0815800;OS06G0168500;OS02G0520750;OS10G0556100;OS03G0333400;OS12G0188700;OS04G0414700;OS12G0420400;OS04G0484850;OS04G0602100;OS11G0242800;OS01G0723400;OS04G0537900;OS08G0318500;OS12G0101800;OS03G0370…	OS03G0285800;OS07G0556200;OS02G0698000;OS03G0758400;OS01G0869800;OS08G0428800;OS08G0237000;OS01G0970400;OS04G0457000;OS07G0571500;OS08G0508800;OS06G0336200;OS03G0844450;OS06G0232600;OS06G0725900;OS05G0291700;OS06G0211300;OS01G0348600;OS08G0467300;OS08G0278900;OS01G0136100;OS02G0815800;OS06G0168500;OS02G0147300;OS03G0111300;OS03G0333400;OS12G0188700;OS04G0414700;OS12G0420400;OS04G0484850;OS04G0602…	OS03G0353900;OS11G0615800;OS06G0211300;OS01G0136100;OS10G0556100;OS04G0414700;OS11G0242800;OS03G0401300;OS03G0350100;OS07G0104100;OS04G0689000;OS03G0109500
biological_process	cellular process	OS03G0285800;OS07G0556200;OS02G0698000;OS03G0218400;OS11G0592000;OS03G0278900;OS07G0486500;OS08G0102700;OS03G0370500;OS04G0656100;OS03G0772800;OS01G0742400;OS08G0484600;OS01G0514700;OS11G0695000;OS08G0428800;OS01G0615100;OS01G0132000;OS05G0494200;OS01G0124650;OS01G0803200;OS04G0602100;OS04G0485300;OS03G0565200;OS05G0291700;OS04G0414700;OS07G0638100;OS04G0600800;OS04G0558400;OS03G0808600;OS08G0237…	OS03G0285800;OS07G0556200;OS02G0698000;OS03G0218400;OS02G0229400;OS03G0758400;OS03G0401300;OS09G0507600;OS11G0157200;OS08G0102700;OS04G0656100;OS03G0772800;OS02G0681632;OS02G0786200;OS01G0514700;OS11G0222000;OS01G0116000;OS08G0428800;OS03G0429000;OS05G0494200;OS01G0124650;OS01G0124401;OS01G0127600;OS01G0803200;OS08G0113000;OS04G0602100;OS04G0485300;OS05G0291700;OS04G0414700;OS07G0638100;OS04G0600…	OS03G0353900;OS03G0401300;OS09G0507600;OS11G0592000;OS04G0613400;OS02G0681632;OS01G0742400;OS12G0596900;OS02G0639100;OS02G0816600;OS01G0615100;OS01G0132000;OS01G0127600;OS04G0414700;OS07G0239400;OS01G0371200;OS10G0528100;OS09G0467200;OS03G0785900;OS11G0615800;OS12G0291400;OS11G0546100;OS05G0156900;OS07G0409100;OS03G0797500;OS04G0463500;OS03G0264400;OS01G0176000;OS01G0805400;OS06G0726200;OS07G0529…
biological_process	detoxification	OS04G0602100;OS06G0185900;OS01G0963000;OS03G0285700;OS01G0326000;OS06G0695500;OS01G0270300;OS07G0104100;OS11G0112400;OS07G0677300;OS01G0835500;OS03G0121200;OS06G0196300;OS06G0232600;OS07G0694700;OS05G0116100;OS09G0471100;OS04G0688100;OS07G0665200;OS02G0713400	OS04G0602100;OS03G0285700;OS06G0695500;OS04G0656800;OS07G0104100;OS07G0677300;OS04G0223300;OS01G0835500;OS06G0196300;OS04G0689000;OS02G0192700;OS06G0232600;OS07G0694700;OS05G0116100;OS09G0471100;OS04G0688100;OS08G0113000;OS02G0713400	OS07G0104100;OS02G0115700;OS03G0131200;OS04G0689000
biological_process	developmental process	OS08G0278900;OS08G0556900;OS04G0602100;OS03G0565200;OS06G0663800;OS05G0291700;OS02G0698000;OS04G0683700;OS01G0856500;OS09G0471100;OS02G0550600;OS08G0318500;OS04G0484850;OS03G0285800;OS09G0244900;OS10G0154533;OS08G0428800	OS08G0278900;OS08G0556900;OS03G0844450;OS01G0970400;OS04G0602100;OS06G0663800;OS05G0291700;OS02G0698000;OS09G0471100;OS02G0550600;OS07G0165100;OS07G0513000;OS08G0318500;OS05G0583100;OS04G0484850;OS03G0758400;OS03G0285800;OS02G0728600;OS07G0679300;OS06G0211300;OS02G0595700;OS08G0428800	OS03G0353900;OS07G0529000;OS06G0211300
biological_process	growth	OS04G0484850;OS08G0318500;OS09G0471100	OS04G0484850;OS03G0758400;OS07G0679300;OS08G0318500;OS09G0471100	-
biological_process	immune system process	OS11G0592000;OS08G0278900;OS03G0278900;OS04G0484850;OS03G0285800;OS07G0556200;OS02G0698000;OS09G0442300	OS03G0784900;OS08G0278900;OS04G0484850;OS03G0285800;OS07G0556200;OS02G0698000	OS11G0592000
biological_process	localization	OS03G0285800;OS07G0556200;OS02G0698000;OS03G0218400;OS04G0656100;OS03G0772800;OS06G0168500;OS09G0381100;OS01G0609300;OS03G0694500;OS03G0192700;OS10G0444700;OS04G0233400;OS06G0336200;OS12G0168900;OS07G0486500;OS02G0815800;OS01G0626200;OS03G0246800;OS09G0244900;OS05G0291700;OS04G0683700;OS01G0856500;OS08G0127100;OS04G0457000;OS08G0508800;OS08G0318500;OS03G0277000;OS08G0200300;OS12G0101800;OS11G0242…	OS03G0285800;OS07G0556200;OS02G0698000;OS03G0218400;OS02G0229400;OS04G0656100;OS03G0772800;OS03G0401300;OS07G0571500;OS06G0168500;OS01G0609300;OS06G0644200;OS10G0444700;OS04G0233400;OS06G0336200;OS12G0168900;OS01G0212400;OS08G0467300;OS01G0708600;OS02G0815800;OS07G0513000;OS03G0784900;OS07G0679300;OS01G0626200;OS03G0246800;OS06G0211300;OS05G0291700;OS08G0113000;OS08G0127100;OS04G0457000;OS08G0508…	OS03G0401300;OS05G0156900;OS06G0211300;OS11G0242800;OS07G0239400;OS12G0115500;OS02G0711900;OS07G0298900;OS04G0414700;OS09G0507600;OS03G0687000;OS08G0341700
biological_process	metabolic process	OS05G0120100;OS03G0132000;OS07G0634600;OS02G0520750;OS11G0507200;OS08G0118100;OS01G0609300;OS12G0168900;OS01G0859200;OS06G0613000;OS02G0554300;OS01G0187600;OS01G0892600;OS08G0475400;OS02G0740400;OS01G0633500;OS04G0266900;OS03G0278000;OS02G0571100;OS04G0136700;OS01G0615200;OS05G0410200;OS02G0735200;OS03G0223400;OS03G0370500;OS04G0656100;OS01G0742400;OS08G0484600;OS01G0514700;OS11G0695000;OS01G0615…	OS02G0119200;OS04G0391500;OS06G0129700;OS03G0132000;OS08G0205900;OS07G0634600;OS09G0493500;OS01G0160100;OS01G0609300;OS12G0552500;OS03G0376100;OS12G0168900;OS01G0859200;OS07G0249800;OS11G0562100;OS06G0644200;OS06G0264700;OS07G0483500;OS03G0305100;OS01G0892600;OS08G0475400;OS02G0740400;OS01G0633500;OS03G0278000;OS02G0571100;OS01G0615200;OS05G0410200;OS03G0758400;OS03G0223400;OS03G0401300;OS04G0443…	OS04G0391500;OS05G0120100;OS06G0129700;OS10G0498000;OS06G0300000;OS08G0118100;OS12G0552500;OS07G0249700;OS07G0249800;OS02G0571100;OS07G0162500;OS05G0156900;OS03G0401300;OS04G0613400;OS02G0681632;OS01G0742400;OS12G0596900;OS02G0639100;OS02G0816600;OS01G0615100;OS01G0132000;OS01G0127600;OS11G0546100;OS04G0414700;OS01G0371200;OS10G0528100;OS09G0467200;OS03G0785900;OS11G0615800;OS12G0291400;OS07G0409…
biological_process	multi-organism process	OS08G0278900;OS03G0285800;OS07G0556200;OS02G0698000;OS10G0556100;OS03G0278900;OS04G0484850;OS11G0592000;OS11G0592200;OS08G0318500;OS03G0760000;OS09G0244900;OS06G0726200;OS04G0683700	OS03G0784900;OS08G0278900;OS03G0285800;OS07G0556200;OS02G0698000;OS04G0484850;OS04G0647800;OS07G0529600;OS12G0552500;OS08G0318500;OS06G0726200	OS10G0556100;OS11G0592000;OS11G0592200;OS12G0552500;OS03G0760000;OS06G0726200
biological_process	multicellular organismal process	OS08G0278900;OS08G0556900;OS04G0602100;OS03G0565200;OS06G0663800;OS05G0291700;OS02G0698000;OS04G0683700;OS01G0856500;OS09G0471100;OS02G0550600;OS08G0318500;OS04G0484850;OS03G0285800;OS09G0244900;OS08G0428800	OS08G0278900;OS08G0556900;OS03G0844450;OS01G0970400;OS04G0602100;OS06G0663800;OS05G0291700;OS02G0698000;OS09G0471100;OS02G0550600;OS07G0513000;OS08G0318500;OS03G0758400;OS04G0484850;OS05G0583100;OS03G0285800;OS02G0728600;OS07G0679300;OS06G0211300;OS02G0595700;OS08G0428800	OS03G0353900;OS07G0529000;OS06G0211300
biological_process	negative regulation of biological process	OS01G0615100;OS01G0132000;OS05G0494200;OS01G0124650;OS01G0803200;OS03G0285800;OS04G0484850;OS12G0555200;OS02G0762100;OS04G0587200;OS12G0555500;OS12G0555000;OS06G0725900;OS07G0556200;OS02G0698000;OS12G0101800	OS03G0429000;OS05G0494200;OS01G0124650;OS01G0124401;OS01G0127600;OS01G0803200;OS03G0285800;OS04G0484850;OS12G0555100;OS12G0555500;OS12G0555000;OS08G0338500;OS06G0725900;OS07G0556200;OS02G0698000;OS03G0710800;OS12G0101800	OS01G0615100;OS01G0132000;OS01G0127600;OS04G0613400;OS12G0555200;OS02G0762100;OS12G0555500;OS12G0555000;OS08G0338500;OS08G0374000
biological_process	positive regulation of biological process	OS08G0278900;OS03G0285800;OS03G0246800;OS04G0683700	OS04G0443900;OS07G0529600;OS08G0278900;OS03G0285800;OS03G0710800;OS03G0401300;OS03G0246800	OS03G0401300
biological_process	regulation of biological process	OS03G0278900;OS07G0486500;OS08G0102700;OS01G0615100;OS01G0132000;OS05G0494200;OS01G0124650;OS01G0803200;OS08G0278900;OS03G0285800;OS07G0409100;OS08G0428800;OS01G0501800;OS07G0556200;OS02G0698000;OS04G0484850;OS12G0555200;OS02G0762100;OS04G0587200;OS12G0555500;OS12G0555000;OS03G0808600;OS07G0638100;OS04G0508300;OS08G0557600;OS05G0160000;OS05G0156700;OS12G0188700;OS12G0101800;OS04G0457000;OS03G0333…	OS11G0157200;OS08G0102700;OS04G0443900;OS07G0529600;OS03G0429000;OS05G0494200;OS01G0124650;OS01G0124401;OS01G0127600;OS01G0803200;OS08G0278900;OS05G0583100;OS03G0285800;OS08G0428800;OS01G0501800;OS07G0556200;OS02G0698000;OS04G0484850;OS07G0571500;OS03G0710800;OS12G0555100;OS12G0555500;OS12G0555000;OS08G0338500;OS03G0401300;OS03G0808600;OS07G0638100;OS07G0513000;OS08G0557600;OS05G0160000;OS05G0156…	OS01G0615100;OS01G0132000;OS01G0127600;OS07G0239400;OS07G0409100;OS04G0613400;OS12G0555200;OS02G0762100;OS12G0555500;OS12G0555000;OS08G0338500;OS08G0374000;OS03G0401300;OS04G0414700;OS11G0242800;OS06G0211300
biological_process	reproduction	OS08G0556900;OS04G0683700;OS10G0556100;OS08G0318500;OS04G0484850;OS03G0285800;OS09G0244900;OS08G0428800	OS03G0758400;OS08G0556900;OS03G0844450;OS01G0970400;OS08G0318500;OS04G0484850;OS02G0728600;OS03G0285800;OS06G0211300;OS08G0428800	OS03G0353900;OS10G0556100;OS11G0615800;OS07G0529000;OS06G0211300
biological_process	reproductive process	OS08G0556900;OS04G0683700;OS10G0556100;OS08G0318500;OS04G0484850;OS03G0285800;OS09G0244900;OS08G0428800	OS03G0758400;OS08G0556900;OS03G0844450;OS01G0970400;OS08G0318500;OS04G0484850;OS02G0728600;OS03G0285800;OS06G0211300;OS08G0428800	OS03G0353900;OS10G0556100;OS11G0615800;OS07G0529000;OS06G0211300
biological_process	response to stimulus	OS11G0592000;OS03G0278900;OS07G0486500;OS08G0102700;OS03G0415200;OS04G0600800;OS08G0278900;OS03G0245800;OS05G0453700;OS07G0409100;OS04G0445100;OS12G0115700;OS03G0285800;OS12G0101800;OS03G0291500;OS04G0484850;OS07G0469100;OS08G0508800;OS09G0244900;OS12G0188700;OS04G0602100;OS08G0200300;OS05G0291700;OS02G0698000;OS07G0556200;OS04G0457000;OS11G0242800;OS11G0592200;OS12G0555200;OS12G0555500;OS03G0808…	OS09G0507600;OS11G0157200;OS08G0102700;OS03G0415200;OS03G0784900;OS04G0600800;OS08G0278900;OS03G0267200;OS03G0267000;OS03G0245800;OS12G0552500;OS04G0445100;OS02G0669100;OS09G0364900;OS12G0115700;OS03G0285800;OS12G0101800;OS03G0291500;OS04G0484850;OS07G0469100;OS08G0508800;OS12G0188700;OS04G0602100;OS08G0200300;OS05G0291700;OS02G0698000;OS07G0556200;OS04G0457000;OS04G0647800;OS07G0529600;OS12G0555…	OS09G0507600;OS11G0592000;OS07G0239400;OS03G0267000;OS11G0615800;OS12G0552500;OS07G0409100;OS02G0115700;OS03G0131200;OS11G0242800;OS11G0592200;OS12G0555200;OS12G0555500;OS12G0555000;OS08G0374000;OS01G0323600;OS07G0104100;OS04G0689000;OS01G0136100;OS11G0186400;OS03G0401300;OS02G0816600;OS03G0760000;OS06G0211300;OS04G0465600;OS01G0615100;OS06G0726200;OS04G0178300;OS02G0249600;OS05G0247100;OS02G0249…
biological_process	signaling	OS03G0278900;OS07G0486500;OS08G0102700;OS03G0285800;OS07G0556200;OS02G0698000;OS12G0555200;OS12G0555500;OS03G0808600;OS07G0638100;OS12G0555000;OS12G0101800;OS04G0484850;OS08G0484600;OS01G0856500;OS08G0278900;OS03G0246800	OS11G0157200;OS08G0102700;OS03G0285800;OS07G0556200;OS02G0698000;OS12G0555100;OS12G0555500;OS03G0808600;OS07G0638100;OS12G0555000;OS12G0101800;OS04G0484850;OS06G0211300;OS02G0787800;OS12G0506400;OS07G0679300;OS08G0278900;OS03G0246800	OS07G0239400;OS12G0555200;OS12G0555500;OS12G0555000;OS08G0374000;OS06G0211300
biological_process	single-organism process	OS03G0285800;OS07G0556200;OS02G0698000;OS03G0218400;OS11G0592000;OS03G0278900;OS07G0486500;OS08G0102700;OS04G0656100;OS03G0772800;OS04G0644900;OS04G0602100;OS04G0485300;OS03G0565200;OS05G0291700;OS04G0414700;OS07G0638100;OS08G0278900;OS04G0662600;OS08G0556900;OS06G0168500;OS04G0683700;OS09G0381100;OS01G0609300;OS03G0694500;OS03G0192700;OS10G0444700;OS04G0233400;OS06G0336200;OS12G0168900;OS10G0430…	OS03G0285800;OS07G0556200;OS02G0698000;OS03G0218400;OS02G0229400;OS03G0758400;OS03G0401300;OS11G0157200;OS08G0102700;OS04G0656100;OS03G0772800;OS11G0546100;OS04G0644900;OS08G0113000;OS04G0602100;OS04G0485300;OS05G0291700;OS04G0414700;OS07G0638100;OS08G0278900;OS04G0662600;OS08G0556900;OS07G0571500;OS06G0168500;OS01G0609300;OS06G0644200;OS10G0444700;OS06G0159725;OS01G0687800;OS12G0409000;OS04G0233…	OS03G0353900;OS03G0401300;OS11G0592000;OS11G0546100;OS04G0414700;OS07G0239400;OS11G0615800;OS05G0156900;OS03G0797500;OS04G0463500;OS03G0264400;OS01G0176000;OS01G0805400;OS07G0529000;OS02G0711900;OS07G0298900;OS08G0366000;OS08G0470200;OS01G0323600;OS08G0188900;OS08G0189300;OS03G0693900;OS02G0532500;OS10G0528100;OS09G0467200;OS03G0785900;OS11G0142500;OS12G0138900;OS03G0760000;OS12G0555200;OS12G0555…
cellular_component	cell	OS03G0565200;OS05G0358400;OS04G0683700;OS06G0232200;OS08G0508800;OS02G0328300;OS02G0698000;OS04G0537900;OS06G0336200;OS06G0133000;OS07G0556200;OS05G0151000;OS04G0508300;OS03G0290900;OS07G0438600;OS10G0556100;OS08G0188900;OS08G0237000;OS08G0189100;OS03G0693900;OS03G0605300;OS02G0532500;OS03G0804700;OS04G0656100;OS01G0176000;OS07G0510500;OS07G0503500;OS05G0527100;OS01G0638000;OS06G0192100;OS01G0805…	OS06G0129700;OS05G0358400;OS08G0109300;OS02G0192700;OS08G0508800;OS02G0328300;OS09G0469400;OS02G0698000;OS06G0336200;OS02G0111700;OS03G0401300;OS02G0147300;OS07G0556200;OS05G0151000;OS09G0110400;OS12G0552500;OS01G0807900;OS11G0546100;OS01G0300600;OS03G0290900;OS04G0685200;OS03G0111300;OS01G0795000;OS08G0237000;OS08G0189300;OS03G0758400;OS05G0556700;OS06G0628500;OS01G0348600;OS04G0656100;OS01G0176…	OS06G0129700;OS03G0401300;OS06G0133000;OS11G0186400;OS05G0151000;OS12G0552500;OS11G0546100;OS01G0300600;OS10G0556100;OS08G0188900;OS08G0189300;OS03G0693900;OS03G0605300;OS06G0628500;OS02G0532500;OS01G0176000;OS01G0805400;OS07G0409100;OS02G0639100;OS05G0329700;OS02G0249600;OS06G0726200;OS11G0549615;OS01G0742400;OS07G0246200;OS12G0596900;OS01G0132000;OS07G0104100;OS07G0617100;OS05G0247100;OS12G0115…
cellular_component	cell junction	OS03G0218400;OS08G0318500;OS04G0683700;OS05G0453700;OS04G0233400;OS04G0644900;OS06G0336200;OS08G0102700	OS12G0538300;OS03G0218400;OS08G0318500;OS11G0157200;OS04G0233400;OS04G0223300;OS02G0678400;OS04G0644900;OS06G0336200;OS01G0839900;OS08G0102700;OS01G0348600	-
cellular_component	cell part	OS03G0565200;OS05G0358400;OS04G0683700;OS06G0232200;OS08G0508800;OS02G0328300;OS02G0698000;OS04G0537900;OS06G0336200;OS06G0133000;OS07G0556200;OS05G0151000;OS04G0508300;OS03G0290900;OS07G0438600;OS10G0556100;OS08G0188900;OS08G0237000;OS08G0189100;OS03G0693900;OS03G0605300;OS02G0532500;OS03G0804700;OS04G0656100;OS01G0176000;OS07G0510500;OS07G0503500;OS05G0527100;OS01G0638000;OS06G0192100;OS01G0805…	OS06G0129700;OS05G0358400;OS08G0109300;OS02G0192700;OS08G0508800;OS02G0328300;OS09G0469400;OS02G0698000;OS06G0336200;OS02G0111700;OS03G0401300;OS02G0147300;OS07G0556200;OS05G0151000;OS09G0110400;OS12G0552500;OS01G0807900;OS11G0546100;OS01G0300600;OS03G0290900;OS04G0685200;OS03G0111300;OS01G0795000;OS08G0237000;OS08G0189300;OS03G0758400;OS05G0556700;OS06G0628500;OS01G0348600;OS04G0656100;OS01G0176…	OS06G0129700;OS03G0401300;OS06G0133000;OS11G0186400;OS05G0151000;OS12G0552500;OS11G0546100;OS01G0300600;OS10G0556100;OS08G0188900;OS08G0189300;OS03G0693900;OS03G0605300;OS06G0628500;OS02G0532500;OS01G0176000;OS01G0805400;OS07G0409100;OS02G0639100;OS05G0329700;OS02G0249600;OS06G0726200;OS11G0549615;OS01G0742400;OS07G0246200;OS12G0596900;OS01G0132000;OS07G0104100;OS07G0617100;OS05G0247100;OS12G0115…
cellular_component	extracellular region	OS05G0508300;OS09G0442300;OS07G0665200;OS06G0713800;OS04G0650000;OS02G0469600;OS08G0556900;OS04G0508300;OS04G0683700;OS08G0188900;OS08G0237000;OS03G0277000;OS08G0189100;OS03G0693900;OS02G0532500;OS02G0698000;OS03G0804700;OS10G0416800;OS01G0963000;OS01G0326000;OS06G0695500;OS01G0270300;OS01G0132000;OS07G0104100;OS11G0112400;OS07G0677300;OS10G0556100;OS08G0518900;OS03G0121200;OS11G0700900;OS01G0124…	OS05G0508300;OS04G0650000;OS02G0469600;OS08G0556900;OS02G0595700;OS02G0678400;OS08G0237000;OS03G0277000;OS08G0189300;OS06G0676700;OS06G0628500;OS10G0492900;OS02G0698000;OS10G0416800;OS03G0111300;OS06G0695500;OS04G0656800;OS07G0104100;OS07G0677300;OS05G0247100;OS03G0429000;OS11G0700900;OS01G0124650;OS01G0124401;OS01G0127600;OS02G0114200;OS04G0689000;OS12G0629600;OS11G0701100;OS01G0803200;OS08G0518…	OS08G0188900;OS08G0189300;OS03G0693900;OS06G0676700;OS06G0628500;OS12G0429200;OS02G0532500;OS01G0132000;OS07G0104100;OS10G0556100;OS05G0247100;OS01G0127600;OS04G0689000;OS12G0629600;OS06G0356800;OS11G0701100
cellular_component	extracellular region part	OS05G0508300;OS09G0442300;OS07G0665200;OS06G0713800;OS04G0650000;OS02G0469600;OS08G0556900	OS05G0508300;OS04G0650000;OS02G0469600;OS08G0556900	-
cellular_component	macromolecular complex	OS07G0556200;OS05G0151000;OS05G0568300;OS08G0428800;OS03G0659233;OS03G0350100;OS08G0200300;OS01G0501800;OS07G0141400;OS04G0457000;OS11G0242800;OS06G0563300;OS02G0815800;OS07G0562700;OS03G0592500;OS03G0772800;OS02G0543400;OS08G0318500;OS06G0168500;OS06G0611900;OS12G0168900;OS01G0732000;OS03G0370500;OS01G0565900;OS04G0484850;OS05G0560000;OS03G0778100;OS12G0420400;OS02G0197600;OS07G0148900;OS09G0485…	OS02G0111700;OS02G0147300;OS07G0556200;OS05G0151000;OS09G0110400;OS09G0568800;OS05G0568300;OS06G0159725;OS08G0428800;OS03G0659233;OS03G0401300;OS03G0844450;OS08G0200300;OS01G0501800;OS07G0141400;OS04G0457000;OS06G0563300;OS07G0513000;OS02G0815800;OS07G0562700;OS03G0592500;OS03G0772800;OS12G0538300;OS08G0318500;OS06G0168500;OS12G0168900;OS02G0728600;OS01G0732000;OS03G0826500;OS04G0463500;OS09G0421…	OS11G0186400;OS05G0151000;OS03G0109500;OS03G0401300;OS03G0350100;OS11G0242800;OS04G0613400;OS02G0543400;OS04G0463500;OS03G0264400;OS03G0353900;OS04G0414700
cellular_component	membrane	OS01G0856500;OS04G0508300;OS01G0609300;OS08G0318500;OS04G0600800;OS05G0453700;OS07G0556200;OS04G0233400;OS04G0644900;OS06G0168500;OS03G0808600;OS06G0336200;OS08G0127100;OS03G0659233;OS01G0633500;OS12G0101800;OS08G0200300;OS01G0501800;OS07G0141400;OS04G0457000;OS11G0242800;OS06G0264800;OS02G0124400;OS01G0132000;OS04G0450600;OS10G0556100;OS05G0320700;OS01G0372500;OS04G0445100;OS03G0741600;OS06G0604…	OS01G0609300;OS12G0552500;OS08G0318500;OS04G0600800;OS07G0556200;OS04G0233400;OS02G0678400;OS06G0256300;OS04G0644900;OS06G0168500;OS03G0808600;OS06G0336200;OS08G0127100;OS04G0534500;OS03G0659233;OS01G0633500;OS12G0101800;OS08G0200300;OS01G0501800;OS07G0141400;OS04G0457000;OS06G0264800;OS01G0866500;OS02G0184900;OS04G0528100;OS07G0165100;OS01G0317800;OS05G0320700;OS01G0372500;OS04G0445100;OS06G0604…	OS12G0552500;OS02G0639100;OS11G0242800;OS06G0300000;OS01G0132000;OS10G0556100;OS07G0107300;OS02G0734600;OS10G0359200;OS07G0162500;OS02G0249600;OS02G0249800;OS05G0120100;OS08G0386300;OS02G0681632;OS01G0742400;OS02G0467600;OS12G0596900;OS09G0507600;OS06G0254700;OS12G0115500;OS03G0760000;OS11G0546100;OS04G0483500;OS03G0101100;OS05G0108950;OS12G0268000;OS06G0352200;OS04G0602400;OS03G0687000;OS08G0341…
cellular_component	membrane part	OS03G0659233;OS01G0633500;OS12G0101800;OS08G0200300;OS01G0501800;OS07G0141400;OS04G0457000;OS11G0242800;OS07G0562700;OS03G0592500;OS03G0772800;OS09G0381100;OS05G0120100;OS01G0856500;OS03G0132000;OS02G0642300;OS01G0814900;OS05G0560000;OS04G0535600;OS02G0520750;OS12G0566400;OS01G0742400;OS12G0430900;OS03G0778100;OS01G0609300;OS02G0467600;OS08G0562600;OS08G0152800;OS10G0320100;OS04G0600800;OS12G0168…	OS03G0659233;OS01G0633500;OS12G0101800;OS08G0200300;OS01G0501800;OS07G0141400;OS04G0457000;OS07G0513000;OS07G0562700;OS03G0592500;OS03G0772800;OS03G0124300;OS01G0212400;OS08G0386300;OS04G0534500;OS03G0132000;OS09G0127700;OS02G0642300;OS01G0814900;OS05G0560000;OS07G0112700;OS04G0535600;OS02G0681632;OS12G0566400;OS03G0778100;OS01G0609300;OS08G0562600;OS10G0320100;OS04G0600800;OS03G0376100;OS12G0168…	OS11G0242800;OS05G0120100;OS08G0386300;OS02G0681632;OS01G0742400;OS02G0467600;OS12G0596900;OS09G0507600;OS06G0254700;OS12G0115500;OS03G0760000;OS11G0546100;OS04G0483500;OS03G0101100;OS05G0108950;OS12G0268000;OS06G0352200;OS04G0602400;OS03G0687000;OS08G0341700;OS07G0409100;OS02G0569400;OS07G0177300;OS01G0796500;OS08G0547951;OS07G0422100;OS05G0156900;OS04G0414700
cellular_component	membrane-enclosed lumen	OS05G0151000;OS08G0428800;OS02G0815800;OS03G0370500;OS07G0246200;OS03G0350100	OS05G0151000;OS09G0110400;OS01G0970400;OS03G0844450;OS02G0595700;OS02G0728600;OS01G0348600;OS08G0428800;OS02G0815800;OS03G0401300	OS11G0186400;OS05G0151000;OS11G0615800;OS03G0353900;OS07G0246200;OS03G0350100;OS03G0401300
cellular_component	nucleoid	OS05G0291700;OS07G0469100	OS02G0595700;OS05G0291700;OS07G0469100	-
cellular_component	organelle	OS03G0565200;OS05G0358400;OS04G0683700;OS06G0232200;OS08G0508800;OS02G0328300;OS02G0698000;OS04G0537900;OS06G0336200;OS06G0133000;OS05G0151000;OS04G0508300;OS03G0290900;OS04G0656100;OS01G0176000;OS07G0510500;OS07G0503500;OS05G0527100;OS01G0638000;OS06G0192100;OS01G0805400;OS05G0508300;OS04G0445100;OS04G0644900;OS07G0409100;OS05G0568300;OS08G0428800;OS05G0329700;OS04G0652700;OS03G0415200;OS02G0575…	OS06G0129700;OS05G0358400;OS08G0109300;OS02G0192700;OS08G0508800;OS02G0328300;OS09G0469400;OS02G0698000;OS06G0336200;OS02G0111700;OS03G0401300;OS02G0147300;OS05G0151000;OS09G0110400;OS12G0552500;OS01G0807900;OS11G0546100;OS01G0300600;OS03G0290900;OS04G0656100;OS01G0176000;OS01G0686300;OS07G0510500;OS07G0503500;OS05G0527100;OS06G0192100;OS01G0805400;OS05G0508300;OS03G0832200;OS03G0240700;OS04G0445…	OS06G0129700;OS03G0401300;OS06G0133000;OS11G0186400;OS05G0151000;OS12G0552500;OS11G0546100;OS01G0300600;OS01G0176000;OS01G0805400;OS07G0409100;OS05G0329700;OS02G0249600;OS06G0726200;OS11G0549615;OS01G0742400;OS07G0246200;OS12G0596900;OS01G0132000;OS07G0104100;OS07G0617100;OS10G0556100;OS05G0247100;OS12G0115500;OS01G0371200;OS03G0661600;OS08G0188900;OS03G0803500;OS03G0101100;OS11G0582400;OS12G0170…
cellular_component	organelle part	OS03G0565200;OS05G0358400;OS04G0683700;OS06G0232200;OS08G0508800;OS02G0328300;OS02G0698000;OS06G0133000;OS05G0151000;OS08G0428800;OS08G0200300;OS03G0278900;OS06G0196300;OS01G0869800;OS05G0291700;OS01G0633500;OS04G0457000;OS03G0778100;OS07G0562700;OS02G0197600;OS11G0242800;OS07G0558400;OS03G0592500;OS12G0420400;OS02G0815800;OS03G0772800;OS04G0600800;OS05G0108950;OS06G0663800;OS04G0484850;OS06G0336…	OS06G0129700;OS05G0358400;OS08G0109300;OS02G0192700;OS08G0508800;OS02G0328300;OS09G0469400;OS02G0698000;OS02G0111700;OS03G0401300;OS02G0147300;OS05G0151000;OS09G0110400;OS06G0159725;OS08G0428800;OS04G0534500;OS08G0200300;OS06G0196300;OS01G0869800;OS05G0291700;OS01G0633500;OS04G0457000;OS03G0778100;OS07G0562700;OS02G0197600;OS07G0558400;OS03G0592500;OS12G0420400;OS01G0970400;OS03G0844450;OS02G0595…	OS06G0129700;OS03G0401300;OS06G0133000;OS11G0186400;OS05G0151000;OS11G0615800;OS03G0109500;OS11G0242800;OS12G0596900;OS09G0507600;OS05G0108950;OS03G0353900;OS07G0246200;OS03G0350100;OS01G0300600;OS12G0429200
cellular_component	symplast	OS03G0218400;OS08G0318500;OS04G0683700;OS05G0453700;OS04G0233400;OS04G0644900;OS06G0336200;OS08G0102700	OS12G0538300;OS03G0218400;OS08G0318500;OS11G0157200;OS04G0233400;OS04G0223300;OS02G0678400;OS04G0644900;OS06G0336200;OS01G0839900;OS08G0102700;OS01G0348600	-
cellular_component	virion	-	OS02G0728600	-
cellular_component	virion part	-	OS02G0728600	-
molecular_function	antioxidant activity	OS03G0285700;OS07G0665200;OS02G0713400;OS06G0185900;OS06G0196300;OS04G0602100;OS01G0963000;OS01G0326000;OS06G0695500;OS01G0270300;OS07G0104100;OS11G0112400;OS07G0677300;OS01G0835500;OS03G0121200;OS07G0694700;OS09G0471100;OS04G0688100;OS06G0232600;OS05G0116100	OS03G0285700;OS04G0223300;OS02G0713400;OS06G0196300;OS02G0192700;OS04G0602100;OS06G0695500;OS04G0656800;OS07G0104100;OS07G0677300;OS01G0835500;OS04G0689000;OS07G0694700;OS09G0471100;OS04G0688100;OS08G0113000;OS06G0232600;OS05G0116100	OS07G0104100;OS04G0689000;OS02G0115700;OS03G0131200
molecular_function	binding	OS01G0869800;OS04G0484850;OS06G0354500;OS06G0591600;OS04G0223500;OS02G0124400;OS08G0557600;OS05G0160000;OS05G0156700;OS04G0652700;OS05G0120100;OS07G0673500;OS02G0714000;OS04G0602100;OS03G0659233;OS01G0963000;OS03G0285700;OS01G0326000;OS06G0695500;OS02G0467600;OS01G0270300;OS10G0320100;OS07G0104100;OS01G0627500;OS11G0112400;OS07G0677300;OS03G0760000;OS05G0320700;OS05G0108950;OS03G0121200;OS02G0569…	OS01G0970400;OS01G0869800;OS05G0460900;OS09G0297100;OS04G0484850;OS06G0103500;OS06G0591600;OS03G0429800;OS08G0557600;OS05G0160000;OS05G0156700;OS01G0687800;OS04G0652700;OS09G0542000;OS02G0121100;OS02G0714000;OS02G0757900;OS04G0602100;OS03G0659233;OS08G0386300;OS03G0285700;OS02G0184900;OS06G0695500;OS10G0320100;OS04G0656800;OS07G0104100;OS01G0627500;OS07G0677300;OS05G0320700;OS04G0223300;OS04G0689…	OS11G0615800;OS05G0460900;OS05G0120100;OS07G0673500;OS01G0959000;OS08G0386300;OS02G0467600;OS07G0104100;OS02G0115700;OS03G0760000;OS03G0131200;OS05G0108950;OS12G0268000;OS04G0689000;OS02G0569400;OS08G0547951;OS12G0237900;OS10G0413500;OS03G0803500;OS08G0424500;OS11G0186400;OS11G0242800;OS12G0115500;OS07G0409100;OS07G0246200;OS12G0596900;OS12G0137100;OS02G0681632;OS01G0742400;OS02G0639100;OS01G0323…
molecular_function	catalytic activity	OS03G0285700;OS05G0508300;OS09G0442300;OS04G0650000;OS02G0469600;OS04G0537900;OS08G0556900;OS08G0498100;OS08G0278900;OS09G0457400;OS06G0713800;OS08G0473600;OS10G0430200;OS03G0101100;OS07G0204500;OS02G0575800;OS04G0458600;OS04G0458300;OS09G0479900;OS02G0762100;OS04G0479200;OS07G0665200;OS10G0154533;OS01G0372500;OS02G0653400;OS06G0613000;OS01G0633500;OS03G0278000;OS04G0136700;OS04G0656100;OS12G0168…	OS06G0676700;OS07G0513000;OS03G0285700;OS04G0223300;OS05G0508300;OS04G0650000;OS02G0469600;OS08G0556900;OS12G0409000;OS08G0498100;OS08G0278900;OS08G0473600;OS10G0430200;OS02G0575800;OS04G0458600;OS04G0479200;OS01G0372500;OS02G0653400;OS02G0119200;OS09G0493500;OS01G0633500;OS03G0278000;OS04G0656100;OS12G0168900;OS02G0786200;OS03G0129300;OS09G0481400;OS03G0285800;OS06G0103500;OS06G0644200;OS01G0654…	OS06G0676700;OS03G0101100;OS02G0762100;OS09G0481400;OS12G0137100;OS05G0156900;OS11G0431700;OS01G0371200;OS10G0528100;OS09G0467200;OS03G0785900;OS07G0529000;OS02G0761400;OS01G0615100;OS01G0132000;OS06G0133000;OS05G0247100;OS06G0356800;OS11G0701100;OS12G0291400;OS02G0543400;OS04G0178300;OS02G0571100;OS02G0681632;OS12G0596900;OS02G0816600;OS08G0188900;OS08G0189300;OS03G0693900;OS02G0532500;OS03G0401…
molecular_function	electron carrier activity	OS07G0556200;OS03G0772800;OS03G0659233;OS03G0850900;OS04G0508300;OS02G0162200;OS09G0485201;OS06G0354500;OS12G0188700	OS07G0556200;OS03G0772800;OS03G0659233;OS07G0112700;OS03G0429800;OS06G0103500;OS09G0485201;OS10G0500700;OS12G0188700	-
molecular_function	molecular function regulator	OS04G0587200;OS02G0762100;OS05G0494200;OS01G0803200;OS01G0615100;OS01G0132000;OS01G0124650;OS03G0277000;OS12G0555200;OS12G0555500;OS12G0555000;OS03G0246800;OS06G0563300	OS03G0710800;OS03G0429000;OS05G0494200;OS01G0803200;OS01G0124650;OS01G0124401;OS01G0127600;OS03G0277000;OS12G0555100;OS12G0555500;OS12G0555000;OS03G0246800;OS08G0338500;OS07G0513000;OS06G0563300	OS02G0762100;OS01G0615100;OS01G0132000;OS01G0127600;OS12G0555200;OS12G0555500;OS12G0555000;OS08G0374000;OS08G0338500
molecular_function	molecular transducer activity	OS12G0555200;OS12G0555500;OS12G0555000;OS12G0101800	OS12G0555100;OS12G0555500;OS12G0555000;OS12G0101800	OS12G0555200;OS12G0555500;OS12G0555000;OS08G0374000
molecular_function	nutrient reservoir activity	OS08G0188900;OS04G0537900;OS08G0189100;OS03G0693900;OS02G0532500;OS03G0804700	OS08G0189300	OS02G0249600;OS08G0188900;OS02G0249800;OS08G0189300;OS03G0693900;OS02G0532500
molecular_function	signal transducer activity	OS03G0285800;OS08G0102700;OS12G0101800	OS03G0285800;OS11G0157200;OS08G0102700;OS12G0101800	-
molecular_function	structural molecule activity	OS05G0568300;OS07G0562700	OS02G0111700;OS05G0568300;OS07G0562700	OS03G0109500
molecular_function	transcription factor activity, protein binding	-	OS03G0401300	OS03G0401300
molecular_function	transporter activity	OS04G0656100;OS12G0168900;OS07G0669650;OS10G0444700;OS03G0218400;OS06G0336200;OS01G0856500;OS09G0381100;OS03G0687000;OS03G0694500;OS06G0591600;OS03G0772800;OS04G0233400;OS01G0609300;OS03G0192700;OS08G0127100	OS07G0513000;OS04G0656100;OS12G0168900;OS06G0644200;OS02G0229400;OS10G0444700;OS03G0218400;OS06G0336200;OS06G0591600;OS03G0772800;OS04G0233400;OS01G0609300;OS10G0368400;OS08G0127100;OS01G0212400;OS03G0784900	OS05G0156900;OS03G0687000;OS08G0341700
