# Supplementary material for: Transcriptome and Proteome Profiling of Different Colored Rice Reveals Physiological Dynamics Involved in the Flavonoid Pathway
Source: Int J Mol Sci. 2019 May 18;20(10):2463. doi: 10.3390/ijms20102463 (PMC6566916; doi:10.3390/ijms20102463)
Supplement: Supplementary file 1 [file ijms-20-02463-s001.zip › ijms-496936-proof done-supplementary/Table S8.xls]

Chrom	pos	Ref	Alt	B1-C	B1-E	B1-P	B2-C	B2-E	B2-P	R1-C	R2-C	W1-C	W2-C	start	end	gene	variation pos	variation type
1	15347230	A	G	G	G	G	G	G	G	R	R	R	R	15346352	15347941	OS01G0372500	exonic	synonymous SNV
1	15347338	T	C	C	C	C	C	C	C	Y	Y	Y	Y	15346352	15347941	OS01G0372500	exonic	synonymous SNV
1	15347656	C	G	G	G	G	G	G	G	G	S	S	S	15346352	15347941	OS01G0372500	exonic	synonymous SNV
1	35637270	T	C	Y	Y	Y	Y	Y	Y	C	C	Y	C	35636303	35640933	OS01G0832600	exonic	synonymous SNV
2	32311846	A	G	R	R	G	R	R	G	G	R	G	G	32310799	32312184	OS02G0767300	exonic	synonymous SNV
2	32312089	C	T	Y	Y	Y	Y	Y	Y	Y	Y	T	Y	32310799	32312184	OS02G0767300	exonic	synonymous SNV
3	4442148	G	C	C	C	C	C	C	S	S	S	C	C	4441960	4443828	OS03G0184550	exonic	synonymous SNV
3	8407527	G	T	K	T	K	K	T	T	T	T	T	T	8406809	8408296	OS03G0259400	exonic	synonymous SNV
3	14381431	C	T	Y	T	T	T	T	T	T	T	T	T	14381298	14382935	OS03G0367101	exonic	synonymous SNV
3	14381734	C	A	A	A	A	A	A	A	A	A	A	A	14381298	14382935	OS03G0367101	exonic	synonymous SNV
3	14382891	C	T	T	T	T	T	T	T	T	T	T	T	14381298	14382935	OS03G0367101	exonic	synonymous SNV
4	259170	G	A	R	R	A	R	R	R	A	R	A	A	258818	263006	OS04G0103900	exonic	synonymous SNV
4	259860	G	A	R	R	R	A	R	A	A	A	R	A	258818	263006	OS04G0103900	exonic	synonymous SNV
4	259914	G	A	R	R	R	A	R	A	A	A	R	R	258818	263006	OS04G0103900	exonic	synonymous SNV
4	32049641	T	C	Y	Y	C	Y	Y	C	C	Y	Y	Y	32049063	32051694	OS04G0630100	exonic	synonymous SNV
4	32060081	T	C	Y	Y	Y	Y	C	C	Y	Y	Y	Y	32059560	32062390	OS04G0630300	exonic	synonymous SNV
4	32060093	A	G	R	R	R	R	G	G	R	R	R	R	32059560	32062390	OS04G0630300	exonic	synonymous SNV
4	32061095	C	T	Y	Y	Y	Y	Y	Y	T	T	T	T	32059560	32062390	OS04G0630300	exonic	synonymous SNV
4	32061379	G	A	R	R	R	R	R	R	A	A	A	A	32059560	32062390	OS04G0630300	exonic	synonymous SNV
4	32064314	T	C	Y	Y	Y	C	Y	Y	C	Y	Y	C	32063756	32065731	OS04G0630400	exonic	synonymous SNV
4	32065258	G	T	T	K	K	K	T	T	K	K	K	K	32063756	32065731	OS04G0630400	exonic	synonymous SNV
4	32079148	T	C	Y	Y	Y	Y	C	Y	Y	Y	Y	Y	32078504	32081665	OS04G0630600	exonic	synonymous SNV
4	32079458	C	A	M	M	M	M	A	M	M	M	M	M	32078504	32081665	OS04G0630600	exonic	synonymous SNV
4	32079467	G	C	S	S	S	S	C	S	S	S	S	S	32078504	32081665	OS04G0630600	exonic	synonymous SNV
4	32079536	A	T	W	T	T	T	T	T	W	W	W	W	32078504	32081665	OS04G0630600	exonic	synonymous SNV
4	32079587	A	G	R	R	R	R	G	R	R	R	R	R	32078504	32081665	OS04G0630600	exonic	synonymous SNV
4	32079602	T	C	Y	Y	Y	Y	C	Y	C	C	C	C	32078504	32081665	OS04G0630600	exonic	synonymous SNV
4	32080550	G	A	R	R	R	R	R	R	R	R	R	R	32078504	32081665	OS04G0630600	exonic	synonymous SNV
4	32080571	C	T	Y	Y	Y	Y	Y	Y	T	T	Y	T	32078504	32081665	OS04G0630600	exonic	synonymous SNV
4	32080580	A	G	R	G	R	R	R	R	R	R	R	R	32078504	32081665	OS04G0630600	exonic	synonymous SNV
4	32080650	C	T	Y	Y	Y	Y	Y	Y	Y	Y	Y	Y	32078504	32081665	OS04G0630600	exonic	synonymous SNV
4	32081175	G	A	R	R	A	R	R	A	R	R	R	R	32078504	32081665	OS04G0630600	exonic	synonymous SNV
4	32081256	T	C	Y	Y	Y	Y	C	Y	Y	Y	Y	Y	32078504	32081665	OS04G0630600	exonic	synonymous SNV
4	32086514	A	T	W	W	T	W	T	T	W	W	W	W	32085612	32088272	OS04G0630800	exonic	synonymous SNV
4	32086589	G	C	S	C	C	S	C	C	S	S	S	S	32085612	32088272	OS04G0630800	exonic	synonymous SNV
4	32087171	G	C	S	C	C	S	C	C	S	S	S	S	32085612	32088272	OS04G0630800	exonic	synonymous SNV
4	32087195	C	A	M	A	A	M	A	A	M	M	M	M	32085612	32088272	OS04G0630800	exonic	synonymous SNV
4	32087210	G	A	R	A	A	R	A	A	R	R	R	R	32085612	32088272	OS04G0630800	exonic	synonymous SNV
4	32087273	G	T	K	T	T	K	T	T	K	K	K	K	32085612	32088272	OS04G0630800	exonic	synonymous SNV
4	32087634	T	C	Y	C	C	Y	C	C	Y	Y	Y	Y	32085612	32088272	OS04G0630800	exonic	synonymous SNV
4	32087727	G	A	R	A	A	R	A	A	R	R	R	R	32085612	32088272	OS04G0630800	exonic	synonymous SNV
4	32087808	T	C	Y	C	C	C	C	C	Y	Y	Y	Y	32085612	32088272	OS04G0630800	exonic	synonymous SNV
6	25297023	A	G	R	G	G	G	G	G	R	R	R	R	25296195	25297316	OS06G0626700	exonic	synonymous SNV
6	25297059	T	G	K	G	G	G	G	G	K	K	K	K	25296195	25297316	OS06G0626700	exonic	synonymous SNV
6	26653261	T	C	Y	Y	Y	Y	Y	Y	C	Y	Y	Y	26652924	26659231	OS06G0651100	exonic	synonymous SNV
6	26656745	A	G	G	G	G	G	G	G	G	G	G	G	26652924	26659231	OS06G0651100	exonic	synonymous SNV
6	26657421	T	C	C	C	C	C	C	C	C	C	C	C	26652924	26659231	OS06G0651100	exonic	synonymous SNV
6	28471717	G	C	C	C	C	C	C	C	C	C	C	C	28470174	28472020	OS06G0683100	exonic	synonymous SNV
7	24515897	A	G	R	R	R	R	R	R	G	R	R	R	24515344	24517707	OS07G0601000	exonic	synonymous SNV
8	23723918	A	G	G	G	G	G	G	G	G	G	G	G	23723615	23727247	OS08G0480200	exonic	synonymous SNV
12	767846	G	T	T	T	T	K	T	T	T	T	K	K	766441	768578	OS12G0115700	exonic	synonymous SNV
3	10043481	T	C	Y	Y	Y	Y	Y	Y	C	Y	Y	C	10039387	10044161	OS03G0289800	exonic	stoploss
4	259476	C	A	M	M	M	M	M	A	A	A	A	A	258818	263006	OS04G0103900	exonic	stopgain
6	3147448	C	T	Y	Y	Y	Y	Y	Y	Y	Y	T	T	3145477	3147598	OS06G0162500	exonic	stopgain
1	15346772	C	A	A	A	A	A	A	A	M	M	M	M	15346352	15347941	OS01G0372500	exonic	nonsynonymous SNV
1	15346827	C	T	T	T	T	T	T	T	Y	Y	Y	Y	15346352	15347941	OS01G0372500	exonic	nonsynonymous SNV
1	15346883	T	C	C	C	C	C	C	C	Y	Y	Y	Y	15346352	15347941	OS01G0372500	exonic	nonsynonymous SNV
1	15346907	G	T	T	T	T	T	T	T	K	K	K	K	15346352	15347941	OS01G0372500	exonic	nonsynonymous SNV
1	15347638	T	C	C	C	C	C	C	C	C	Y	Y	Y	15346352	15347941	OS01G0372500	exonic	nonsynonymous SNV
3	4443321	T	G	G	G	G	G	G	G	K	K	G	G	4441960	4443828	OS03G0184550	exonic	nonsynonymous SNV
3	8408116	C	A	M	M	A	M	M	A	A	A	M	M	8406809	8408296	OS03G0259400	exonic	nonsynonymous SNV
3	8408178	A	C	M	M	M	M	M	M	M	M	M	M	8406809	8408296	OS03G0259400	exonic	nonsynonymous SNV
3	10039514	A	G	R	R	R	R	R	R	G	R	R	R	10039387	10044161	OS03G0289800	exonic	nonsynonymous SNV
3	10043247	A	G	R	R	R	R	R	G	G	R	R	R	10039387	10044161	OS03G0289800	exonic	nonsynonymous SNV
3	10043250	A	G	R	R	R	R	R	G	G	R	R	R	10039387	10044161	OS03G0289800	exonic	nonsynonymous SNV
3	10043426	C	T	Y	Y	Y	Y	Y	Y	Y	Y	Y	T	10039387	10044161	OS03G0289800	exonic	nonsynonymous SNV
4	259218	C	G	S	S	G	S	S	S	G	S	G	G	258818	263006	OS04G0103900	exonic	nonsynonymous SNV
4	259253	T	C	Y	Y	C	Y	Y	Y	C	Y	C	C	258818	263006	OS04G0103900	exonic	nonsynonymous SNV
4	259583	T	C	Y	Y	Y	Y	Y	C	C	Y	C	C	258818	263006	OS04G0103900	exonic	nonsynonymous SNV
4	32050516	G	A	R	R	R	R	R	R	A	R	R	R	32049063	32051694	OS04G0630100	exonic	nonsynonymous SNV
4	32051499	C	T	Y	Y	T	Y	Y	Y	T	T	T	Y	32049063	32051694	OS04G0630100	exonic	nonsynonymous SNV
4	32051562	A	T	W	W	W	W	W	W	T	T	T	T	32049063	32051694	OS04G0630100	exonic	nonsynonymous SNV
4	32064030	G	C	S	S	S	C	C	S	C	S	S	C	32063756	32065731	OS04G0630400	exonic	nonsynonymous SNV
4	32065388	G	A	R	R	R	A	A	R	A	R	A	A	32063756	32065731	OS04G0630400	exonic	nonsynonymous SNV
4	32079038	C	T	Y	Y	Y	Y	Y	Y	Y	T	Y	Y	32078504	32081665	OS04G0630600	exonic	nonsynonymous SNV
4	32079060	A	G	R	R	R	R	R	R	G	G	R	G	32078504	32081665	OS04G0630600	exonic	nonsynonymous SNV
4	32080564	T	C	Y	Y	Y	Y	Y	Y	C	C	Y	C	32078504	32081665	OS04G0630600	exonic	nonsynonymous SNV
4	32086168	C	G	G	G	G	S	G	G	S	S	S	S	32085612	32088272	OS04G0630800	exonic	nonsynonymous SNV
4	32086548	T	C	Y	Y	C	Y	C	C	Y	Y	Y	Y	32085612	32088272	OS04G0630800	exonic	nonsynonymous SNV
4	32088067	G	C	S	C	C	S	S	C	S	S	S	S	32085612	32088272	OS04G0630800	exonic	nonsynonymous SNV
4	32090973	A	G	R	R	R	G	R	R	R	R	R	R	32090880	32093039	OS04G0630900	exonic	nonsynonymous SNV
4	34062344	A	G	R	R	G	R	R	R	R	G	R	R	34060040	34063474	OS04G0667200	exonic	nonsynonymous SNV
6	3145594	T	C	C	C	C	C	C	C	C	C	C	C	3145477	3147598	OS06G0162500	exonic	nonsynonymous SNV
6	5835826	C	T	T	T	T	T	T	T	Y	Y	T	T	5835562	5836879	OS06G0214800	exonic	nonsynonymous SNV
6	5836263	A	G	G	G	G	G	G	G	R	R	G	G	5835562	5836879	OS06G0214800	exonic	nonsynonymous SNV
6	25296416	T	A	W	W	W	W	W	W	A	W	W	W	25296195	25297316	OS06G0626700	exonic	nonsynonymous SNV
6	25296711	C	G	S	S	S	G	S	S	S	S	S	S	25296195	25297316	OS06G0626700	exonic	nonsynonymous SNV
6	25296729	T	C	Y	C	Y	C	Y	C	Y	Y	Y	Y	25296195	25297316	OS06G0626700	exonic	nonsynonymous SNV
6	25297033	T	C	Y	C	C	C	C	C	Y	Y	Y	Y	25296195	25297316	OS06G0626700	exonic	nonsynonymous SNV
6	26656463	G	C	C	C	C	C	C	C	C	C	C	C	26652924	26659231	OS06G0651100	exonic	nonsynonymous SNV
6	26656615	G	T	T	T	T	T	T	T	T	T	T	T	26652924	26659231	OS06G0651100	exonic	nonsynonymous SNV
6	26656677	A	T	W	W	W	W	W	W	T	T	T	T	26652924	26659231	OS06G0651100	exonic	nonsynonymous SNV
6	26656730	C	A	M	M	M	M	M	M	A	A	A	A	26652924	26659231	OS06G0651100	exonic	nonsynonymous SNV
6	28470627	T	C	C	C	C	C	C	C	C	C	C	C	28470174	28472020	OS06G0683100	exonic	nonsynonymous SNV
7	24515844	C	T	Y	Y	Y	Y	Y	Y	T	Y	Y	Y	24515344	24517707	OS07G0601000	exonic	nonsynonymous SNV
7	24516199	A	T	W	W	W	W	W	W	T	W	W	W	24515344	24517707	OS07G0601000	exonic	nonsynonymous SNV
7	24516480	C	T	Y	Y	Y	Y	Y	Y	T	Y	Y	Y	24515344	24517707	OS07G0601000	exonic	nonsynonymous SNV
7	24517435	A	G	R	R	R	R	R	R	G	R	R	R	24515344	24517707	OS07G0601000	exonic	nonsynonymous SNV
8	23408800	A	G	G	G	G	G	G	G	G	G	G	G	23408421	23409662	OS08G0475000	exonic	nonsynonymous SNV
8	23408965	C	T	Y	T	T	T	Y	T	T	T	T	T	23408421	23409662	OS08G0475000	exonic	nonsynonymous SNV
8	23408995	A	G	R	G	G	G	R	R	G	G	G	G	23408421	23409662	OS08G0475000	exonic	nonsynonymous SNV
8	23409011	T	C	Y	C	C	C	C	Y	C	C	C	C	23408421	23409662	OS08G0475000	exonic	nonsynonymous SNV
8	23409520	G	C	S	S	C	S	C	C	S	S	S	S	23408421	23409662	OS08G0475000	exonic	nonsynonymous SNV
9	17146162	A	T	W	W	W	T	W	W	W	W	T	T	17145776	17147058	OS09G0455500	exonic	nonsynonymous SNV
9	17146255	C	T	Y	T	Y	Y	Y	T	T	T	Y	Y	17145776	17147058	OS09G0455500	exonic	nonsynonymous SNV
9	17146464	G	T	K	K	K	K	T	T	T	K	K	K	17145776	17147058	OS09G0455500	exonic	nonsynonymous SNV
9	17146639	C	T	Y	Y	Y	Y	Y	Y	Y	Y	T	T	17145776	17147058	OS09G0455500	exonic	nonsynonymous SNV
9	17146642	T	C	Y	Y	Y	Y	Y	C	C	C	Y	Y	17145776	17147058	OS09G0455500	exonic	nonsynonymous SNV
9	17146681	C	A	M	M	A	M	M	A	A	A	M	M	17145776	17147058	OS09G0455500	exonic	nonsynonymous SNV
9	17146687	C	G	S	S	S	S	S	S	S	S	G	G	17145776	17147058	OS09G0455500	exonic	nonsynonymous SNV
9	17146938	C	G	S	S	S	S	S	S	S	S	G	G	17145776	17147058	OS09G0455500	exonic	nonsynonymous SNV
9	17414971	A	T	W	T	T	T	T	T	T	T	T	T	17414087	17415604	OS09G0460300	exonic	nonsynonymous SNV
10	20890658	A	G	R	G	G	G	G	G	G	G	G	G	20886407	20892109	OS10G0536400	exonic	nonsynonymous SNV
10	20890772	C	T	T	T	T	T	T	T	T	T	T	T	20886407	20892109	OS10G0536400	exonic	nonsynonymous SNV
10	20890853	C	G	G	G	G	G	G	G	G	G	G	G	20886407	20892109	OS10G0536400	exonic	nonsynonymous SNV
12	767050	C	T	T	T	T	Y	T	T	T	T	Y	Y	766441	768578	OS12G0115700	exonic	nonsynonymous SNV
12	768036	G	A	R	R	R	R	R	R	R	R	A	A	766441	768578	OS12G0115700	exonic	nonsynonymous SNV
1	15346353	C	T	T	Y	Y	Y	Y	Y	Y	Y	Y	Y	15346352	15347941	OS01G0372500	UTR3	.
1	15346400	A	G	R	R	R	R	R	R	R	R	R	R	15346352	15347941	OS01G0372500	UTR3	.
1	15346424	G	A	A	A	A	A	A	A	R	R	R	R	15346352	15347941	OS01G0372500	UTR3	.
1	15346738	A	C	C	C	C	C	C	C	M	M	M	M	15346352	15347941	OS01G0372500	UTR3	.
1	35640013	T	A	W	W	W	W	W	W	A	W	W	W	35636303	35640933	OS01G0832600	intronic	.
1	35640029	T	G	K	K	K	K	K	K	G	K	K	K	35636303	35640933	OS01G0832600	intronic	.
1	35640886	A	C	M	M	M	C	M	C	C	M	C	C	35636303	35640933	OS01G0832600	UTR3	.
2	32311180	T	C	Y	Y	Y	Y	Y	Y	Y	Y	C	Y	32310799	32312184	OS02G0767300	intronic	.
3	4442017	G	C	C	C	C	C	S	C	S	S	C	C	4441960	4443828	OS03G0184550	UTR5	.
3	4442021	G	T	T	T	T	T	K	T	K	K	T	T	4441960	4443828	OS03G0184550	UTR5	.
3	4445571	G	C	C	C	C	C	C	C	S	S	C	C	4444015	4446466	OS03G0184600	UTR3	.
3	4445663	G	A	R	R	R	A	R	A	R	R	R	R	4444015	4446466	OS03G0184600	UTR3	.
3	4445842	C	A	M	M	M	M	M	M	A	A	M	M	4444015	4446466	OS03G0184600	UTR3	.
3	4445843	A	T	W	W	W	W	W	W	T	T	W	W	4444015	4446466	OS03G0184600	UTR3	.
3	10039410	C	T	Y	Y	Y	Y	Y	Y	T	Y	Y	Y	10039387	10044161	OS03G0289800	ncRNA_exonic	.
3	10039416	C	T	Y	Y	Y	Y	Y	Y	T	Y	Y	Y	10039387	10044161	OS03G0289800	ncRNA_exonic	.
3	10040200	T	C	Y	Y	Y	Y	Y	Y	C	Y	Y	Y	10039387	10044161	OS03G0289800	intronic	.
3	10040210	G	A	R	R	R	R	R	R	A	R	R	R	10039387	10044161	OS03G0289800	intronic	.
3	10040270	T	C	Y	Y	Y	Y	Y	Y	C	Y	Y	Y	10039387	10044161	OS03G0289800	intronic	.
3	10040313	G	T	K	K	K	K	K	K	T	K	K	K	10039387	10044161	OS03G0289800	intronic	.
3	10040320	C	T	Y	Y	Y	Y	Y	Y	T	Y	Y	Y	10039387	10044161	OS03G0289800	intronic	.
3	10040424	A	C	M	M	M	M	M	M	C	M	M	M	10039387	10044161	OS03G0289800	intronic	.
3	10040840	T	G	K	K	K	K	K	K	G	K	K	K	10039387	10044161	OS03G0289800	intronic	.
3	10041968	G	A	R	R	R	R	R	R	A	R	R	R	10039387	10044161	OS03G0289800	intronic	.
3	10042020	C	A	M	M	M	M	M	M	A	M	M	M	10039387	10044161	OS03G0289800	intronic	.
3	10042198	T	C	Y	Y	Y	Y	Y	Y	C	Y	Y	Y	10039387	10044161	OS03G0289800	intronic	.
3	10042579	T	C	Y	Y	Y	Y	Y	Y	C	Y	Y	Y	10039387	10044161	OS03G0289800	intronic	.
3	10042998	A	G	R	R	R	R	R	R	G	R	R	R	10039387	10044161	OS03G0289800	intronic	.
3	14382115	A	G	G	R	R	R	R	R	G	R	R	R	14381298	14382935	OS03G0367101	intronic	.
4	258922	G	A	R	R	R	R	R	R	A	R	A	R	258818	263006	OS04G0103900	UTR3	.
4	258995	T	C	Y	Y	Y	Y	Y	Y	C	Y	C	C	258818	263006	OS04G0103900	UTR3	.
4	32049192	A	C	M	M	M	M	M	M	C	M	M	M	32049063	32051694	OS04G0630100	UTR5	.
4	32051027	G	A	R	R	R	R	R	R	A	R	R	R	32049063	32051694	OS04G0630100	splicing	.
4	32065561	C	T	Y	Y	Y	T	Y	Y	T	Y	T	T	32063756	32065731	OS04G0630400	UTR3	.
4	32065671	T	C	Y	Y	Y	Y	Y	Y	C	Y	Y	C	32063756	32065731	OS04G0630400	UTR3	.
4	32080233	C	T	Y	Y	T	Y	Y	Y	Y	Y	Y	Y	32078504	32081665	OS04G0630600	intronic	.
4	32080237	G	T	K	K	T	K	K	K	K	K	K	K	32078504	32081665	OS04G0630600	intronic	.
4	32080665	T	C	Y	Y	C	Y	Y	C	Y	Y	Y	Y	32078504	32081665	OS04G0630600	intronic	.
4	32086915	T	G	K	K	K	K	K	K	K	G	G	K	32085612	32088272	OS04G0630800	ncRNA_exonic	.
4	32087431	T	C	Y	Y	Y	Y	Y	Y	C	C	C	C	32085612	32088272	OS04G0630800	intronic	.
4	32088103	A	T	W	T	W	W	W	W	W	W	W	W	32085612	32088272	OS04G0630800	UTR3	.
4	32088108	T	C	Y	C	Y	Y	Y	Y	Y	Y	Y	Y	32085612	32088272	OS04G0630800	UTR3	.
4	32092667	C	T	Y	Y	Y	Y	Y	Y	T	Y	Y	Y	32090880	32093039	OS04G0630900	UTR3	.
6	3147523	G	A	A	A	A	A	A	A	R	R	R	R	3145477	3147598	OS06G0162500	UTR3	.
6	26652958	T	G	G	G	G	G	G	G	K	K	K	K	26652924	26659231	OS06G0651100	UTR3	.
6	26656805	C	A	M	M	M	M	M	M	A	M	M	A	26652924	26659231	OS06G0651100	intronic	.
6	26656885	C	T	Y	Y	T	Y	Y	Y	Y	Y	Y	Y	26652924	26659231	OS06G0651100	intronic	.
6	26657088	C	T	Y	Y	Y	Y	Y	Y	T	Y	Y	Y	26652924	26659231	OS06G0651100	intronic	.
6	26657102	A	G	R	R	R	R	R	R	G	R	R	R	26652924	26659231	OS06G0651100	intronic	.
6	26657131	T	A	W	W	W	W	W	W	A	W	W	W	26652924	26659231	OS06G0651100	intronic	.
6	26657185	T	C	Y	Y	Y	Y	Y	C	C	Y	Y	Y	26652924	26659231	OS06G0651100	intronic	.
6	26657562	A	T	W	W	W	W	W	W	W	W	W	T	26652924	26659231	OS06G0651100	intronic	.
6	26658938	T	C	C	Y	C	C	Y	C	C	C	C	C	26652924	26659231	OS06G0651100	intronic	.
6	28470210	G	A	A	A	A	A	A	A	A	A	A	A	28470174	28472020	OS06G0683100	UTR3	.
6	28470604	C	A	M	A	M	M	M	M	M	M	M	M	28470174	28472020	OS06G0683100	intronic	.
6	28471188	T	C	Y	Y	Y	Y	C	Y	Y	Y	Y	Y	28470174	28472020	OS06G0683100	intronic	.
7	24385237	T	A	W	W	W	W	W	W	A	W	W	W	24384408	24386661	OS07G0598000	intronic	.
7	24385284	A	T	W	W	W	W	W	W	T	W	W	W	24384408	24386661	OS07G0598000	intronic	.
7	24385360	G	C	S	S	S	S	S	S	C	S	S	S	24384408	24386661	OS07G0598000	intronic	.
7	24385450	C	T	Y	Y	Y	Y	Y	Y	T	Y	Y	Y	24384408	24386661	OS07G0598000	intronic	.
7	24385465	C	T	Y	Y	Y	Y	Y	Y	T	Y	Y	Y	24384408	24386661	OS07G0598000	intronic	.
7	24385514	G	A	R	R	R	R	R	R	A	R	R	R	24384408	24386661	OS07G0598000	intronic	.
7	24385624	A	G	R	R	R	G	R	R	G	R	R	R	24384408	24386661	OS07G0598000	intronic	.
7	24386213	G	A	R	R	R	R	R	A	R	R	R	R	24384408	24386661	OS07G0598000	intronic	.
7	24386271	A	G	R	R	R	R	R	G	R	R	R	R	24384408	24386661	OS07G0598000	intronic	.
7	24386284	A	G	R	R	R	R	R	G	R	R	R	R	24384408	24386661	OS07G0598000	intronic	.
7	24386591	A	G	R	R	R	G	R	G	G	R	G	G	24384408	24386661	OS07G0598000	UTR3	.
8	23408554	C	T	Y	Y	Y	Y	Y	Y	Y	Y	T	Y	23408421	23409662	OS08G0475000	UTR3	.
8	23408623	C	G	S	S	G	S	G	G	G	S	G	S	23408421	23409662	OS08G0475000	UTR3	.
8	23408625	G	T	K	K	T	K	T	T	T	K	T	K	23408421	23409662	OS08G0475000	UTR3	.
8	23723629	A	G	R	R	R	R	R	R	R	R	R	R	23723615	23727247	OS08G0480200	UTR3	.
8	23724415	G	A	R	R	R	R	R	R	R	R	R	R	23723615	23727247	OS08G0480200	intronic	.
8	23724506	A	G	R	R	R	R	R	R	R	R	R	R	23723615	23727247	OS08G0480200	intronic	.
9	17145840	A	G	R	R	R	R	R	R	R	R	R	G	17145776	17147058	OS09G0455500	UTR3	.
9	17146006	G	A	R	R	R	R	R	R	R	R	A	A	17145776	17147058	OS09G0455500	UTR3	.
9	17146022	G	A	R	R	R	A	R	A	A	R	R	R	17145776	17147058	OS09G0455500	UTR3	.
9	17415366	T	G	K	K	K	K	K	K	K	K	K	K	17414087	17415604	OS09G0460300	UTR3	.
9	17415468	G	A	R	A	R	A	R	R	R	R	A	R	17414087	17415604	OS09G0460300	UTR3	.
9	17415514	T	C	Y	C	Y	Y	Y	Y	Y	Y	Y	Y	17414087	17415604	OS09G0460300	UTR3	.
10	20886484	T	C	Y	C	C	C	C	C	C	C	C	C	20886407	20892109	OS10G0536400	UTR5	.
10	20888297	G	A	R	R	R	R	R	R	A	R	R	R	20886407	20892109	OS10G0536400	intronic	.
10	20888693	G	A	R	R	R	R	R	R	A	R	R	R	20886407	20892109	OS10G0536400	intronic	.
10	20889184	A	G	R	R	R	R	R	R	G	R	R	R	20886407	20892109	OS10G0536400	intronic	.
10	20889323	C	T	Y	Y	Y	Y	Y	Y	T	Y	T	Y	20886407	20892109	OS10G0536400	intronic	.
10	20890251	G	A	R	R	R	R	R	R	A	R	R	R	20886407	20892109	OS10G0536400	intronic	.
10	20890265	T	A	W	W	W	W	W	W	A	W	W	W	20886407	20892109	OS10G0536400	intronic	.
10	20890455	A	C	M	M	M	M	M	M	C	M	M	M	20886407	20892109	OS10G0536400	intronic	.
10	20890546	C	G	S	S	S	S	S	S	G	S	S	S	20886407	20892109	OS10G0536400	intronic	.
10	20890921	G	A	R	R	R	R	R	R	R	R	A	A	20886407	20892109	OS10G0536400	intronic	.
10	20891088	A	T	W	W	T	W	W	W	W	W	T	W	20886407	20892109	OS10G0536400	intronic	.
10	20891198	G	A	R	R	R	R	R	R	A	R	R	A	20886407	20892109	OS10G0536400	intronic	.
10	20891206	G	A	R	R	R	R	R	A	A	R	R	A	20886407	20892109	OS10G0536400	intronic	.
10	20891441	T	C	Y	Y	Y	Y	Y	C	C	Y	Y	Y	20886407	20892109	OS10G0536400	intronic	.
10	20891691	C	T	T	T	T	T	T	T	T	T	T	T	20886407	20892109	OS10G0536400	UTR5	.
10	20891781	C	A	A	A	A	A	A	A	A	A	A	A	20886407	20892109	OS10G0536400	UTR3	.
10	20891953	G	C	S	S	C	C	C	C	C	C	C	S	20886407	20892109	OS10G0536400	UTR3	.
11	731155	A	T	W	W	W	W	W	W	T	W	T	W	729514	732755	OS11G0116300	intronic	.
11	731415	C	A	M	M	M	M	M	M	A	A	M	M	729514	732755	OS11G0116300	intronic	.
11	731477	C	T	Y	Y	Y	Y	Y	Y	T	T	Y	Y	729514	732755	OS11G0116300	intronic	.
11	731509	C	T	Y	Y	Y	Y	Y	Y	T	T	Y	Y	729514	732755	OS11G0116300	intronic	.
11	731617	C	A	M	M	M	M	M	M	A	M	M	M	729514	732755	OS11G0116300	intronic	.
11	731670	G	A	R	R	R	R	R	R	A	A	R	R	729514	732755	OS11G0116300	intronic	.
11	731675	G	A	R	R	R	R	R	R	A	A	R	R	729514	732755	OS11G0116300	intronic	.
11	731721	A	G	R	R	R	R	R	R	G	R	R	R	729514	732755	OS11G0116300	intronic	.
11	731900	T	C	Y	Y	Y	Y	Y	Y	C	Y	Y	Y	729514	732755	OS11G0116300	intronic	.
11	731903	A	G	R	R	R	R	R	R	G	R	R	R	729514	732755	OS11G0116300	intronic	.
11	731966	T	C	Y	Y	Y	Y	Y	Y	C	Y	Y	Y	729514	732755	OS11G0116300	intronic	.
11	731968	G	A	R	R	R	R	R	R	A	R	R	R	729514	732755	OS11G0116300	intronic	.
11	732235	G	T	K	K	K	K	K	K	T	K	K	K	729514	732755	OS11G0116300	intronic	.
11	732267	T	C	Y	Y	Y	Y	Y	Y	C	Y	Y	Y	729514	732755	OS11G0116300	intronic	.
11	732292	C	T	Y	Y	Y	Y	Y	Y	T	Y	Y	Y	729514	732755	OS11G0116300	intronic	.
11	732310	T	C	Y	Y	Y	Y	Y	Y	C	Y	Y	Y	729514	732755	OS11G0116300	intronic	.
11	732352	T	C	Y	Y	Y	Y	Y	Y	C	Y	Y	Y	729514	732755	OS11G0116300	intronic	.
12	767490	A	T	T	W	T	W	W	T	T	W	W	W	766441	768578	OS12G0115700	ncRNA_intronic	.
12	768514	G	A	R	R	R	R	R	R	R	R	A	A	766441	768578	OS12G0115700	UTR5	.
