# Supplementary material for: Transcriptome and Proteome Profiling of Different Colored Rice Reveals Physiological Dynamics Involved in the Flavonoid Pathway
Source: Int J Mol Sci. 2019 May 18;20(10):2463. doi: 10.3390/ijms20102463 (PMC6566916; doi:10.3390/ijms20102463)
Supplement: Supplementary file 1 [file ijms-20-02463-s001.zip › ijms-496936-proof done-supplementary/Table S9.xlsx]

## Sheet: Supplementary Table S9
Additional file 9: Significant difference genes/proteins in both RNA-Seq and iTRAQ for co-expression analysis.
gene_id	Classification	B1-C_FPKM	B2-C_FPKM	B1-E_FPKM	B2-E_FPKM	B1-P_FPKM	B2-P_FPKM	R1-C_FPKM	R2-C_FPKM	W1-C_FPKM	W2-C_FPKM	NCBI_Description	KO description	GO Component	GO Function	GO Process	Blast nr
OS10G0397400	anthocyanin	327.61	440.28	226.61	219.66	386.32	338.29	224.7	386.36	353.11	295.18	delta(24)-sterol reductase	K09828|1|0.0|587|dosa:Os10t0397400-01|delta24-sterol reductase [EC:1.3.1.72]	GO:0005774//vacuolar membrane;GO:0005886//plasma membrane;GO:0016021//integral component of membrane	GO:0016614//oxidoreductase activity, acting on CH-OH group of donors;GO:0050660//flavin adenine dinucleotide binding	GO:0000271//polysaccharide biosynthetic process;GO:0000272//polysaccharide catabolic process;GO:0005982//starch metabolic process;GO:0006084//acetyl-CoA metabolic process;GO:0009664//plant-type cell wall organization;GO:0009808//lignin metabolic process;GO:0009825//multidimensional cell growth;GO:0009834//plant-type secondary cell wall biogenesis;GO:0009932//cell tip growth;GO:0010075//regulation…	gi|113639143|dbj|BAF26448.1|/0/Os10g0397400, partial [Oryza sativa Japonica Group]
OS06G0148200	anthocyanin	131.96	116.33	21.31	18.27	162.29	206.7	119.65	58.83	79.8	115.97	GDSL esterase/lipase APG	K00679|1|5e-134|413|cic:CICLE_v10027727mg|phospholipid:diacylglycerol acyltransferase [EC:2.3.1.158]!K01188|2|3e-47|176|aly:ARALYDRAFT_316517|beta-glucosidase [EC:3.2.1.21]!K10960|3|3e-45|171|atr:18422248|geranylgeranyl reductase [EC:1.3.1.83]!K01206|4|3e-32|128|brp:103831209|alpha-L-fucosidase [EC:3.2.1.51]	GO:0016023//cytoplasmic, membrane-bounded vesicle;GO:0048046//apoplast	GO:0016788//hydrolase activity, acting on ester bonds	GO:0000038//very long-chain fatty acid metabolic process;GO:0000271//polysaccharide biosynthetic process;GO:0007389//pattern specification process;GO:0008361//regulation of cell size;GO:0009664//plant-type cell wall organization;GO:0009825//multidimensional cell growth;GO:0009832//plant-type cell wall biogenesis;GO:0009926//auxin polar transport;GO:0009932//cell tip growth;GO:0042335//cuticle dev…	gi|113594848|dbj|BAF18722.1|/0/Os06g0148200 [Oryza sativa Japonica Group]
OS10G0508400	anthocyanin	40.53	46.15	19.5	18.15	34.29	35	30.59	42.15	42.53	44.23	methionine aminopeptidase 1A	K01265|1|0.0|817|dosa:Os10t0508400-01|methionyl aminopeptidase [EC:3.4.11.18]	GO:0005829//cytosol	GO:0004177//aminopeptidase activity;GO:0008235//metalloexopeptidase activity;GO:0046872//metal ion binding	GO:0010048//vernalization response;GO:0016485//protein processing;GO:0031365//N-terminal protein amino acid modification;GO:0043481//anthocyanin accumulation in tissues in response to UV light;GO:0048440//carpel development	gi|113639631|dbj|BAF26936.1|/0/Os10g0508400 [Oryza sativa Japonica Group]
OS05G0133100	anthocyanin	27.5	32.56	21.23	24.59	30.24	26.88	40.47	34.24	33.87	35.03	nitrogen regulatory protein P-II homolog	-	GO:0005829//cytosol;GO:0009534//chloroplast thylakoid	GO:0000287//magnesium ion binding;GO:0005524//ATP binding;GO:0010307//acetylglutamate kinase regulator activity	GO:0000096//sulfur amino acid metabolic process;GO:0006355//regulation of transcription, DNA-templated;GO:0006546//glycine catabolic process;GO:0006636//unsaturated fatty acid biosynthetic process;GO:0006733;GO:0006766//vitamin metabolic process;GO:0006808//regulation of nitrogen utilization;GO:0006816//calcium ion transport;GO:0007030//Golgi organization;GO:0009072//aromatic amino acid family me…	gi|125550734|gb|EAY96443.1|/4.15896e-94/hypothetical protein OsI_18340 [Oryza sativa Indica Group]
OS01G0718300	anthocyanin	25.04	39.84	20.17	16.71	37.09	34.28	19.96	20.66	30.97	28.05	systemin receptor SR160	K13415|1|1e-135|415|dosa:Os01t0718300-01|protein brassinosteroid insensitive 1 [EC:2.7.10.1 2.7.11.1]	GO:0016021//integral component of membrane;GO:0016023//cytoplasmic, membrane-bounded vesicle;GO:0043234//protein complex	GO:0004674//protein serine/threonine kinase activity;GO:0004903//growth hormone receptor activity;GO:0005524//ATP binding;GO:0042803//protein homodimerization activity;GO:0046982//protein heterodimerization activity	GO:0000271//polysaccharide biosynthetic process;GO:0001578//microtubule bundle formation;GO:0002237//response to molecule of bacterial origin;GO:0006468//protein phosphorylation;GO:0009647//skotomorphogenesis;GO:0009729//detection of brassinosteroid stimulus;GO:0009742//brassinosteroid mediated signaling pathway;GO:0009825//multidimensional cell growth;GO:0009911//positive regulation of flower de…	gi|15623999|dbj|BAB68053.1|/0/extra sporogenous cells-like [Oryza sativa Japonica Group]//gi|937898071|dbj|BAS74051.1|/4.03599e-146/Os01g0718300, partial [Oryza sativa Japonica Group]
OS02G0697400	anthocyanin	24.89	1.56	2.64	4.02	3.9	6.45	2.56	1.97	0.97	0.8	probable 4-coumarate--CoA ligase 2	K01904|1|0.0|966|dosa:Os02t0697400-01|4-coumarate--CoA ligase [EC:6.2.1.12]	-	GO:0005524//ATP binding;GO:0016207//4-coumarate-CoA ligase activity	GO:0009698//phenylpropanoid metabolic process;GO:0009718//anthocyanin-containing compound biosynthetic process;GO:0009744//response to sucrose;GO:0010224//response to UV-B;GO:0010584//pollen exine formation	gi|76789647|sp|Q42982.2|4CL2_ORYSJ/0/RecName: Full=Probable 4-coumarate--CoA ligase 2; Short=4CL 2; Short=Os4CL2; AltName: Full=4-coumaroyl-CoA synthase 2
OS03G0567600	anthocyanin	10.22	16.9	8.84	8.04	22.15	27.79	32.09	35.76	28.25	31.35	uncharacterized LOC4333275	K18134|1|3e-173|510|egu:105048468|protein O-GlcNAc transferase [EC:2.4.1.255]!K18207|2|8e-171|505|pda:103719019|protein O-mannose beta-1,4-N-acetylglucosaminyltransferase [EC:2.4.1.312]	GO:0005739//mitochondrion;GO:0016021//integral component of membrane	GO:0016757//transferase activity, transferring glycosyl groups;GO:0031418//L-ascorbic acid binding;GO:0046872//metal ion binding;GO:0050589//leucocyanidin oxygenase activity	GO:0007033//vacuole organization;GO:0009718//anthocyanin-containing compound biosynthetic process;GO:0010023//proanthocyanidin biosynthetic process;GO:0055114//oxidation-reduction process	gi|113548979|dbj|BAF12422.1|/0/Os03g0567600 [Oryza sativa Japonica Group]//gi|937910044|dbj|BAS84964.1|/0/Os03g0567600, partial [Oryza sativa Japonica Group]
OS04G0662600	anthocyanin	10.11	16.76	37.09	24.7	52.18	91.15	155.3	105.46	23.12	26.91	naringenin,2-oxoglutarate 3-dioxygenase	K00475|1|0.0|593|dosa:Os04t0662600-00|naringenin 3-dioxygenase [EC:1.14.11.9]	-	GO:0005506//iron ion binding;GO:0051213//dioxygenase activity	GO:0009718//anthocyanin-containing compound biosynthetic process;GO:0009744//response to sucrose;GO:0010224//response to UV-B;GO:0055114//oxidation-reduction process	gi|937916551|dbj|BAS91470.1|/0/Os04g0662600, partial [Oryza sativa Japonica Group]
OS03G0224200	anthocyanin	8.56	12.97	14.87	17.54	18.97	16.82	20.13	17.89	11.7	9.19	-	K14491|1|0.0|905|dosa:Os03t0224200-01|two-component response regulator ARR-B family	GO:0005634//nucleus;GO:0016021//integral component of membrane	GO:0003677//DNA binding;GO:0003700//transcription factor activity, sequence-specific DNA binding;GO:0042802//identical protein binding	GO:0000160//phosphorelay signal transduction system;GO:0006355//regulation of transcription, DNA-templated;GO:0009736//cytokinin-activated signaling pathway;GO:0010029//regulation of seed germination;GO:0031537//regulation of anthocyanin metabolic process;GO:0048831//regulation of shoot system development	gi|75329259|sp|Q8H7S7.1|ORR21_ORYSJ/0/RecName: Full=Two-component response regulator ORR21; AltName: Full=OsRRB1//gi|937908123|dbj|BAS83043.1|/0/Os03g0224200, partial [Oryza sativa Japonica Group]
OS02G0771100	anthocyanin	8.51	8.2	5.18	5.91	9.06	9.33	10.23	7.2	6.39	6.01	E3 ubiquitin-protein ligase COP1	K10143|1|0.0|1315|dosa:Os02t0771100-01|E3 ubiquitin-protein ligase RFWD2 [EC:2.3.2.27]	GO:0000152//nuclear ubiquitin ligase complex;GO:0016604//nuclear body;GO:0080008//Cul4-RING E3 ubiquitin ligase complex	GO:0008270//zinc ion binding;GO:0016874//ligase activity;GO:0042802//identical protein binding;GO:0061630//ubiquitin protein ligase activity	GO:0006281//DNA repair;GO:0009641//shade avoidance;GO:0009647//skotomorphogenesis;GO:0009649//entrainment of circadian clock;GO:0010100//negative regulation of photomorphogenesis;GO:0010119//regulation of stomatal movement;GO:0016567//protein ubiquitination;GO:0032436//positive regulation of proteasomal ubiquitin-dependent protein catabolic process;GO:0046283//anthocyanin-containing compound meta…	gi|16151847|gb|AAL14875.1|/0/copI [Oryza sativa]//gi|937906062|dbj|BAS81116.1|/0/Os02g0771100 [Oryza sativa Japonica Group]
OS01G0579600	anthocyanin	7.34	10.19	3.91	3.26	7.29	9.03	13.46	6.6	6.69	7.42	calcineurin B-like protein 9	K06268|1|4e-129|377|dosa:Os01t0579600-01|serine/threonine-protein phosphatase 2B regulatory subunit	GO:0009705//plant-type vacuole membrane	GO:0005509//calcium ion binding	GO:0000271//polysaccharide biosynthetic process;GO:0009825//multidimensional cell growth;GO:0009932//cell tip growth;GO:0010817//regulation of hormone levels;GO:0019722//calcium-mediated signaling;GO:0042538//hyperosmotic salinity response;GO:0043266//regulation of potassium ion transport;GO:0043481//anthocyanin accumulation in tissues in response to UV light;GO:0048767//root hair elongation;GO:0…	gi|937896868|dbj|BAS72848.1|/3.60984e-128/Os01g0579600 [Oryza sativa Japonica Group]//gi|937896869|dbj|BAS72849.1|/1.08519e-61/Os01g0579600 [Oryza sativa Japonica Group]//gi|937896870|dbj|BAS72850.1|/8.63513e-73/Os01g0579600, partial [Oryza sativa Japonica Group]
OS07G0563700	anthocyanin	5.69	7.79	4.24	4.31	7.27	7.46	8.36	16.64	8.03	6.78	elongator complex protein 1	K11373|1|0.0|2529|dosa:Os07t0563700-01|elongator complex protein 1	GO:0005634//nucleus;GO:0005829//cytosol;GO:0033588//Elongator holoenzyme complex	-	GO:0006312//mitotic recombination;GO:0006355//regulation of transcription, DNA-templated;GO:0006400//tRNA modification;GO:0006979//response to oxidative stress;GO:0008284//positive regulation of cell proliferation;GO:0009560//embryo sac egg cell differentiation;GO:0009787//regulation of abscisic acid-activated signaling pathway;GO:0009965//leaf morphogenesis;GO:0010928//regulation of auxin mediat…	gi|113611534|dbj|BAF21912.1|/0/Os07g0563700 [Oryza sativa Japonica Group]
OS09G0544800	anthocyanin	5.68	7.06	9.04	9.35	8.61	8.24	11.68	13.63	7.51	7.15	rop guanine nucleotide exchange factor 1	K10770|1|2e-87|298|cic:CICLE_v10004016mg|alkylated DNA repair protein alkB homolog 8 [EC:1.14.11.- 2.1.1.229]	GO:0009536//plastid;GO:0016324//apical plasma membrane	GO:0005089//Rho guanyl-nucleotide exchange factor activity	GO:0000271//polysaccharide biosynthetic process;GO:0007389//pattern specification process;GO:0008356//asymmetric cell division;GO:0008361//regulation of cell size;GO:0009825//multidimensional cell growth;GO:0009926//auxin polar transport;GO:0010075//regulation of meristem growth;GO:0043481//anthocyanin accumulation in tissues in response to UV light;GO:0043547//positive regulation of GTPase activ…	gi|113632065|dbj|BAF25746.1|/0/Os09g0544800 [Oryza sativa Japonica Group]
OS07G0512000	anthocyanin	4.84	7.47	7.35	6.94	5.95	10.56	11.35	26.8	12.02	13.25	arogenate dehydratase/prephenate dehydratase 1, chloroplastic	K05359|1|0.0|560|dosa:Os07t0512000-01|arogenate/prephenate dehydratase [EC:4.2.1.91 4.2.1.51]	-	GO:0004664//prephenate dehydratase activity	GO:0009094//L-phenylalanine biosynthetic process;GO:0010048//vernalization response;GO:0043481//anthocyanin accumulation in tissues in response to UV light;GO:0048440//carpel development	gi|937926804|dbj|BAT01721.1|/0/Os07g0512000, partial [Oryza sativa Japonica Group]
OS01G0923700	anthocyanin	2.78	4.97	2.14	2.11	5.74	7.15	12.4	8.35	4.57	4.97	probable histidine kinase 3	K14489|1|0.0|796|obr:102709125|arabidopsis histidine kinase 2/3/4 (cytokinin receptor) [EC:2.7.13.3]	GO:0005622//intracellular;GO:0005886//plasma membrane;GO:0016021//integral component of membrane	GO:0000155//phosphorelay sensor kinase activity;GO:0005034//osmosensor activity;GO:0009884//cytokinin receptor activity;GO:0043424//protein histidine kinase binding	GO:0000303//response to superoxide;GO:0006635//fatty acid beta-oxidation;GO:0006970//response to osmotic stress;GO:0007623//circadian rhythm;GO:0008219//cell death;GO:0009736//cytokinin-activated signaling pathway;GO:0009863//salicylic acid mediated signaling pathway;GO:0009873//ethylene-activated signaling pathway;GO:0009909//regulation of flower development;GO:0010029//regulation of seed germin…	gi|928589294|sp|A1A696.1|OHK3_ORYSJ/0/RecName: Full=Probable histidine kinase 3; Short=OsHK3; AltName: Full=OsCRL2//gi|937899981|dbj|BAS75961.1|/0/Os01g0923700, partial [Oryza sativa Japonica Group]//gi|937899982|dbj|BAS75962.1|/0/Os01g0923700, partial [Oryza sativa Japonica Group]
OS03G0284000	anthocyanin	2	2.44	4.35	4.56	4.54	4.03	8.56	10.76	4.91	5.19	elongator complex protein 6	-	GO:0033588//Elongator holoenzyme complex	-	GO:0006979//response to oxidative stress;GO:0008284//positive regulation of cell proliferation;GO:0031538//negative regulation of anthocyanin metabolic process;GO:2000024//regulation of leaf development	gi|937908683|dbj|BAS83603.1|/6.29583e-150/Os03g0284000 [Oryza sativa Japonica Group]
OS06G0608700	anthocyanin	1.91	2.93	10.48	11.25	15.62	20.83	126.22	13.93	17.06	26.09	fructose-bisphosphate aldolase, cytoplasmic isozyme 1	K01623|1|0.0|702|dosa:Os06t0608700-01|fructose-bisphosphate aldolase, class I [EC:4.1.2.13]	GO:0009507//chloroplast	GO:0004332//fructose-bisphosphate aldolase activity	GO:0000023//maltose metabolic process;GO:0006096//glycolytic process;GO:0006098//pentose-phosphate shunt;GO:0009718//anthocyanin-containing compound biosynthetic process;GO:0019252//starch biosynthetic process	gi|113596082|dbj|BAF19956.1|/0/Os06g0608700 [Oryza sativa Japonica Group]
OS08G0434100	anthocyanin	1.47	1.64	5.64	5.14	7.27	20.38	93.64	8.7	10.07	21.89	extracellular ribonuclease LE	K01166|1|1e-158|448|dosa:Os08t0434100-01|ribonuclease T2 [EC:3.1.27.1]	GO:0005576//extracellular region;GO:0005618//cell wall;GO:0005886//plasma membrane;GO:0016021//integral component of membrane;GO:0016023//cytoplasmic, membrane-bounded vesicle	GO:0003723//RNA binding;GO:0033897//ribonuclease T2 activity	GO:0009718//anthocyanin-containing compound biosynthetic process;GO:0015824//proline transport;GO:0090502//RNA phosphodiester bond hydrolysis, endonucleolytic	gi|11990466|dbj|BAB19803.1|/1.03096e-157/ribonuclease [Oryza sativa Japonica Group]
OS10G0362300	anthocyanin	1.01	1.71	1.76	1.72	2.38	2.57	6.49	2.51	1.25	1.76	probable histidine kinase 5	K14489|1|1e-121|218|obr:102706437|arabidopsis histidine kinase 2/3/4 (cytokinin receptor) [EC:2.7.13.3]	GO:0005622//intracellular;GO:0005886//plasma membrane;GO:0016020//membrane;GO:0016021//integral component of membrane	GO:0000155//phosphorelay sensor kinase activity;GO:0005034//osmosensor activity;GO:0005515//protein binding;GO:0009884//cytokinin receptor activity;GO:0016772//transferase activity, transferring phosphorus-containing groups;GO:0038023//signaling receptor activity;GO:0042802//identical protein binding;GO:0043424//protein histidine kinase binding	GO:0000160//phosphorelay signal transduction system;GO:0006970//response to osmotic stress;GO:0007165//signal transduction;GO:0009636//response to toxic substance;GO:0009736//cytokinin-activated signaling pathway;GO:0009909//regulation of flower development;GO:0010029//regulation of seed germination;GO:0010087//phloem or xylem histogenesis;GO:0010271//regulation of chlorophyll catabolic process;G…	gi|255679337|dbj|BAF26350.2|/0/Os10g0362300 [Oryza sativa Japonica Group]//gi|928589296|sp|A1A697.1|OHK5_ORYSJ/1.59226e-130/RecName: Full=Probable histidine kinase 5; Short=OsHK5; AltName: Full=OsCRL3
OS01G0711500	anthocyanin	0.98	1.22	2.71	2.43	2.08	3.79	3.91	2.28	1.43	1.64	calcineurin B-like protein 10	K06268|1|2e-141|407|dosa:Os01t0711500-00|serine/threonine-protein phosphatase 2B regulatory subunit	GO:0009705//plant-type vacuole membrane	GO:0005509//calcium ion binding	GO:0000271//polysaccharide biosynthetic process;GO:0009825//multidimensional cell growth;GO:0009932//cell tip growth;GO:0010817//regulation of hormone levels;GO:0019722//calcium-mediated signaling;GO:0042538//hyperosmotic salinity response;GO:0043266//regulation of potassium ion transport;GO:0043481//anthocyanin accumulation in tissues in response to UV light;GO:0048767//root hair elongation;GO:0…	gi|56784147|dbj|BAD81532.1|/0/calcineurin B-like [Oryza sativa Japonica Group]
OS08G0564300	anthocyanin	0.82	1.14	3.27	2.15	3.73	8.42	15.3	8.61	4.28	3.85	ABC transporter B family member 1	K05658|1|4e-179|530|dosa:Os08t0564300-01|ATP-binding cassette, subfamily B (MDR/TAP), member 1 [EC:3.6.3.44]	GO:0009506//plasmodesma;GO:0016021//integral component of membrane	GO:0005524//ATP binding;GO:0010328//auxin influx transmembrane transporter activity;GO:0010329//auxin efflux transmembrane transporter activity;GO:0042626//ATPase activity, coupled to transmembrane movement of substances	GO:0007155//cell adhesion;GO:0008152//metabolic process;GO:0008361//regulation of cell size;GO:0009637//response to blue light;GO:0009640//photomorphogenesis;GO:0009793//embryo development ending in seed dormancy;GO:0009926//auxin polar transport;GO:0009958//positive gravitropism;GO:0010048//vernalization response;GO:0010090//trichome morphogenesis;GO:0010228//vegetative to reproductive phase tra…	gi|255678661|dbj|BAF24443.2|/0/Os08g0564300 [Oryza sativa Japonica Group]//gi|937931820|dbj|BAT06736.1|/1.93337e-18/Os08g0564300 [Oryza sativa Japonica Group]//gi|937931822|dbj|BAT06738.1|/0/Os08g0564300 [Oryza sativa Japonica Group]//gi|937931823|dbj|BAT06739.1|/0/Os08g0564300, partial [Oryza sativa Japonica Group]//gi|937931824|dbj|BAT06740.1|/0/Os08g0564300, partial [Oryza sativa Japonica Grou…
OS02G0704000	anthocyanin	0.76	0.8	2.3	1.94	3.55	4.84	159.84	4.17	2.71	3.77	zeaxanthin 7,8(7',8')-cleavage dioxygenase, chromoplastic	K09840|1|0.0|998|dosa:Os02t0704000-01|9-cis-epoxycarotenoid dioxygenase [EC:1.13.11.51]	-	GO:0016702//oxidoreductase activity, acting on single donors with incorporation of molecular oxygen, incorporation of two atoms of oxygen	GO:0009718//anthocyanin-containing compound biosynthetic process;GO:0055114//oxidation-reduction process	gi|56681445|gb|AAW21317.1|/0/9-cis-epoxycarotenoid dioxygenase 1 [Oryza sativa Japonica Group]
OS12G0139300	anthocyanin	0.63	1.16	1.34	0.92	1.85	2.78	2.74	3.43	2.45	2.65	-	K09588|1|0.0|882|dosa:Os12t0139300-01|cytochrome P450, family 90, subfamily A, polypeptide 1 [EC:1.14.-.-]	GO:0016021//integral component of membrane;GO:0016023//cytoplasmic, membrane-bounded vesicle	GO:0004497//monooxygenase activity;GO:0005506//iron ion binding;GO:0016705//oxidoreductase activity, acting on paired donors, with incorporation or reduction of molecular oxygen;GO:0020037//heme binding	GO:0000271//polysaccharide biosynthetic process;GO:0009825//multidimensional cell growth;GO:0009911//positive regulation of flower development;GO:0009932//cell tip growth;GO:0010224//response to UV-B;GO:0010268//brassinosteroid homeostasis;GO:0010584//pollen exine formation;GO:0016125//sterol metabolic process;GO:0016132//brassinosteroid biosynthetic process;GO:0043481//anthocyanin accumulation i…	gi|60677685|dbj|BAD90974.1|/0/cytochrome P450 [Oryza sativa Japonica Group]
OS11G0143200	anthocyanin	0.44	0.41	0.32	0.52	0.53	0.92	1.02	2.01	0.63	0.47	-	K09588|1|0.0|879|dosa:Os11t0143200-01|cytochrome P450, family 90, subfamily A, polypeptide 1 [EC:1.14.-.-]	GO:0016021//integral component of membrane;GO:0016023//cytoplasmic, membrane-bounded vesicle	GO:0004497//monooxygenase activity;GO:0005506//iron ion binding;GO:0016705//oxidoreductase activity, acting on paired donors, with incorporation or reduction of molecular oxygen;GO:0020037//heme binding	GO:0000271//polysaccharide biosynthetic process;GO:0009825//multidimensional cell growth;GO:0009911//positive regulation of flower development;GO:0009932//cell tip growth;GO:0010224//response to UV-B;GO:0010268//brassinosteroid homeostasis;GO:0010584//pollen exine formation;GO:0016125//sterol metabolic process;GO:0016132//brassinosteroid biosynthetic process;GO:0043481//anthocyanin accumulation i…	gi|77548615|gb|ABA91412.1|/0/Cytochrome P450 family protein, expressed [Oryza sativa Japonica Group]
OS04G0642000	anthocyanin	0.33	0.9	0.5	0.26	2.01	2.82	4.63	3.96	2.41	2.27	ABC transporter B family member 19	K05658|1|0.0|828|sita:101758192|ATP-binding cassette, subfamily B (MDR/TAP), member 1 [EC:3.6.3.44]	GO:0016021//integral component of membrane	GO:0005524//ATP binding;GO:0010329//auxin efflux transmembrane transporter activity;GO:0042626//ATPase activity, coupled to transmembrane movement of substances	GO:0000271//polysaccharide biosynthetic process;GO:0008152//metabolic process;GO:0008361//regulation of cell size;GO:0009637//response to blue light;GO:0009640//photomorphogenesis;GO:0009825//multidimensional cell growth;GO:0009932//cell tip growth;GO:0009958//positive gravitropism;GO:0010048//vernalization response;GO:0010160//formation of organ boundary;GO:0010218//response to far red light;GO:…	gi|215697397|dbj|BAG91391.1|/0/unnamed protein product [Oryza sativa Japonica Group]//gi|937916353|dbj|BAS91272.1|/0/Os04g0642000, partial [Oryza sativa Japonica Group]
OS12G0435200	anthocyanin	0.16	0.05	0.24	0.36	0.8	1.16	0	0	0	0	zeaxanthin 7,8(7',8')-cleavage dioxygenase, chromoplastic	K09840|1|0.0|1169|dosa:Os12t0435200-01|9-cis-epoxycarotenoid dioxygenase [EC:1.13.11.51]	GO:0009536//plastid	GO:0016702//oxidoreductase activity, acting on single donors with incorporation of molecular oxygen, incorporation of two atoms of oxygen	GO:0009718//anthocyanin-containing compound biosynthetic process;GO:0055114//oxidation-reduction process	gi|56681447|gb|AAW21318.1|/0/9-cis-epoxycarotenoid dioxygenase 2 [Oryza sativa Japonica Group]
OS02G0237100	anthocyanin	0.13	1.09	0.07	0.03	1.38	3.16	0.84	0.84	1.33	1.16	thermospermine synthase ACAULIS5	K18787|1|0.0|703|dosa:Os02t0237100-01|thermospermine synthase [EC:2.5.1.79]	GO:0005737//cytoplasm	GO:0008168//methyltransferase activity;GO:0010487//thermospermine synthase activity;GO:0016768//spermine synthase activity	GO:0000271//polysaccharide biosynthetic process;GO:0006596//polyamine biosynthetic process;GO:0007389//pattern specification process;GO:0008361//regulation of cell size;GO:0009825//multidimensional cell growth;GO:0009926//auxin polar transport;GO:0009932//cell tip growth;GO:0010014//meristem initiation;GO:0010218//response to far red light;GO:0032259//methylation;GO:0043481//anthocyanin accumulat…	gi|113535926|dbj|BAF08309.1|/0/Os02g0237100 [Oryza sativa Japonica Group]
OS08G0564400	anthocyanin	0.11	0.23	0.65	0.38	0.94	0.58	3.31	0.42	0.04	1.34	-	K05658|1|0.0|1288|obr:102711178|ATP-binding cassette, subfamily B (MDR/TAP), member 1 [EC:3.6.3.44]	GO:0009506//plasmodesma;GO:0016021//integral component of membrane	GO:0005524//ATP binding;GO:0010328//auxin influx transmembrane transporter activity;GO:0010329//auxin efflux transmembrane transporter activity;GO:0042626//ATPase activity, coupled to transmembrane movement of substances	GO:0007155//cell adhesion;GO:0008152//metabolic process;GO:0008361//regulation of cell size;GO:0009637//response to blue light;GO:0009640//photomorphogenesis;GO:0009793//embryo development ending in seed dormancy;GO:0009926//auxin polar transport;GO:0009958//positive gravitropism;GO:0010048//vernalization response;GO:0010090//trichome morphogenesis;GO:0010228//vegetative to reproductive phase tra…	gi|27368845|emb|CAD59580.1|/0/MDR-like ABC transporter [Oryza sativa Japonica Group]
OS01G0638000	anthocyanin	0.1	0.36	0.72	0.77	1.9	1.43	12.13	3.33	1.01	1.37	anthocyanin 3'-O-beta-glucosyltransferase	K13496|1|1e-106|334|vvi:100246560|UDP-glucosyl transferase 73C [EC:2.4.1.-]!K14595|2|7e-106|331|vvi:100248565|abscisate beta-glucosyltransferase [EC:2.4.1.263]	GO:0016021//integral component of membrane;GO:0043231//intracellular membrane-bounded organelle	GO:0080043//quercetin 3-O-glucosyltransferase activity;GO:0080044//quercetin 7-O-glucosyltransferase activity	GO:0009813//flavonoid biosynthetic process;GO:0052696//flavonoid glucuronidation	gi|15290080|dbj|BAB63773.1|/0/glucosyltransferase IS5a-like [Oryza sativa Japonica Group]
OS08G0425200	anthocyanin	0.05	0.04	0	0	0.22	0.53	1.08	0.08	0.62	0.32	uncharacterized LOC4345611	-	GO:0009534//chloroplast thylakoid	GO:0044183//protein binding involved in protein folding	GO:0009718//anthocyanin-containing compound biosynthetic process;GO:0061077//chaperone-mediated protein folding	gi|113623806|dbj|BAF23751.1|/1.58922e-104/Os08g0425200 [Oryza sativa Japonica Group]
OS04G0459000	anthocyanin	0.05	0.16	0.18	0.13	0.31	0.68	2.93	1.2	0.71	0.73	ABC transporter B family member 19	K05658|1|0.0|2213|dosa:Os04t0459000-01|ATP-binding cassette, subfamily B (MDR/TAP), member 1 [EC:3.6.3.44]	GO:0016021//integral component of membrane	GO:0005524//ATP binding;GO:0008559//xenobiotic-transporting ATPase activity;GO:0010329//auxin efflux transmembrane transporter activity	GO:0000271//polysaccharide biosynthetic process;GO:0006855//drug transmembrane transport;GO:0008361//regulation of cell size;GO:0009637//response to blue light;GO:0009640//photomorphogenesis;GO:0009825//multidimensional cell growth;GO:0009932//cell tip growth;GO:0009958//positive gravitropism;GO:0010048//vernalization response;GO:0010160//formation of organ boundary;GO:0010218//response to far re…	gi|113564553|dbj|BAF14896.1|/0/Os04g0459000 [Oryza sativa Japonica Group]
OS08G0174300	anthocyanin	0.03	0	0.21	0.16	0.04	0.21	4.57	0	0.09	0.2	anthocyanin 5-aromatic acyltransferase	K13418|1|6e-20|97.1|obr:102710808|somatic embryogenesis receptor kinase 1 [EC:2.7.10.1 2.7.11.1]!K13065|3|2e-10|66.6|bdi:100824165|shikimate O-hydroxycinnamoyltransferase [EC:2.3.1.133]	-	-	-	gi|113623075|dbj|BAF23020.1|/0/Os08g0174300 [Oryza sativa Japonica Group]
OS06G0205100	anthocyanin	0	0	0	0	0	0.2	2.12	0	0	0	anthocyanin regulatory C1 protein	K09422|1|4e-32|119|osa:4340430|myb proto-oncogene protein, plant	-	-	-	gi|937921773|dbj|BAS96690.1|/8.23717e-45/Os06g0205100, partial [Oryza sativa Japonica Group]
OS08G0434150	anthocyanin	0	1.45	1.21	0	0.72	1.11	0.69	0	0	0.57	-	K01166|1|5e-119|303|dosa:Os08t0434100-01|ribonuclease T2 [EC:3.1.27.1]	GO:0005576//extracellular region;GO:0005618//cell wall;GO:0005886//plasma membrane;GO:0016021//integral component of membrane;GO:0016023//cytoplasmic, membrane-bounded vesicle	GO:0003723//RNA binding;GO:0033897//ribonuclease T2 activity	GO:0009718//anthocyanin-containing compound biosynthetic process;GO:0015824//proline transport;GO:0090502//RNA phosphodiester bond hydrolysis, endonucleolytic	gi|11990466|dbj|BAB19803.1|/3.78462e-118/ribonuclease [Oryza sativa Japonica Group]
OS03G0215200	anthocyanin	0	0	0.27	0.24	1.07	1.1	4.45	1.5	3.21	3.07	protein DROOPING LEAF	-	GO:0005634//nucleus	GO:0003677//DNA binding;GO:0003700//transcription factor activity, sequence-specific DNA binding;GO:0046872//metal ion binding	GO:0006333//chromatin assembly or disassembly;GO:0006355//regulation of transcription, DNA-templated;GO:0009827//plant-type cell wall modification;GO:0009860//pollen tube growth;GO:0009909//regulation of flower development;GO:0009944//polarity specification of adaxial/abaxial axis;GO:0010093//specification of floral organ identity;GO:0010254//nectary development;GO:0010582//floral meristem determ…	gi|937908042|dbj|BAS82962.1|/9.88586e-149/Os03g0215200 [Oryza sativa Japonica Group]
OS07G0206700	coumarin	69.1	101.85	30.4	35.57	77.58	79.99	59.18	111.5	77.23	77.43	cycloartenol-C-24-methyltransferase 1	K00559|1|0.0|674|dosa:Os07t0206700-01|sterol 24-C-methyltransferase [EC:2.1.1.41]	GO:0005773//vacuole;GO:0005783//endoplasmic reticulum;GO:0009506//plasmodesma	GO:0003838//sterol 24-C-methyltransferase activity	GO:0006084//acetyl-CoA metabolic process;GO:0006598//polyamine catabolic process;GO:0009611//response to wounding;GO:0009793//embryo development ending in seed dormancy;GO:0009805//coumarin biosynthetic process;GO:0016126//sterol biosynthetic process;GO:0016132//brassinosteroid biosynthetic process;GO:0019745//pentacyclic triterpenoid biosynthetic process;GO:0032259//methylation;GO:0042398//cellu…	gi|1002285156|ref|XP_015646875.1|/0/PREDICTED: cycloartenol-C-24-methyltransferase 1 [Oryza sativa Japonica Group]//gi|937925636|dbj|BAT00553.1|/0/Os07g0206700, partial [Oryza sativa Japonica Group]
OS06G0165800	coumarin	13.19	21.54	30.54	26.57	53.06	70.83	335.19	67.39	66.42	71.01	caffeoyl-CoA O-methyltransferase 1	K00588|1|4e-175|489|dosa:Os06t0165800-01|caffeoyl-CoA O-methyltransferase [EC:2.1.1.104]	-	GO:0005509//calcium ion binding;GO:0042409//caffeoyl-CoA O-methyltransferase activity	GO:0006598//polyamine catabolic process;GO:0009611//response to wounding;GO:0009805//coumarin biosynthetic process;GO:0009809//lignin biosynthetic process;GO:0009963//positive regulation of flavonoid biosynthetic process;GO:0019344//cysteine biosynthetic process;GO:0032259//methylation;GO:0042398//cellular modified amino acid biosynthetic process	gi|49618875|gb|AAT68022.1|/3.33332e-174/caffeoyl-CoA O-methyltransferase [Oryza sativa Japonica Group]
OS03G0254800	coumarin	11.19	14.49	25.33	25.7	21.48	23.05	52.1	29.7	21.53	22.78	chorismate synthase 2, chloroplastic	K01736|1|0.0|832|dosa:Os03t0254800-01|chorismate synthase [EC:4.2.3.5]	GO:0005730//nucleolus;GO:0009570//chloroplast stroma	GO:0004107//chorismate synthase activity	GO:0006499//N-terminal protein myristoylation;GO:0006865//amino acid transport;GO:0009073//aromatic amino acid family biosynthetic process;GO:0009423//chorismate biosynthetic process;GO:0009611//response to wounding;GO:0009805//coumarin biosynthetic process;GO:0033587//shikimate biosynthetic process	gi|113548059|dbj|BAF11502.1|/0/Os03g0254800 [Oryza sativa Japonica Group]
OS02G0637700	coumarin	8.75	9.61	5.56	6.61	10.02	9.94	11.84	6.13	10.28	9.15	alcohol dehydrogenase-like 6	K00001|1|0.0|657|dosa:Os02t0637700-01|alcohol dehydrogenase [EC:1.1.1.1]	-	GO:0008270//zinc ion binding;GO:0016491//oxidoreductase activity	GO:0009611//response to wounding;GO:0009805//coumarin biosynthetic process;GO:0055114//oxidation-reduction process	gi|113537059|dbj|BAF09442.1|/0/Os02g0637700 [Oryza sativa Japonica Group]//gi|49387983|dbj|BAD25091.1|/0/putative alcohol dehydrogenase [Oryza sativa Japonica Group]
OS01G0679900	coumarin	3.98	6.35	2.61	2.99	8.68	9.7	17.74	7.79	8	10.34	uncharacterized LOC4325283	K14404|1|8e-10|66.6|jcu:105636862|cleavage and polyadenylation specificity factor subunit 4	-	GO:0003723//RNA binding	GO:0009611//response to wounding;GO:0009805//coumarin biosynthetic process;GO:0009963//positive regulation of flavonoid biosynthetic process	gi|56202150|dbj|BAD73483.1|/0/rubisco subunit binding-protein beta subunit-like [Oryza sativa Japonica Group]//gi|56202151|dbj|BAD73484.1|/0/rubisco subunit binding-protein beta subunit-like [Oryza sativa Japonica Group]
OS03G0203200	coumarin	3.7	9.49	25.86	17.71	31.99	48.09	300.35	43.53	43.58	40.48	probable strigolactone esterase D14	K05605|1|8e-14|77.0|egu:105047741|3-hydroxyisobutyryl-CoA hydrolase [EC:3.1.2.4]	GO:0005634//nucleus;GO:0009536//plastid;GO:0016021//integral component of membrane	GO:0016787//hydrolase activity	GO:0009611//response to wounding;GO:0009805//coumarin biosynthetic process;GO:0010223//secondary shoot formation;GO:0015824//proline transport;GO:1901601//strigolactone biosynthetic process	gi|122247405|sp|Q10QA5.1|D14_ORYSJ/7.52742e-155/RecName: Full=Strigolactone esterase D14; AltName: Full=Protein DWARF 14; AltName: Full=Protein DWARF 88; AltName: Full=Protein HIGH-TILLERING DWARF 2
OS02G0809800	coumarin	1.65	2.14	2.11	1.75	4.98	8.41	9.65	3.46	5.07	6.1	phosphate transporter PHO1-2	K14514|1|2e-06|55.8|smo:SELMODRAFT_419761|ethylene-insensitive protein 3	GO:0005802//trans-Golgi network;GO:0005886//plasma membrane;GO:0016021//integral component of membrane	GO:0015114//phosphate ion transmembrane transporter activity	GO:0006826//iron ion transport;GO:0009611//response to wounding;GO:0009805//coumarin biosynthetic process;GO:0010106//cellular response to iron ion starvation;GO:0010167//response to nitrate;GO:0015706//nitrate transport;GO:0035435//phosphate ion transmembrane transport	gi|75126112|sp|Q6K991.1|PHO12_ORYSJ/0/RecName: Full=Phosphate transporter PHO1-2; AltName: Full=Protein PHO1-2; Short=OsPHO1;2
OS01G0701500	coumarin	0.43	0.66	0.42	0.09	1.61	1.08	0.17	1.08	0.36	0.43	cytochrome P450 711A1	K01832|1|0.0|759|sita:101759757|thromboxane-A synthase [EC:5.3.99.5]!K07424|3|0.0|659|pda:103709562|cytochrome P450, family 3, subfamily A [EC:1.14.14.1]	GO:0005622//intracellular;GO:0016021//integral component of membrane	GO:0004497//monooxygenase activity;GO:0005506//iron ion binding;GO:0016705//oxidoreductase activity, acting on paired donors, with incorporation or reduction of molecular oxygen;GO:0020037//heme binding	GO:0006612//protein targeting to membrane;GO:0009611//response to wounding;GO:0009805//coumarin biosynthetic process;GO:0009926//auxin polar transport;GO:0009934//regulation of meristem structural organization;GO:0010223//secondary shoot formation;GO:0010363//regulation of plant-type hypersensitive response;GO:0016117//carotenoid biosynthetic process;GO:0055114//oxidation-reduction process	gi|476490277|gb|AGI65363.1|/0/cytochrome p450 family CYP711A member [Oryza sativa Japonica Group]
OS06G0155500	coumarin	0.18	0.22	0.51	0.75	1.32	0.84	7.34	0.92	0.92	1.11	3'-N-debenzoyl-2'-deoxytaxol N-benzoyltransferase	K15400|1|2e-52|186|cam:101506221|omega-hydroxypalmitate O-feruloyl transferase [EC:2.3.1.188]	-	GO:0016747//transferase activity, transferring acyl groups other than amino-acyl groups	GO:0009611//response to wounding;GO:0009627//systemic acquired resistance;GO:0009805//coumarin biosynthetic process;GO:0009963//positive regulation of flavonoid biosynthetic process;GO:0034976//response to endoplasmic reticulum stress	gi|113594891|dbj|BAF18765.1|/0/Os06g0155500 [Oryza sativa Japonica Group]
OS04G0581300	flavonoid	82.34	90.28	38.21	32.81	63.73	70.68	48.52	86.7	123.62	107.25	mitochondrial import inner membrane translocase subunit Tim13-like	K17781|1|3e-42|141|dosa:Os04t0581300-01|mitochondrial import inner membrane translocase subunit TIM13	GO:0005634//nucleus;GO:0005743//mitochondrial inner membrane;GO:0005758//mitochondrial intermembrane space	GO:0003677//DNA binding;GO:0005507//copper ion binding;GO:0015450//P-P-bond-hydrolysis-driven protein transmembrane transporter activity	GO:0001510//RNA methylation;GO:0006612//protein targeting to membrane;GO:0006626//protein targeting to mitochondrion;GO:0007275//multicellular organism development;GO:0009963//positive regulation of flavonoid biosynthetic process;GO:0010026//trichome differentiation;GO:0010363//regulation of plant-type hypersensitive response;GO:0032880//regulation of protein localization;GO:0045165//cell fate co…	gi|38345874|emb|CAD41171.2|/2.547e-41/OSJNBa0064M23.16 [Oryza sativa Japonica Group]
OS11G0530600	flavonoid	51.2	45.64	51.93	41	99.15	149.19	217.5	82.74	1.19	2.69	-	K00660|1|0.0|758|dosa:Os11t0530600-01|chalcone synthase [EC:2.3.1.74]	-	GO:0016210//naringenin-chalcone synthase activity	GO:0009813//flavonoid biosynthetic process	gi|122207322|sp|Q2R3A1.1|CHS1_ORYSJ/0/RecName: Full=Chalcone synthase 1; Short=OsCHS1; AltName: Full=Naregenin-chalcone synthase
OS01G0372500	flavonoid	28.78	24.02	17.54	14.14	42.21	57.97	0.22	0	0.03	0	leucoanthocyanidin dioxygenase	K05277|1|0.0|640|dosa:Os01t0372500-00|leucoanthocyanidin dioxygenase [EC:1.14.11.19]	GO:0016020//membrane	GO:0005506//iron ion binding;GO:0008237//metallopeptidase activity;GO:0016740//transferase activity;GO:0051213//dioxygenase activity	GO:0006508//proteolysis;GO:0009813//flavonoid biosynthetic process;GO:0009987//cellular process;GO:0044711;GO:0055114//oxidation-reduction process	gi|113532596|dbj|BAF04979.1|/0/Os01g0372500 [Oryza sativa Japonica Group]
OS07G0507600	flavonoid	28.66	33.68	34.92	33.21	40.85	39.36	22.35	27.48	33.19	27.86	serine/threonine-protein phosphatase 7 long form homolog	K04460|1|4e-58|218|vvi:100251525|serine/threonine-protein phosphatase 5 [EC:3.1.3.16]!K03178|2|3e-33|142|mtr:MTR_5g072460|ubiquitin-activating enzyme E1 [EC:6.2.1.45]!K15403|5|1e-06|55.8|atr:18443587|fatty acid omega-hydroxy dehydrogenase [EC:1.1.-.-]	GO:0043231//intracellular membrane-bounded organelle	GO:0016787//hydrolase activity;GO:0080043//quercetin 3-O-glucosyltransferase activity;GO:0080044//quercetin 7-O-glucosyltransferase activity	GO:0009813//flavonoid biosynthetic process;GO:0052696//flavonoid glucuronidation	gi|50510126|dbj|BAD30920.1|/0/serine/threonine phosphatase PP7-related-like [Oryza sativa Japonica Group]
OS03G0819600	flavonoid	21.39	17.59	23.29	16.89	59.5	100.66	231.81	53.68	53.6	65.17	chalcone--flavonone isomerase	K01859|1|5e-156|437|dosa:Os03t0819600-01|chalcone isomerase [EC:5.5.1.6]	-	GO:0045430//chalcone isomerase activity	GO:0009813//flavonoid biosynthetic process	gi|75148163|sp|Q84T92.1|CFI_ORYSJ/2.84443e-155/RecName: Full=Chalcone--flavonone isomerase; Short=Chalcone isomerase//gi|75148163|sp|Q84T92.1|CFI_ORYSJ/4.92954e-155/RecName: Full=Chalcone--flavonone isomerase; Short=Chalcone isomerase
OS10G0317900	flavonoid	20.4	25.34	2.86	2.96	39.41	37.03	102.33	5.89	13.43	43.92	flavonoid 3'-monooxygenase	K05280|1|0.0|870|dosa:Os10t0317900-01|flavonoid 3'-monooxygenase [EC:1.14.13.21]	GO:0016021//integral component of membrane;GO:0016023//cytoplasmic, membrane-bounded vesicle	GO:0005506//iron ion binding;GO:0016709//oxidoreductase activity, acting on paired donors, with incorporation or reduction of molecular oxygen, NAD(P)H as one donor, and incorporation of one atom of oxygen;GO:0020037//heme binding	GO:0044550//secondary metabolite biosynthetic process;GO:0055114//oxidation-reduction process	gi|113638942|dbj|BAF26247.1|/0/Os10g0317900 [Oryza sativa Japonica Group]//gi|937935385|dbj|BAT10299.1|/0/Os10g0317900, partial [Oryza sativa Japonica Group]
OS07G0240600	flavonoid	18.95	20.68	46.16	41.63	33.64	31.13	11.6	16.65	20.28	22.31	DIMBOA UDP-glucosyltransferase BX8	K13228|1|3e-95|302|zma:100274317|UDP-glucosyltransferase BX9 [EC:2.4.1.202]!K00699|2|2e-93|297|sly:101262190|glucuronosyltransferase [EC:2.4.1.17]!K13493|3|5e-88|283|eus:EUTSA_v10013513mg|cytokinin-N-glucosyltransferase [EC:2.4.1.-]	GO:0043231//intracellular membrane-bounded organelle	GO:0080043//quercetin 3-O-glucosyltransferase activity;GO:0080044//quercetin 7-O-glucosyltransferase activity	GO:0009813//flavonoid biosynthetic process;GO:0052696//flavonoid glucuronidation	gi|1002282208|ref|XP_015645403.1|/0/PREDICTED: DIMBOA UDP-glucosyltransferase BX8 isoform X1 [Oryza sativa Japonica Group]
OS03G0693600	flavonoid	18.91	32.44	59.64	49.3	72.1	59.37	13.02	99.62	36.33	29.19	indole-3-acetate beta-glucosyltransferase	K13692|1|0.0|892|dosa:Os03t0693600-00|UDP-glucose:(indol-3-yl)acetate beta-D-glucosyltransferase [EC:2.4.1.121]	-	GO:0035251//UDP-glucosyltransferase activity	GO:0009812//flavonoid metabolic process	gi|937910941|dbj|BAS85861.1|/0/Os03g0693600 [Oryza sativa Japonica Group]
OS12G0115700	flavonoid	18.77	13.22	6.59	5.95	32.06	53.19	88.46	43.38	23.79	33.72	probable chalcone--flavonone isomerase 3	K01859|1|1e-19|90.5|atr:18440481|chalcone isomerase [EC:5.5.1.6]	-	GO:0045430//chalcone isomerase activity	GO:0009813//flavonoid biosynthetic process;GO:0050896//response to stimulus	gi|77553493|gb|ABA96289.1|/2.90675e-133/Chalcone-flavanone isomerase family protein, expressed [Oryza sativa Japonica Group]
OS06G0256500	flavonoid	18.58	26.78	25.37	30.19	32.9	38.61	65.73	87.07	58.22	59.81	glucose-6-phosphate isomerase, cytosolic B	K01810|1|0.0|1104|dosa:Os06t0256500-01|glucose-6-phosphate isomerase [EC:5.3.1.9]	GO:0005829//cytosol	GO:0004347//glucose-6-phosphate isomerase activity	GO:0006094//gluconeogenesis;GO:0006096//glycolytic process;GO:0009744//response to sucrose;GO:0009813//flavonoid biosynthetic process;GO:0009817//defense response to fungus, incompatible interaction;GO:0010224//response to UV-B	gi|937922182|dbj|BAS97099.1|/0/Os06g0256500, partial [Oryza sativa Japonica Group]
OS11G0116300	flavonoid	18.05	22.82	7.17	6.65	34.29	53.53	156.4	40.52	6.46	11.21	probable chalcone--flavonone isomerase 3	K01859|1|6e-21|92.4|atr:18440481|chalcone isomerase [EC:5.5.1.6]	-	GO:0045430//chalcone isomerase activity	GO:0009813//flavonoid biosynthetic process;GO:0050896//response to stimulus	gi|108863935|gb|ABA91231.2|/3.98033e-134/Chalcone-flavanone isomerase family protein, expressed [Oryza sativa Japonica Group]
OS10G0320100	flavonoid	16.81	14.31	13.54	11.03	39.96	54.55	36.58	26.75	3.12	1.73	flavonoid 3'-monooxygenase	K05280|1|0.0|961|dosa:Os10t0320100-01|flavonoid 3'-monooxygenase [EC:1.14.13.21]	GO:0016021//integral component of membrane	GO:0005506//iron ion binding;GO:0016709//oxidoreductase activity, acting on paired donors, with incorporation or reduction of molecular oxygen, NAD(P)H as one donor, and incorporation of one atom of oxygen;GO:0020037//heme binding	GO:0044550//secondary metabolite biosynthetic process;GO:0055114//oxidation-reduction process	gi|113638947|dbj|BAF26252.1|/0/Os10g0320100 [Oryza sativa Japonica Group]
OS09G0518000	flavonoid	15.93	28.11	97.09	81.22	83.33	89.82	55.43	62.72	38.73	42.11	crocetin glucosyltransferase 2	K13691|1|0.0|937|dosa:Os09t0518000-00|pathogen-inducible salicylic acid glucosyltransferase [EC:2.4.1.-]	GO:0043231//intracellular membrane-bounded organelle	GO:0080043//quercetin 3-O-glucosyltransferase activity;GO:0080044//quercetin 7-O-glucosyltransferase activity	GO:0009813//flavonoid biosynthetic process;GO:0052696//flavonoid glucuronidation	gi|113631917|dbj|BAF25598.1|/0/Os09g0518000 [Oryza sativa Japonica Group]
OS05G0179950	flavonoid	15.78	18.92	22.5	19.43	34.59	38.94	15.08	38.75	12.83	14.39	cyanidin 3-O-rutinoside 5-O-glucosyltransferase-like	K12338|1|1e-78|258|sot:102587964|anthocyanidin 3-O-glucoside 5-O-glucosyltransferase [EC:2.4.1.298]	-	GO:0035251//UDP-glucosyltransferase activity	GO:0009812//flavonoid metabolic process	gi|937917635|dbj|BAS92553.1|/0/Os05g0179950 [Oryza sativa Japonica Group]
OS06G0165800	flavonoid	13.19	21.54	30.54	26.57	53.06	70.83	335.19	67.39	66.42	71.01	caffeoyl-CoA O-methyltransferase 1	K00588|1|4e-175|489|dosa:Os06t0165800-01|caffeoyl-CoA O-methyltransferase [EC:2.1.1.104]	-	GO:0005509//calcium ion binding;GO:0042409//caffeoyl-CoA O-methyltransferase activity	GO:0006598//polyamine catabolic process;GO:0009611//response to wounding;GO:0009805//coumarin biosynthetic process;GO:0009809//lignin biosynthetic process;GO:0009963//positive regulation of flavonoid biosynthetic process;GO:0019344//cysteine biosynthetic process;GO:0032259//methylation;GO:0042398//cellular modified amino acid biosynthetic process	gi|49618875|gb|AAT68022.1|/3.33332e-174/caffeoyl-CoA O-methyltransferase [Oryza sativa Japonica Group]
OS03G0851900	flavonoid	12.99	14.03	7.78	7.71	14.3	15.83	16.98	12.35	15.86	18.24	putative ATPase N2B	K18798|1|3e-174|514|ppp:PHYPADRAFT_184663|protein AFG1	GO:0005739//mitochondrion	GO:0005524//ATP binding	GO:0009744//response to sucrose;GO:0009813//flavonoid biosynthetic process;GO:0010224//response to UV-B;GO:0019243//methylglyoxal catabolic process to D-lactate via S-lactoyl-glutathione	gi|113550390|dbj|BAF13833.1|/0/Os03g0851900 [Oryza sativa Japonica Group]//gi|937912477|dbj|BAS87397.1|/0/Os03g0851900, partial [Oryza sativa Japonica Group]
OS03G0776000	flavonoid	11.71	14.88	12.37	14.53	20.75	24.25	31.97	33.56	20.27	26.06	glucose-6-phosphate isomerase, cytosolic A	K01810|1|0.0|1068|dosa:Os03t0776000-01|glucose-6-phosphate isomerase [EC:5.3.1.9]	GO:0005829//cytosol	GO:0004347//glucose-6-phosphate isomerase activity	GO:0006094//gluconeogenesis;GO:0006096//glycolytic process;GO:0009744//response to sucrose;GO:0009813//flavonoid biosynthetic process;GO:0009817//defense response to fungus, incompatible interaction;GO:0010224//response to UV-B	gi|90179732|sp|P42862.2|G6PIA_ORYSJ/0/RecName: Full=Glucose-6-phosphate isomerase, cytosolic A; Short=GPI-A; AltName: Full=Phosphoglucose isomerase A; Short=PGI-A; AltName: Full=Phosphohexose isomerase A; Short=PHI-A
OS11G0648100	flavonoid	10.99	13.83	8.8	11.09	11.86	14.71	11.72	9.42	14.93	14.68	kinesin-like protein KIFC3	K10406|1|0.0|554|obr:102711384|kinesin family member C2/C3	GO:0005739//mitochondrion;GO:0005871//kinesin complex;GO:0005874//microtubule	GO:0003777//microtubule motor activity;GO:0005524//ATP binding;GO:0008017//microtubule binding;GO:0016887//ATPase activity	GO:0006612//protein targeting to membrane;GO:0007018//microtubule-based movement;GO:0009963//positive regulation of flavonoid biosynthetic process;GO:0010363//regulation of plant-type hypersensitive response	gi|1002303547|ref|XP_015615155.1|/0/PREDICTED: kinesin-like protein KIFC3 [Oryza sativa Japonica Group]
OS11G0441500	flavonoid	10.09	10.16	24.91	21.82	17.95	15.58	16.62	14.1	13.23	11.73	DIMBOA UDP-glucosyltransferase BX8	K13228|1|1e-132|395|zma:100274317|UDP-glucosyltransferase BX9 [EC:2.4.1.202]!K13227|2|2e-111|340|zma:100277344|UDP-glucosyltransferase BX8 [EC:2.4.1.202]!K00699|3|2e-99|310|sly:101262190|glucuronosyltransferase [EC:2.4.1.17]!K13493|4|9e-97|303|eus:EUTSA_v10013500mg|cytokinin-N-glucosyltransferase [EC:2.4.1.-]	GO:0005739//mitochondrion	GO:0035251//UDP-glucosyltransferase activity	GO:0009813//flavonoid biosynthetic process;GO:0052696//flavonoid glucuronidation	gi|1002308685|ref|XP_015617736.1|/0/PREDICTED: DIMBOA UDP-glucosyltransferase BX8 [Oryza sativa Japonica Group]
OS02G0816600	flavonoid	9.54	10.72	7.28	7.45	10.71	9.78	28.79	3.72	6.42	10.12	uncharacterized protein sll0005	K08869|1|3e-151|443|obr:102720122|aarF domain-containing kinase	GO:0009507//chloroplast	GO:0004672//protein kinase activity;GO:0005524//ATP binding	GO:0006468//protein phosphorylation;GO:0009744//response to sucrose;GO:0009813//flavonoid biosynthetic process;GO:0010224//response to UV-B	gi|113538045|dbj|BAF10428.1|/0/Os02g0816600, partial [Oryza sativa Japonica Group]//gi|937906521|dbj|BAS81575.1|/2.76222e-165/Os02g0816600, partial [Oryza sativa Japonica Group]
OS01G0867600	flavonoid	9.33	17.45	13.73	15.89	19.25	20.19	18.86	25.52	25.76	22.06	sterol 3-beta-glucosyltransferase UGT80B1	K05841|1|0.0|1191|dosa:Os01t0867600-01|sterol 3beta-glucosyltransferase [EC:2.4.1.173]	GO:0005774//vacuolar membrane	GO:0016906//sterol 3-beta-glucosyltransferase activity	GO:0009813//flavonoid biosynthetic process;GO:0009845//seed germination;GO:0010214//seed coat development;GO:0016125//sterol metabolic process;GO:0030259//lipid glycosylation;GO:0052696//flavonoid glucuronidation	gi|113534445|dbj|BAF06828.1|/0/Os01g0867600 [Oryza sativa Japonica Group]
OS07G0571600	flavonoid	9.24	13.14	12	13.3	10.35	9.87	11.48	11.26	13.57	12.16	fatty-acid-binding protein 1	-	GO:0005739//mitochondrion;GO:0009941//chloroplast envelope;GO:0016020//membrane	GO:0005504//fatty acid binding;GO:0045430//chalcone isomerase activity	GO:0006631//fatty acid metabolic process;GO:0009813//flavonoid biosynthetic process	gi|113611588|dbj|BAF21966.1|/3.8635e-126/Os07g0571600 [Oryza sativa Japonica Group]
OS01G0850900	flavonoid	8.84	6.47	16.43	15.58	26.03	15.02	70.94	2.47	3.89	5.74	heme-binding-like protein At3g10130, chloroplastic	-	GO:0005773//vacuole;GO:0005794//Golgi apparatus;GO:0005829//cytosol;GO:0005886//plasma membrane	GO:0020037//heme binding	GO:0009744//response to sucrose;GO:0009813//flavonoid biosynthetic process;GO:0010017//red or far-red light signaling pathway;GO:0010224//response to UV-B	gi|20805177|dbj|BAB92846.1|/7.07536e-155/SOUL heme-binding protein-like [Oryza sativa Japonica Group]
OS04G0131900	flavonoid	8.68	11.89	8.56	10.48	14.23	13.8	18.68	19.21	15.5	15.8	sterol 3-beta-glucosyltransferase UGT80A2	K05841|1|0.0|1095|dosa:Os04t0131900-01|sterol 3beta-glucosyltransferase [EC:2.4.1.173]	GO:0005886//plasma membrane;GO:0043231//intracellular membrane-bounded organelle	GO:0051507//beta-sitosterol UDP-glucosyltransferase activity	GO:0009813//flavonoid biosynthetic process;GO:0016125//sterol metabolic process;GO:0030259//lipid glycosylation;GO:0048316//seed development;GO:0052696//flavonoid glucuronidation	gi|38344429|emb|CAE02393.2|/0/OSJNBb0080H08.21 [Oryza sativa Japonica Group]
OS03G0808200	flavonoid	8.63	11.38	50.26	39.31	16.02	16.19	10.19	19.9	24.38	15.07	UDP-glucose flavonoid 3-O-glucosyltransferase 7	K13496|1|7e-52|186|rcu:RCOM_1351950|UDP-glucosyl transferase 73C [EC:2.4.1.-]	GO:0005739//mitochondrion	GO:0080043//quercetin 3-O-glucosyltransferase activity;GO:0080044//quercetin 7-O-glucosyltransferase activity	GO:0009813//flavonoid biosynthetic process;GO:0052696//flavonoid glucuronidation	gi|113550120|dbj|BAF13563.1|/0/Os03g0808200 [Oryza sativa Japonica Group]
OS01G0736300	flavonoid	8.24	14.76	35.99	33.67	31.04	27.81	28.71	40.72	17.11	13.69	anthocyanidin 5,3-O-glucosyltransferase	K12938|1|2e-90|289|fve:101302986|anthocyanidin 5,3-O-glucosyltransferase [EC:2.4.1.-]!K08237|2|4e-78|256|atr:18448121|hydroquinone glucosyltransferase [EC:2.4.1.218]!K13263|5|7e-73|243|gmx:100101902|isoflavone 7-O-glucosyltransferase [EC:2.4.1.170]	GO:0009536//plastid	GO:0035251//UDP-glucosyltransferase activity	GO:0009812//flavonoid metabolic process	gi|937898245|dbj|BAS74225.1|/0/Os01g0736300, partial [Oryza sativa Japonica Group]
OS02G0206700	flavonoid	6.44	9.65	36.54	30.97	29.89	33.2	35.38	29.69	6.76	9.7	UDP-glycosyltransferase 73E1	K13496|1|2e-146|434|pda:103708834|UDP-glucosyl transferase 73C [EC:2.4.1.-]	GO:0009536//plastid	GO:0080043//quercetin 3-O-glucosyltransferase activity;GO:0080044//quercetin 7-O-glucosyltransferase activity	GO:0009813//flavonoid biosynthetic process;GO:0052696//flavonoid glucuronidation	gi|113535784|dbj|BAF08167.1|/0/Os02g0206700 [Oryza sativa Japonica Group]
OS05G0215300	flavonoid	6.35	5.27	13.98	12.86	13.9	9.94	6.79	7.18	5.56	7.8	hydroquinone glucosyltransferase	K08237|1|0.0|535|sbi:SORBI_09g006910|hydroquinone glucosyltransferase [EC:2.4.1.218]	GO:0005739//mitochondrion	GO:0080043//quercetin 3-O-glucosyltransferase activity;GO:0080044//quercetin 7-O-glucosyltransferase activity	GO:0009813//flavonoid biosynthetic process;GO:0052696//flavonoid glucuronidation	gi|255676138|dbj|BAH93007.1|/0/Os05g0215300 [Oryza sativa Japonica Group]
OS02G0682500	flavonoid	6.22	8.67	11.9	10.41	13.4	13.86	11.96	12.2	6.67	5.8	protein TRANSPARENT TESTA GLABRA 1	K11805|1|0.0|598|dosa:Os02t0682500-01|WD repeat-containing protein 68	GO:0005634//nucleus	GO:0003677//DNA binding	GO:0006612//protein targeting to membrane;GO:0007275//multicellular organism development;GO:0009963//positive regulation of flavonoid biosynthetic process;GO:0010026//trichome differentiation;GO:0010363//regulation of plant-type hypersensitive response;GO:0032880//regulation of protein localization;GO:0045165//cell fate commitment	gi|113537282|dbj|BAF09665.1|/0/Os02g0682500 [Oryza sativa Japonica Group]
OS06G0192100	flavonoid	6.13	14.86	30.66	21.01	35.6	37.99	8.3	26.13	17.37	9.61	anthocyanidin 3-O-glucosyltransferase	K12930|1|0.0|616|dosa:Os06t0192100-00|anthocyanidin 3-O-glucosyltransferase [EC:2.4.1.115]	GO:0043231//intracellular membrane-bounded organelle	GO:0080043//quercetin 3-O-glucosyltransferase activity;GO:0080044//quercetin 7-O-glucosyltransferase activity	GO:0009813//flavonoid biosynthetic process;GO:0052696//flavonoid glucuronidation	gi|937921663|dbj|BAS96580.1|/0/Os06g0192100 [Oryza sativa Japonica Group]
OS01G0679900	flavonoid	3.98	6.35	2.61	2.99	8.68	9.7	17.74	7.79	8	10.34	uncharacterized LOC4325283	K14404|1|8e-10|66.6|jcu:105636862|cleavage and polyadenylation specificity factor subunit 4	-	GO:0003723//RNA binding	GO:0009611//response to wounding;GO:0009805//coumarin biosynthetic process;GO:0009963//positive regulation of flavonoid biosynthetic process	gi|56202150|dbj|BAD73483.1|/0/rubisco subunit binding-protein beta subunit-like [Oryza sativa Japonica Group]//gi|56202151|dbj|BAD73484.1|/0/rubisco subunit binding-protein beta subunit-like [Oryza sativa Japonica Group]
OS02G0207100	flavonoid	3.93	4.85	17.9	16.36	12.03	11.37	7.88	7.48	3.44	2.67	-	K13496|1|1e-76|160|pda:103708834|UDP-glucosyl transferase 73C [EC:2.4.1.-]	GO:0009536//plastid	GO:0080043//quercetin 3-O-glucosyltransferase activity;GO:0080044//quercetin 7-O-glucosyltransferase activity	GO:0009813//flavonoid biosynthetic process;GO:0052696//flavonoid glucuronidation	gi|218190287|gb|EEC72714.1|/0/hypothetical protein OsI_06315 [Oryza sativa Indica Group]
OS02G0207400	flavonoid	3.26	3.64	25.45	18.92	20.06	23.71	24.15	22	4.05	4.17	UDP-glycosyltransferase 73C6-like	K13496|1|2e-139|414|pda:103708834|UDP-glucosyl transferase 73C [EC:2.4.1.-]	GO:0009536//plastid	GO:0080043//quercetin 3-O-glucosyltransferase activity;GO:0080044//quercetin 7-O-glucosyltransferase activity	GO:0009813//flavonoid biosynthetic process;GO:0052696//flavonoid glucuronidation	gi|937902511|dbj|BAS77565.1|/0/Os02g0207400 [Oryza sativa Japonica Group]
OS06G0289900	flavonoid	3.01	3.32	15.67	13.08	15.48	14.17	28.47	20.5	6.76	8.43	UDP-glycosyltransferase 708A6	K08237|1|8e-57|202|bdi:100836966|hydroquinone glucosyltransferase [EC:2.4.1.218]!K12356|4|5e-50|183|jcu:105639591|coniferyl-alcohol glucosyltransferase [EC:2.4.1.111]!K12938|5|3e-49|181|fve:101302986|anthocyanidin 5,3-O-glucosyltransferase [EC:2.4.1.-]	GO:0043231//intracellular membrane-bounded organelle	GO:0000166//nucleotide binding;GO:0080043//quercetin 3-O-glucosyltransferase activity;GO:0080044//quercetin 7-O-glucosyltransferase activity	GO:0009813//flavonoid biosynthetic process;GO:0052696//flavonoid glucuronidation	gi|113595457|dbj|BAF19331.1|/0/Os06g0289900 [Oryza sativa Japonica Group]
OS10G0446600	flavonoid	2.84	4.72	3	3.07	5.42	5.16	8.1	7.77	2.95	3.08	-	-	GO:0005739//mitochondrion;GO:0009941//chloroplast envelope;GO:0016020//membrane	GO:0005504//fatty acid binding;GO:0045430//chalcone isomerase activity	GO:0006631//fatty acid metabolic process;GO:0009813//flavonoid biosynthetic process	gi|255675174|dbj|BAH92495.1|/1.36923e-58/Os04g0169300 [Oryza sativa Japonica Group]//gi|255675174|dbj|BAH92495.1|/2.0799e-58/Os04g0169300 [Oryza sativa Japonica Group]
OS03G0760100	flavonoid	2.67	4.13	6.27	4.98	6.03	5.64	7.7	13.35	8.84	4.26	crocetin glucosyltransferase 3	-	GO:0005739//mitochondrion	GO:0008194//UDP-glycosyltransferase activity;GO:0016758//transferase activity, transferring hexosyl groups	GO:0009813//flavonoid biosynthetic process;GO:0052696//flavonoid glucuronidation	gi|937911578|dbj|BAS86498.1|/6.57371e-94/Os03g0760100 [Oryza sativa Japonica Group]
OS02G0203200	flavonoid	2.64	3.18	11.25	7.9	16.76	19.21	14.25	22.07	6.76	9.49	-	K12338|1|7e-98|307|vvi:100260080|anthocyanidin 3-O-glucoside 5-O-glucosyltransferase [EC:2.4.1.298]	GO:0005739//mitochondrion	GO:0080043//quercetin 3-O-glucosyltransferase activity;GO:0080044//quercetin 7-O-glucosyltransferase activity	GO:0009813//flavonoid biosynthetic process;GO:0052696//flavonoid glucuronidation	gi|255670695|dbj|BAF08151.2|/0/Os02g0203300 [Oryza sativa Japonica Group]
OS04G0523600	flavonoid	2.63	4.91	8.97	7.74	14.06	10.4	7.99	9.14	6.44	7.53	UDP-glycosyltransferase 73C7	K13496|1|4e-134|402|egu:105055415|UDP-glucosyl transferase 73C [EC:2.4.1.-]	GO:0043231//intracellular membrane-bounded organelle	GO:0080043//quercetin 3-O-glucosyltransferase activity;GO:0080044//quercetin 7-O-glucosyltransferase activity	GO:0009813//flavonoid biosynthetic process;GO:0052696//flavonoid glucuronidation	gi|116310942|emb|CAH67879.1|/0/OSIGBa0153E02-OSIGBa0093I20.8 [Oryza sativa Indica Group]
OS05G0526800	flavonoid	2.46	3.02	7.01	6.25	4.4	4.69	9.27	9.73	3.95	3.57	anthocyanidin 5,3-O-glucosyltransferase	K12938|1|7e-111|343|fve:101302986|anthocyanidin 5,3-O-glucosyltransferase [EC:2.4.1.-]!K08237|2|3e-99|313|atr:18448121|hydroquinone glucosyltransferase [EC:2.4.1.218]	GO:0009536//plastid	GO:0080043//quercetin 3-O-glucosyltransferase activity;GO:0080044//quercetin 7-O-glucosyltransferase activity	GO:0009813//flavonoid biosynthetic process;GO:0052696//flavonoid glucuronidation	gi|125553058|gb|EAY98767.1|/0/hypothetical protein OsI_20701 [Oryza sativa Indica Group]
OS02G0203300	flavonoid	2.41	3.73	4.49	5.57	13.08	9.59	8.33	10.66	4.09	5.17	cyanidin 3-O-rutinoside 5-O-glucosyltransferase	K12338|1|5e-63|164|ath:AT4G14090|anthocyanidin 3-O-glucoside 5-O-glucosyltransferase [EC:2.4.1.298]	GO:0005739//mitochondrion	GO:0080043//quercetin 3-O-glucosyltransferase activity;GO:0080044//quercetin 7-O-glucosyltransferase activity	GO:0009813//flavonoid biosynthetic process;GO:0052696//flavonoid glucuronidation	gi|255670695|dbj|BAF08151.2|/1.49798e-165/Os02g0203300 [Oryza sativa Japonica Group]
OS04G0272700	flavonoid	2.35	6.53	2.44	2.51	4.94	7.13	9.46	8.23	5.8	6.54	UDP-glycosyltransferase 92A1	K13496|1|5e-50|189|mdm:103449975|UDP-glucosyl transferase 73C [EC:2.4.1.-]	GO:0005739//mitochondrion;GO:0043231//intracellular membrane-bounded organelle	GO:0008194//UDP-glycosyltransferase activity;GO:0016758//transferase activity, transferring hexosyl groups	GO:0009813//flavonoid biosynthetic process;GO:0052696//flavonoid glucuronidation	gi|125547536|gb|EAY93358.1|/0/hypothetical protein OsI_15157 [Oryza sativa Indica Group]//gi|38344094|emb|CAE01754.2|/0/OSJNBb0056F09.17 [Oryza sativa Japonica Group]//gi|937913418|dbj|BAS88337.1|/1.65101e-63/Os04g0272700, partial [Oryza sativa Japonica Group]//gi|937913418|dbj|BAS88337.1|/8.11209e-67/Os04g0272700, partial [Oryza sativa Japonica Group]
OS01G0805400	flavonoid	2.01	3.79	6.17	6.03	11.07	11.92	4.78	6.63	3.04	2.36	UDP-glycosyltransferase 87A1	K11820|1|9e-47|173|pmum:103343266|N-hydroxythioamide S-beta-glucosyltransferase [EC:2.4.1.195]!K13691|3|3e-45|169|sbi:SORBI_02g030030|pathogen-inducible salicylic acid glucosyltransferase [EC:2.4.1.-]	GO:0043231//intracellular membrane-bounded organelle	GO:0080043//quercetin 3-O-glucosyltransferase activity;GO:0080044//quercetin 7-O-glucosyltransferase activity	GO:0009813//flavonoid biosynthetic process;GO:0052696//flavonoid glucuronidation	gi|113534091|dbj|BAF06474.1|/0/Os01g0805400 [Oryza sativa Japonica Group]
OS07G0419500	flavonoid	1.87	2.94	1.1	1.59	3.01	3.41	1.38	0.97	0.68	0.63	sterol 3-beta-glucosyltransferase UGT80A2	K05841|1|0.0|1091|dosa:Os07t0419500-01|sterol 3beta-glucosyltransferase [EC:2.4.1.173]	GO:0005886//plasma membrane;GO:0043231//intracellular membrane-bounded organelle	GO:0051507//beta-sitosterol UDP-glucosyltransferase activity	GO:0009813//flavonoid biosynthetic process;GO:0016125//sterol metabolic process;GO:0030259//lipid glycosylation;GO:0048316//seed development;GO:0052696//flavonoid glucuronidation	gi|937926260|dbj|BAT01177.1|/0/Os07g0419500 [Oryza sativa Japonica Group]
OS07G0510500	flavonoid	1.64	1.37	1.85	1.05	3.09	2.82	3.8	0.3	0.26	0.54	anthocyanidin 3-O-glucosyltransferase 2	K08237|1|5e-87|282|atr:18448121|hydroquinone glucosyltransferase [EC:2.4.1.218]	GO:0043231//intracellular membrane-bounded organelle	GO:0080043//quercetin 3-O-glucosyltransferase activity;GO:0080044//quercetin 7-O-glucosyltransferase activity	GO:0009813//flavonoid biosynthetic process;GO:0052696//flavonoid glucuronidation	gi|113611291|dbj|BAF21669.1|/0/Os07g0510500 [Oryza sativa Japonica Group]
OS02G0320300	flavonoid	1.56	3.05	1.64	1.76	3.44	3.18	4.2	5.26	2.44	3.02	fatty-acid-binding protein 3, chloroplastic	K01859|1|6e-11|65.1|gmx:732545|chalcone isomerase [EC:5.5.1.6]	GO:0009536//plastid	GO:0005504//fatty acid binding;GO:0045430//chalcone isomerase activity	GO:0006631//fatty acid metabolic process;GO:0009813//flavonoid biosynthetic process	gi|50252732|dbj|BAD28958.1|/3.17188e-175/chalcone isomerase-like [Oryza sativa Japonica Group]
OS03G0757400	flavonoid	1.37	1.5	3.03	3.19	3.18	3.84	2.13	2.53	1.21	1.36	-	K13692|1|2e-50|185|vvi:100252177|UDP-glucose:(indol-3-yl)acetate beta-D-glucosyltransferase [EC:2.4.1.121]!K13691|3|3e-50|184|fve:101311072|pathogen-inducible salicylic acid glucosyltransferase [EC:2.4.1.-]!K12338|5|8e-50|182|tcc:TCM_020202|anthocyanidin 3-O-glucoside 5-O-glucosyltransferase [EC:2.4.1.298]	GO:0043231//intracellular membrane-bounded organelle	GO:0080043//quercetin 3-O-glucosyltransferase activity;GO:0080044//quercetin 7-O-glucosyltransferase activity	GO:0009813//flavonoid biosynthetic process;GO:0052696//flavonoid glucuronidation	gi|108711174|gb|ABF98969.1|/0/UDP-glucoronosyl and UDP-glucosyl transferase family protein, expressed [Oryza sativa Japonica Group]
OS07G0622400	flavonoid	1.35	0.75	15.63	10.22	1.42	1.49	2.65	0.49	0.6	0.29	-	K13030|1|1e-51|149|sbi:SORBI_01g001220|cyanohydrin beta-glucosyltransferase [EC:2.4.1.85]	GO:0043231//intracellular membrane-bounded organelle	GO:0080043//quercetin 3-O-glucosyltransferase activity;GO:0080044//quercetin 7-O-glucosyltransferase activity	GO:0009813//flavonoid biosynthetic process;GO:0052696//flavonoid glucuronidation	gi|255677981|dbj|BAF22229.2|/1.24719e-123/Os07g0622300 [Oryza sativa Japonica Group]
OS07G0241800	flavonoid	1.34	1.94	3.71	3.72	5.66	6.14	2.21	5.18	2.07	1.5	DIMBOA UDP-glucosyltransferase BX8	K13228|1|3e-109|337|zma:100274317|UDP-glucosyltransferase BX9 [EC:2.4.1.202]!K13227|2|1e-108|334|zma:100277344|UDP-glucosyltransferase BX8 [EC:2.4.1.202]!K00699|3|2e-91|291|sly:101262190|glucuronosyltransferase [EC:2.4.1.17]!K13493|4|2e-90|288|aly:ARALYDRAFT_325212|cytokinin-N-glucosyltransferase [EC:2.4.1.-]	GO:0043231//intracellular membrane-bounded organelle	GO:0080043//quercetin 3-O-glucosyltransferase activity;GO:0080044//quercetin 7-O-glucosyltransferase activity	GO:0009813//flavonoid biosynthetic process;GO:0052696//flavonoid glucuronidation	gi|113610806|dbj|BAF21184.1|/0/Os07g0241800 [Oryza sativa Japonica Group]
OS03G0757500	flavonoid	1.22	2.11	5.95	6.31	5.72	6.07	3.62	5.38	3.51	3.49	UDP-glycosyltransferase 83A1	K13692|1|8e-65|222|vvi:100252177|UDP-glucose:(indol-3-yl)acetate beta-D-glucosyltransferase [EC:2.4.1.121]!K13691|2|8e-63|216|pmum:103334664|pathogen-inducible salicylic acid glucosyltransferase [EC:2.4.1.-]	GO:0043231//intracellular membrane-bounded organelle	GO:0080043//quercetin 3-O-glucosyltransferase activity;GO:0080044//quercetin 7-O-glucosyltransferase activity	GO:0009813//flavonoid biosynthetic process;GO:0052696//flavonoid glucuronidation	gi|108711174|gb|ABF98969.1|/0/UDP-glucoronosyl and UDP-glucosyl transferase family protein, expressed [Oryza sativa Japonica Group]
OS07G0503500	flavonoid	1.18	1.71	2.41	1.51	6.62	7.77	4.26	1.27	0.53	0.72	anthocyanidin 3-O-glucosyltransferase 2	K08237|1|4e-87|279|atr:18448124|hydroquinone glucosyltransferase [EC:2.4.1.218]	GO:0043231//intracellular membrane-bounded organelle	GO:0080043//quercetin 3-O-glucosyltransferase activity;GO:0080044//quercetin 7-O-glucosyltransferase activity	GO:0009813//flavonoid biosynthetic process;GO:0052696//flavonoid glucuronidation	gi|937926740|dbj|BAT01657.1|/0/Os07g0503500 [Oryza sativa Japonica Group]//gi|937926741|dbj|BAT01658.1|/0/Os07g0503500, partial [Oryza sativa Japonica Group]
OS06G0655500	flavonoid	1.05	1.8	3.97	2.12	3.95	6.81	17.56	9.12	6.93	3.61	F-box protein AFR	-	-	-	GO:0009744//response to sucrose;GO:0009813//flavonoid biosynthetic process;GO:0010224//response to UV-B;GO:0010264//myo-inositol hexakisphosphate biosynthetic process	gi|51535613|dbj|BAD37556.1|/5.04309e-163/kelch repeat containing F-box protein-like [Oryza sativa Japonica Group]//gi|937924019|dbj|BAS98936.1|/2.60345e-98/Os06g0655500, partial [Oryza sativa Japonica Group]
OS03G0437600	flavonoid	0.98	1.55	0.55	0.5	2.51	3.65	24.73	3.02	3.16	3.36	probable esterase D14L	K05605|1|8e-25|108|egu:105047741|3-hydroxyisobutyryl-CoA hydrolase [EC:3.1.2.4]	-	GO:0016787//hydrolase activity	GO:0009704//de-etiolation;GO:0009744//response to sucrose;GO:0009813//flavonoid biosynthetic process;GO:0010224//response to UV-B	gi|122246929|sp|Q10J20.1|D14L_ORYSJ/0/RecName: Full=Probable esterase D14L; AltName: Full=Protein DWARF-14-like; Short=Protein D14-like//gi|937909932|dbj|BAS84852.1|/1.36367e-53/Os03g0437600, partial [Oryza sativa Japonica Group]
OS11G0384789	flavonoid	0.98	1.38	0.55	0.5	2.51	3.36	24.2	3.02	3.09	3.23	-	K05605|1|8e-25|108|egu:105047741|3-hydroxyisobutyryl-CoA hydrolase [EC:3.1.2.4]	-	GO:0016787//hydrolase activity	GO:0009704//de-etiolation;GO:0009744//response to sucrose;GO:0009813//flavonoid biosynthetic process;GO:0010224//response to UV-B	gi|122246929|sp|Q10J20.1|D14L_ORYSJ/0/RecName: Full=Probable esterase D14L; AltName: Full=Protein DWARF-14-like; Short=Protein D14-like
OS03G0702000	flavonoid	0.96	0.83	3.44	2.21	1.1	1.07	1.79	3.17	1.3	1.27	UDP-glycosyltransferase 91C1	K18823|1|4e-67|228|pvu:PHAVU_006G208300g|soyasaponin III rhamnosyltransferase [EC:2.4.1.273]!K12937|5|9e-55|194|mdm:103438844|cyanidin-3-O-glucoside 2''-O-glucuronosyltransferase [EC:2.4.1.254]	GO:0043231//intracellular membrane-bounded organelle	GO:0080043//quercetin 3-O-glucosyltransferase activity;GO:0080044//quercetin 7-O-glucosyltransferase activity	GO:0009813//flavonoid biosynthetic process;GO:0052696//flavonoid glucuronidation	gi|255674815|dbj|BAF12921.2|/0/Os03g0702000 [Oryza sativa Japonica Group]//gi|62733393|gb|AAX95510.1|/0/Expressed protein [Oryza sativa Japonica Group]
OS06G0343600	flavonoid	0.89	1.18	1.57	1.25	1.61	3.09	6.11	4.04	1.95	1.46	anthocyanidin 5,3-O-glucosyltransferase	K12938|1|8e-93|297|fve:101302986|anthocyanidin 5,3-O-glucosyltransferase [EC:2.4.1.-]!K08237|2|5e-82|269|mus:103999681|hydroquinone glucosyltransferase [EC:2.4.1.218]	GO:0043231//intracellular membrane-bounded organelle	GO:0080043//quercetin 3-O-glucosyltransferase activity;GO:0080044//quercetin 7-O-glucosyltransferase activity	GO:0009813//flavonoid biosynthetic process;GO:0052696//flavonoid glucuronidation	gi|113595615|dbj|BAF19489.1|/0/Os06g0343600 [Oryza sativa Japonica Group]
OS10G0332000	flavonoid	0.88	1.35	5.26	4.72	3.94	3.21	3.45	5.29	6.06	4.26	UDP-glycosyltransferase 83A1	K13030|1|6e-67|226|sbi:SORBI_01g001220|cyanohydrin beta-glucosyltransferase [EC:2.4.1.85]!K13691|2|1e-59|206|pmum:103335041|pathogen-inducible salicylic acid glucosyltransferase [EC:2.4.1.-]!K13496|3|2e-59|206|atr:18438282|UDP-glucosyl transferase 73C [EC:2.4.1.-]	GO:0043231//intracellular membrane-bounded organelle	GO:0080043//quercetin 3-O-glucosyltransferase activity;GO:0080044//quercetin 7-O-glucosyltransferase activity	GO:0009813//flavonoid biosynthetic process;GO:0052696//flavonoid glucuronidation	gi|31431229|gb|AAP53037.1|/0/UDP-glucoronosyl and UDP-glucosyl transferase family protein [Oryza sativa Japonica Group]
OS01G0176200	flavonoid	0.86	1.63	1.26	1.3	2.18	2.1	4.89	1.16	1.9	1.71	UDP-glycosyltransferase 73C6	K13496|1|0.0|1006|dosa:Os01t0176200-01|UDP-glucosyl transferase 73C [EC:2.4.1.-]	GO:0043231//intracellular membrane-bounded organelle	GO:0080043//quercetin 3-O-glucosyltransferase activity;GO:0080044//quercetin 7-O-glucosyltransferase activity	GO:0009813//flavonoid biosynthetic process;GO:0052696//flavonoid glucuronidation	gi|48525700|gb|AAT45075.1|/0/glucosyl transferase [Oryza sativa Japonica Group]
OS04G0565200	flavonoid	0.84	2.31	2.41	2.09	3.06	3.24	7.46	11.88	3.08	2.57	cis-zeatin O-glucosyltransferase 1	K13495|1|0.0|824|dosa:Os04t0565200-01|cis-zeatin O-glucosyltransferase [EC:2.4.1.215]	GO:0043231//intracellular membrane-bounded organelle	GO:0008194//UDP-glycosyltransferase activity;GO:0016758//transferase activity, transferring hexosyl groups	GO:0009813//flavonoid biosynthetic process;GO:0052696//flavonoid glucuronidation	gi|38345403|emb|CAE03094.2|/0/OSJNBa0017B10.9 [Oryza sativa Japonica Group]
OS07G0241500	flavonoid	0.81	0.93	1.52	1.7	1.55	1.4	1.82	1.17	0.85	0.41	DIMBOA UDP-glucosyltransferase BX9	K13228|1|4e-117|357|zma:100274317|UDP-glucosyltransferase BX9 [EC:2.4.1.202]!K13493|2|2e-112|344|eus:EUTSA_v10013513mg|cytokinin-N-glucosyltransferase [EC:2.4.1.-]	GO:0043231//intracellular membrane-bounded organelle	GO:0080043//quercetin 3-O-glucosyltransferase activity;GO:0080044//quercetin 7-O-glucosyltransferase activity	GO:0009813//flavonoid biosynthetic process;GO:0052696//flavonoid glucuronidation	gi|113610803|dbj|BAF21181.1|/0/Os07g0241500 [Oryza sativa Japonica Group]
OS03G0367150	flavonoid	0.8	2.57	6.89	4.36	9.88	21.85	125.11	3.33	7.91	13.63	-	K13083|1|2e-140|393|obr:102721818|flavonoid 3',5'-hydroxylase [EC:1.14.13.88]	GO:0016020//membrane	GO:0005506//iron ion binding;GO:0016709//oxidoreductase activity, acting on paired donors, with incorporation or reduction of molecular oxygen, NAD(P)H as one donor, and incorporation of one atom of oxygen;GO:0020037//heme binding	GO:0044550//secondary metabolite biosynthetic process;GO:0055114//oxidation-reduction process	gi|1002257833|ref|XP_015633235.1|/7.19402e-144/PREDICTED: flavonoid 3',5'-hydroxylase 1 [Oryza sativa Japonica Group]
OS06G0289200	flavonoid	0.76	0.67	3.02	1.89	2.21	2.84	4.26	4.78	1.44	0.85	UDP-glycosyltransferase 708A6	K08237|1|3e-64|221|zma:100383065|hydroquinone glucosyltransferase [EC:2.4.1.218]!K12356|5|2e-61|214|crb:CARUB_v10019444mg|coniferyl-alcohol glucosyltransferase [EC:2.4.1.111]	GO:0043231//intracellular membrane-bounded organelle	GO:0080043//quercetin 3-O-glucosyltransferase activity;GO:0080044//quercetin 7-O-glucosyltransferase activity	GO:0009813//flavonoid biosynthetic process;GO:0052696//flavonoid glucuronidation	gi|113595456|dbj|BAF19330.1|/0/Os06g0289200 [Oryza sativa Japonica Group]
OS04G0319700	flavonoid	0.74	0.99	1.38	0.94	1.75	2	0.89	1.45	1.64	1.33	7-deoxyloganetin glucosyltransferase	K13030|1|4e-122|370|sbi:SORBI_01g001220|cyanohydrin beta-glucosyltransferase [EC:2.4.1.85]!K00699|4|9e-69|231|sly:101262190|glucuronosyltransferase [EC:2.4.1.17]!K13493|5|3e-61|211|eus:EUTSA_v10013500mg|cytokinin-N-glucosyltransferase [EC:2.4.1.-]	GO:0005739//mitochondrion	GO:0080043//quercetin 3-O-glucosyltransferase activity;GO:0080044//quercetin 7-O-glucosyltransferase activity	GO:0009813//flavonoid biosynthetic process;GO:0052696//flavonoid glucuronidation	gi|38344775|emb|CAE01501.2|/0/OSJNBb0026L04.6 [Oryza sativa Japonica Group]
OS01G0805500	flavonoid	0.72	1.13	1.36	1.35	1.44	1.98	0.09	0.57	0.65	0.56	UDP-glycosyltransferase 87A2	K13068|1|9e-40|145|crb:CARUB_v10013531mg|sinapate 1-glucosyltransferase [EC:2.4.1.120]!K13691|3|5e-39|140|sly:101264348|pathogen-inducible salicylic acid glucosyltransferase [EC:2.4.1.-]	GO:0043231//intracellular membrane-bounded organelle	GO:0080043//quercetin 3-O-glucosyltransferase activity;GO:0080044//quercetin 7-O-glucosyltransferase activity	GO:0009813//flavonoid biosynthetic process;GO:0052696//flavonoid glucuronidation	gi|937898849|dbj|BAS74829.1|/0/Os01g0805500 [Oryza sativa Japonica Group]
OS02G0206100	flavonoid	0.71	1.15	2.58	2.35	6.15	5.36	5.68	4.23	2.34	2.62	UDP-glycosyltransferase 73C3	K13496|1|7e-138|413|pda:103708834|UDP-glucosyl transferase 73C [EC:2.4.1.-]	GO:0009536//plastid	GO:0080043//quercetin 3-O-glucosyltransferase activity;GO:0080044//quercetin 7-O-glucosyltransferase activity	GO:0009813//flavonoid biosynthetic process;GO:0052696//flavonoid glucuronidation	gi|255670703|dbj|BAF08165.2|/0/Os02g0206100 [Oryza sativa Japonica Group]
OS02G0217400	flavonoid	0.7	5.38	1.74	1.4	5.2	8.08	2.99	6.51	2.34	0.88	premnaspirodiene oxygenase	K15472|1|3e-126|383|sot:102603857|premnaspirodiene oxygenase [EC:1.14.13.121]!K17854|3|8e-116|357|egr:104417836|cytochrome P450, family 2, subfamily K!K14985|4|5e-111|344|mtr:MTR_5g094570|26-hydroxylase [EC:1.14.-.-]!K13267|5|4e-105|328|gmx:100814284|flavonoid 6-hydroxylase [EC:1.14.13.-]	GO:0016020//membrane;GO:0016023//cytoplasmic, membrane-bounded vesicle	GO:0005506//iron ion binding;GO:0016709//oxidoreductase activity, acting on paired donors, with incorporation or reduction of molecular oxygen, NAD(P)H as one donor, and incorporation of one atom of oxygen;GO:0020037//heme binding	GO:0044550//secondary metabolite biosynthetic process;GO:0055114//oxidation-reduction process	gi|113535829|dbj|BAF08212.1|/0/Os02g0217400 [Oryza sativa Japonica Group]
OS02G0755900	flavonoid	0.66	0.53	6.63	5.49	8.32	7.77	5.69	2.99	2.46	3.69	7-deoxyloganetin glucosyltransferase	K13030|1|4e-150|442|sbi:SORBI_01g001220|cyanohydrin beta-glucosyltransferase [EC:2.4.1.85]!K00699|4|4e-80|261|sly:101262190|glucuronosyltransferase [EC:2.4.1.17]!K13692|5|6e-80|261|csv:101203684|UDP-glucose:(indol-3-yl)acetate beta-D-glucosyltransferase [EC:2.4.1.121]	GO:0043231//intracellular membrane-bounded organelle	GO:0080043//quercetin 3-O-glucosyltransferase activity;GO:0080044//quercetin 7-O-glucosyltransferase activity	GO:0009813//flavonoid biosynthetic process;GO:0052696//flavonoid glucuronidation	gi|937905937|dbj|BAS80991.1|/0/Os02g0755900, partial [Oryza sativa Japonica Group]
OS04G0506000	flavonoid	0.64	0.98	4.77	3.22	3.77	4.14	9.62	8.87	3.29	2.8	-	K13496|1|2e-78|258|atr:18438291|UDP-glucosyl transferase 73C [EC:2.4.1.-]	GO:0043231//intracellular membrane-bounded organelle	GO:0008194//UDP-glycosyltransferase activity;GO:0016758//transferase activity, transferring hexosyl groups	GO:0009813//flavonoid biosynthetic process;GO:0052696//flavonoid glucuronidation	gi|1002263744|ref|XP_015636212.1|/0/PREDICTED: LOW QUALITY PROTEIN: probable leucine-rich repeat receptor-like protein kinase At5g63930 [Oryza sativa Japonica Group]
OS04G0556500	flavonoid	0.61	1.34	1.17	0.89	2.61	2.76	0.51	0.38	0.34	0.68	cis-zeatin O-glucosyltransferase 1	K13495|1|0.0|817|dosa:Os04t0556500-01|cis-zeatin O-glucosyltransferase [EC:2.4.1.215]	GO:0043231//intracellular membrane-bounded organelle	GO:0008194//UDP-glycosyltransferase activity;GO:0016758//transferase activity, transferring hexosyl groups	GO:0009813//flavonoid biosynthetic process;GO:0052696//flavonoid glucuronidation	gi|38345593|emb|CAD41646.2|/0/OSJNBb0012E24.11 [Oryza sativa Japonica Group]
OS01G0176000	flavonoid	0.58	1.13	0.4	1.33	0.97	1.38	2.38	1.64	1.4	0.79	UDP-glycosyltransferase 73C6	K13496|1|0.0|1011|dosa:Os01t0176000-01|UDP-glucosyl transferase 73C [EC:2.4.1.-]	GO:0043231//intracellular membrane-bounded organelle	GO:0080043//quercetin 3-O-glucosyltransferase activity;GO:0080044//quercetin 7-O-glucosyltransferase activity	GO:0009813//flavonoid biosynthetic process;GO:0052696//flavonoid glucuronidation	gi|113531708|dbj|BAF04091.1|/0/Os01g0176000 [Oryza sativa Japonica Group]
OS01G0686300	flavonoid	0.54	0.88	0.79	1.37	1.58	2.1	0.65	0.62	0.68	0.39	cinnamate beta-D-glucosyltransferase	K13692|1|6e-67|229|atr:18421910|UDP-glucose:(indol-3-yl)acetate beta-D-glucosyltransferase [EC:2.4.1.121]!K13068|5|3e-61|214|crb:CARUB_v10013531mg|sinapate 1-glucosyltransferase [EC:2.4.1.120]	GO:0043231//intracellular membrane-bounded organelle	GO:0080043//quercetin 3-O-glucosyltransferase activity;GO:0080044//quercetin 7-O-glucosyltransferase activity	GO:0009813//flavonoid biosynthetic process;GO:0052696//flavonoid glucuronidation	gi|113533436|dbj|BAF05819.1|/0/Os01g0686300 [Oryza sativa Japonica Group]
OS01G0734600	flavonoid	0.53	1	0.54	0.57	1.53	1.32	3.52	1.12	1.23	1.22	anthocyanidin 5,3-O-glucosyltransferase	K12938|1|3e-95|303|fve:101302986|anthocyanidin 5,3-O-glucosyltransferase [EC:2.4.1.-]!K08237|2|4e-81|266|atr:18448121|hydroquinone glucosyltransferase [EC:2.4.1.218]	GO:0043231//intracellular membrane-bounded organelle	GO:0080043//quercetin 3-O-glucosyltransferase activity;GO:0080044//quercetin 7-O-glucosyltransferase activity	GO:0009813//flavonoid biosynthetic process;GO:0052696//flavonoid glucuronidation	gi|113533697|dbj|BAF06080.1|/0/Os01g0734600 [Oryza sativa Japonica Group]
OS04G0271700	flavonoid	0.52	0.49	0.81	0.61	2.74	2.57	1.19	0.98	0.13	0.2	UDP-glycosyltransferase 92A1	K13496|1|3e-69|235|atr:18438318|UDP-glucosyl transferase 73C [EC:2.4.1.-]	GO:0043231//intracellular membrane-bounded organelle	GO:0008194//UDP-glycosyltransferase activity;GO:0016758//transferase activity, transferring hexosyl groups	GO:0009813//flavonoid biosynthetic process;GO:0052696//flavonoid glucuronidation	gi|38344083|emb|CAE01743.2|/0/OSJNBb0056F09.6 [Oryza sativa Japonica Group]
OS04G0525100	flavonoid	0.49	0.95	0.91	1.04	1.19	0.89	1.73	2.73	1.13	1.03	UDP-glycosyltransferase 82A1	K13692|1|4e-41|158|atr:18421910|UDP-glucose:(indol-3-yl)acetate beta-D-glucosyltransferase [EC:2.4.1.121]!K13228|3|1e-40|156|zma:100274317|UDP-glucosyltransferase BX9 [EC:2.4.1.202]!K13493|5|1e-39|153|aly:ARALYDRAFT_325212|cytokinin-N-glucosyltransferase [EC:2.4.1.-]	GO:0043231//intracellular membrane-bounded organelle	GO:0080043//quercetin 3-O-glucosyltransferase activity;GO:0080044//quercetin 7-O-glucosyltransferase activity	GO:0009813//flavonoid biosynthetic process;GO:0052696//flavonoid glucuronidation	gi|113564927|dbj|BAF15270.1|/0/Os04g0525100, partial [Oryza sativa Japonica Group]
OS02G0589450	flavonoid	0.48	0	0	0	0.09	0	2.43	0	0	0	-	-	-	GO:0035251//UDP-glucosyltransferase activity	GO:0009812//flavonoid metabolic process	gi|255671039|dbj|BAF09193.2|/1.23406e-85/Os02g0589400 [Oryza sativa Japonica Group]
OS02G0185766	flavonoid	0.46	0.61	5.58	4.9	4.6	6.54	5.84	10.3	0.81	0.55	-	K16083|1|5e-101|243|dosa:Os02t0570500-01|ent-isokaurene C2-hydroxylase [EC:1.14.13.143]!K13267|5|7e-96|230|gmx:100814284|flavonoid 6-hydroxylase [EC:1.14.13.-]	GO:0016021//integral component of membrane;GO:0016023//cytoplasmic, membrane-bounded vesicle	GO:0005506//iron ion binding;GO:0016709//oxidoreductase activity, acting on paired donors, with incorporation or reduction of molecular oxygen, NAD(P)H as one donor, and incorporation of one atom of oxygen;GO:0020037//heme binding	GO:0044550//secondary metabolite biosynthetic process;GO:0055114//oxidation-reduction process	gi|1002241163|ref|XP_015624875.1|/0/PREDICTED: germacrene A oxidase [Oryza sativa Japonica Group]
OS10G0178500	flavonoid	0.43	0.74	1.54	1.17	2.2	1.71	9.58	1.85	1.86	2.03	UDP-glycosyltransferase 73C1	K13496|1|1e-151|447|egu:105040214|UDP-glucosyl transferase 73C [EC:2.4.1.-]	GO:0043231//intracellular membrane-bounded organelle	GO:0008194//UDP-glycosyltransferase activity;GO:0016758//transferase activity, transferring hexosyl groups	GO:0009813//flavonoid biosynthetic process;GO:0052696//flavonoid glucuronidation	gi|113638856|dbj|BAF26161.1|/0/Os10g0178500 [Oryza sativa Japonica Group]
OS06G0593200	flavonoid	0.41	0.76	2.87	2.06	1.16	1.22	1.53	1.23	0.97	0.9	cyanidin 3-O-rutinoside 5-O-glucosyltransferase	K12338|1|2e-97|307|vvi:100260080|anthocyanidin 3-O-glucoside 5-O-glucosyltransferase [EC:2.4.1.298]!K13692|5|1e-83|271|aly:ARALYDRAFT_887739|UDP-glucose:(indol-3-yl)acetate beta-D-glucosyltransferase [EC:2.4.1.121]	GO:0043231//intracellular membrane-bounded organelle	GO:0080043//quercetin 3-O-glucosyltransferase activity;GO:0080044//quercetin 7-O-glucosyltransferase activity	GO:0009813//flavonoid biosynthetic process;GO:0052696//flavonoid glucuronidation	gi|113596016|dbj|BAF19890.1|/0/Os06g0593200 [Oryza sativa Japonica Group]
OS04G0206000	flavonoid	0.4	0.54	0.2	0.67	1.23	1.88	2.22	1.11	0.86	1.13	UDP-glycosyltransferase 74F2	K13691|1|6e-110|332|sita:101768333|pathogen-inducible salicylic acid glucosyltransferase [EC:2.4.1.-]	GO:0043231//intracellular membrane-bounded organelle	GO:0080043//quercetin 3-O-glucosyltransferase activity;GO:0080044//quercetin 7-O-glucosyltransferase activity	GO:0009813//flavonoid biosynthetic process;GO:0052696//flavonoid glucuronidation	gi|937913178|dbj|BAS88097.1|/0/Os04g0206000, partial [Oryza sativa Japonica Group]
OS02G0755600	flavonoid	0.4	0.33	1.12	0.86	1.89	1.96	4.19	2.16	0.58	0.39	7-deoxyloganetin glucosyltransferase	K13030|1|4e-145|430|sbi:SORBI_01g001220|cyanohydrin beta-glucosyltransferase [EC:2.4.1.85]!K13691|4|6e-82|266|pper:PRUPE_ppa005475mg|pathogen-inducible salicylic acid glucosyltransferase [EC:2.4.1.-]	GO:0016021//integral component of membrane;GO:0043231//intracellular membrane-bounded organelle	GO:0080043//quercetin 3-O-glucosyltransferase activity;GO:0080044//quercetin 7-O-glucosyltransferase activity	GO:0009813//flavonoid biosynthetic process;GO:0052696//flavonoid glucuronidation	gi|1002238581|ref|XP_015623508.1|/0/PREDICTED: 7-deoxyloganetin glucosyltransferase [Oryza sativa Japonica Group]
OS07G0490100	flavonoid	0.4	0.2	1.49	0.77	2.11	1.53	2.11	1.67	0.38	0.34	7-deoxyloganetic acid glucosyltransferase	K13030|1|9e-68|230|sbi:SORBI_01g001220|cyanohydrin beta-glucosyltransferase [EC:2.4.1.85]!K13493|2|1e-61|213|eus:EUTSA_v10013513mg|cytokinin-N-glucosyltransferase [EC:2.4.1.-]	GO:0016023//cytoplasmic, membrane-bounded vesicle	GO:0080043//quercetin 3-O-glucosyltransferase activity;GO:0080044//quercetin 7-O-glucosyltransferase activity	GO:0009813//flavonoid biosynthetic process;GO:0052696//flavonoid glucuronidation	gi|113611207|dbj|BAF21585.1|/0/Os07g0490100 [Oryza sativa Japonica Group]
OS02G0188000	flavonoid	0.39	0.8	6.41	4.59	4.36	6.02	29.79	4.1	2.59	4.3	cinnamate beta-D-glucosyltransferase	K13692|1|2e-113|348|atr:18436964|UDP-glucose:(indol-3-yl)acetate beta-D-glucosyltransferase [EC:2.4.1.121]!K08236|4|5e-107|332|cic:CICLE_v10028247mg|limonoid glucosyltransferase [EC:2.4.1.210]	GO:0043231//intracellular membrane-bounded organelle	GO:0080043//quercetin 3-O-glucosyltransferase activity;GO:0080044//quercetin 7-O-glucosyltransferase activity	GO:0009813//flavonoid biosynthetic process;GO:0052696//flavonoid glucuronidation	gi|113535664|dbj|BAF08047.1|/0/Os02g0188000 [Oryza sativa Japonica Group]
OS09G0518200	flavonoid	0.36	1.77	1.56	1.9	4.58	4.26	4.75	5.1	3.31	3.24	crocetin glucosyltransferase 2	K13691|1|0.0|953|dosa:Os09t0518200-01|pathogen-inducible salicylic acid glucosyltransferase [EC:2.4.1.-]	GO:0043231//intracellular membrane-bounded organelle	GO:0080043//quercetin 3-O-glucosyltransferase activity;GO:0080044//quercetin 7-O-glucosyltransferase activity	GO:0009813//flavonoid biosynthetic process;GO:0052696//flavonoid glucuronidation	gi|113631918|dbj|BAF25599.1|/0/Os09g0518200 [Oryza sativa Japonica Group]
OS11G0599200	flavonoid	0.35	0.66	1.32	0.94	1.94	3.55	50.64	3.13	2.17	3.39	UDP-glycosyltransferase 72B3	K08237|1|0.0|869|dosa:Os11t0599200-01|hydroquinone glucosyltransferase [EC:2.4.1.218]	GO:0043231//intracellular membrane-bounded organelle	GO:0080043//quercetin 3-O-glucosyltransferase activity;GO:0080044//quercetin 7-O-glucosyltransferase activity	GO:0009813//flavonoid biosynthetic process;GO:0052696//flavonoid glucuronidation	gi|77551916|gb|ABA94713.1|/0/UDP-glucoronosyl and UDP-glucosyl transferase family protein, expressed [Oryza sativa Japonica Group]
OS07G0564100	flavonoid	0.34	1.01	1.59	1.56	3.79	4.71	20.98	6.66	4.22	4.18	anthocyanidin 3-O-glucosyltransferase 2	K08237|1|4e-107|332|atr:18448121|hydroquinone glucosyltransferase [EC:2.4.1.218]	GO:0043231//intracellular membrane-bounded organelle	GO:0080043//quercetin 3-O-glucosyltransferase activity;GO:0080044//quercetin 7-O-glucosyltransferase activity	GO:0009813//flavonoid biosynthetic process;GO:0052696//flavonoid glucuronidation	gi|113611537|dbj|BAF21915.1|/0/Os07g0564100 [Oryza sativa Japonica Group]
OS01G0697100	flavonoid	0.32	0.72	1.84	1.85	2.63	2.78	3.5	10.06	2.08	1.38	UDP-glycosyltransferase 88B1	K12938|1|2e-123|374|fve:101302986|anthocyanidin 5,3-O-glucosyltransferase [EC:2.4.1.-]!K08237|2|4e-108|335|gmx:100804631|hydroquinone glucosyltransferase [EC:2.4.1.218]!K13263|4|1e-104|326|gmx:100101902|isoflavone 7-O-glucosyltransferase [EC:2.4.1.170]	GO:0016021//integral component of membrane;GO:0043231//intracellular membrane-bounded organelle	GO:0003676//nucleic acid binding;GO:0008168//methyltransferase activity;GO:0080043//quercetin 3-O-glucosyltransferase activity;GO:0080044//quercetin 7-O-glucosyltransferase activity	GO:0009813//flavonoid biosynthetic process;GO:0032259//methylation;GO:0052696//flavonoid glucuronidation	gi|22535568|dbj|BAC10743.1|/0/glucosyltransferase-like [Oryza sativa Japonica Group]
OS01G0179600	flavonoid	0.32	2.24	2.12	2.54	3.18	4.71	80.66	9.53	5.86	7.11	crocetin glucosyltransferase, chloroplastic	K12338|1|4e-92|292|sot:102587964|anthocyanidin 3-O-glucoside 5-O-glucosyltransferase [EC:2.4.1.298]	GO:0043231//intracellular membrane-bounded organelle	GO:0080043//quercetin 3-O-glucosyltransferase activity;GO:0080044//quercetin 7-O-glucosyltransferase activity	GO:0009813//flavonoid biosynthetic process;GO:0052696//flavonoid glucuronidation	gi|255672934|dbj|BAF04115.2|/0/Os01g0179600 [Oryza sativa Japonica Group]
OS05G0499600	flavonoid	0.31	0.79	4.14	2.77	6.11	6.61	6.66	4.59	2.89	2.34	UDP-glycosyltransferase 73C5	K13496|1|1e-56|201|egr:104438941|UDP-glucosyl transferase 73C [EC:2.4.1.-]	GO:0043231//intracellular membrane-bounded organelle	GO:0080043//quercetin 3-O-glucosyltransferase activity;GO:0080044//quercetin 7-O-glucosyltransferase activity	GO:0009813//flavonoid biosynthetic process;GO:0052696//flavonoid glucuronidation	gi|113579509|dbj|BAF17872.1|/0/Os05g0499600 [Oryza sativa Japonica Group]
OS05G0177500	flavonoid	0.31	0.29	1.37	1.05	2.48	2.82	1.02	0.98	0.93	0.7	UDP-glycosyltransferase 73E1	K13496|1|4e-126|384|egu:105040214|UDP-glucosyl transferase 73C [EC:2.4.1.-]	GO:0043231//intracellular membrane-bounded organelle	GO:0008194//UDP-glycosyltransferase activity	GO:0009813//flavonoid biosynthetic process;GO:0052696//flavonoid glucuronidation	gi|255676075|dbj|BAF16711.2|/0/Os05g0177500 [Oryza sativa Japonica Group]
OS01G0841700	flavonoid	0.3	0.39	0.09	0.25	0.96	4	2.89	2.79	1.18	0.63	-	K05402|1|4e-13|69.3|pop:POPTR_0009s10070g|toll-interacting protein!K12486|2|5e-10|62.0|bvg:104901231|stromal membrane-associated protein	GO:0005737//cytoplasm;GO:0005886//plasma membrane	GO:0005544//calcium-dependent phospholipid binding	GO:0006612//protein targeting to membrane;GO:0009963//positive regulation of flavonoid biosynthetic process;GO:0010363//regulation of plant-type hypersensitive response	gi|2920839|gb|AAC04628.1|/8.17445e-110/Os-FIERG2 gene product [Oryza sativa]
OS06G0288300	flavonoid	0.28	0.14	0.51	0.43	0.68	0.84	20.84	8.82	0.67	0.42	UDP-glycosyltransferase 708A6	K08237|1|3e-55|196|obr:102718523|hydroquinone glucosyltransferase [EC:2.4.1.218]	GO:0043231//intracellular membrane-bounded organelle	GO:0080043//quercetin 3-O-glucosyltransferase activity;GO:0080044//quercetin 7-O-glucosyltransferase activity	GO:0009813//flavonoid biosynthetic process;GO:0052696//flavonoid glucuronidation	gi|90969898|gb|ABE02743.1|/0/UDP-glycosyltransferase-like protein [Oryza sativa Japonica Group]
OS04G0556400	flavonoid	0.27	0.24	0.43	0.52	0.75	1.14	2.89	1.6	1.17	2.05	-	K13495|1|0.0|553|bdi:100841697|cis-zeatin O-glucosyltransferase [EC:2.4.1.215]	GO:0043231//intracellular membrane-bounded organelle	GO:0008194//UDP-glycosyltransferase activity;GO:0016758//transferase activity, transferring hexosyl groups	GO:0009813//flavonoid biosynthetic process;GO:0052696//flavonoid glucuronidation	gi|125549300|gb|EAY95122.1|/0/hypothetical protein OsI_16939 [Oryza sativa Indica Group]
OS03G0757600	flavonoid	0.24	0.44	0.58	0.75	0.68	0.48	0.94	1.06	0.64	0.43	UDP-glycosyltransferase 83A1	K13691|1|5e-67|226|cic:CICLE_v10015147mg|pathogen-inducible salicylic acid glucosyltransferase [EC:2.4.1.-]!K13692|4|6e-63|215|cam:101496472|UDP-glucose:(indol-3-yl)acetate beta-D-glucosyltransferase [EC:2.4.1.121]	GO:0043231//intracellular membrane-bounded organelle	GO:0080043//quercetin 3-O-glucosyltransferase activity;GO:0080044//quercetin 7-O-glucosyltransferase activity	GO:0009813//flavonoid biosynthetic process;GO:0052696//flavonoid glucuronidation	gi|113549797|dbj|BAF13240.1|/0/Os03g0757600 [Oryza sativa Japonica Group]
OS04G0451200	flavonoid	0.24	0.6	0.5	0.48	1.14	1.29	3.63	2.74	1.51	0.89	7-deoxyloganetin glucosyltransferase	K13030|1|4e-102|271|sbi:SORBI_01g001220|cyanohydrin beta-glucosyltransferase [EC:2.4.1.85]	GO:0043231//intracellular membrane-bounded organelle	GO:0080043//quercetin 3-O-glucosyltransferase activity;GO:0080044//quercetin 7-O-glucosyltransferase activity	GO:0009813//flavonoid biosynthetic process;GO:0052696//flavonoid glucuronidation	gi|38569188|emb|CAD40841.3|/0/OSJNBa0086B14.13 [Oryza sativa Japonica Group]
OS09G0441400	flavonoid	0.23	1.11	0.95	0.54	2.12	4.14	38.26	3.38	5.31	3.26	cytochrome P450 71A1	K05280|1|3e-146|435|vvi:100263810|flavonoid 3'-monooxygenase [EC:1.14.13.21]	GO:0016021//integral component of membrane	GO:0005506//iron ion binding;GO:0016709//oxidoreductase activity, acting on paired donors, with incorporation or reduction of molecular oxygen, NAD(P)H as one donor, and incorporation of one atom of oxygen;GO:0020037//heme binding	GO:0044550//secondary metabolite biosynthetic process;GO:0055114//oxidation-reduction process	gi|113631518|dbj|BAF25199.1|/0/Os09g0441400 [Oryza sativa Japonica Group]
OS02G0206550	flavonoid	0.21	0	0	2.01	2.94	0.42	0	0	0	2.3	-	K13496|1|5e-58|194|pda:103708834|UDP-glucosyl transferase 73C [EC:2.4.1.-]	GO:0009536//plastid	GO:0080043//quercetin 3-O-glucosyltransferase activity;GO:0080044//quercetin 7-O-glucosyltransferase activity	GO:0009813//flavonoid biosynthetic process;GO:0052696//flavonoid glucuronidation	gi|937902506|dbj|BAS77560.1|/1.28704e-157/Os02g0206400 [Oryza sativa Japonica Group]
OS02G0578300	flavonoid	0.19	0.31	1.33	0.74	1.48	0.66	2.28	2.56	1	0.66	7-deoxyloganetin glucosyltransferase	K13030|1|2e-113|350|sbi:SORBI_01g001220|cyanohydrin beta-glucosyltransferase [EC:2.4.1.85]!K00699|4|1e-65|224|sly:101262190|glucuronosyltransferase [EC:2.4.1.17]!K13228|5|3e-61|213|zma:100274317|UDP-glucosyltransferase BX9 [EC:2.4.1.202]	GO:0043231//intracellular membrane-bounded organelle	GO:0080043//quercetin 3-O-glucosyltransferase activity;GO:0080044//quercetin 7-O-glucosyltransferase activity	GO:0009813//flavonoid biosynthetic process;GO:0052696//flavonoid glucuronidation	gi|113536756|dbj|BAF09139.1|/0/Os02g0578300 [Oryza sativa Japonica Group]
OS09G0517900	flavonoid	0.19	0.61	0.54	0.51	2.5	1.91	0.47	0.76	0.07	0	UDP-glycosyltransferase 74F2	K13691|1|0.0|754|dosa:Os09t0517900-01|pathogen-inducible salicylic acid glucosyltransferase [EC:2.4.1.-]	GO:0043231//intracellular membrane-bounded organelle	GO:0080043//quercetin 3-O-glucosyltransferase activity;GO:0080044//quercetin 7-O-glucosyltransferase activity	GO:0009813//flavonoid biosynthetic process;GO:0052696//flavonoid glucuronidation	gi|113631916|dbj|BAF25597.1|/0/Os09g0517900 [Oryza sativa Japonica Group]
OS06G0155500	flavonoid	0.18	0.22	0.51	0.75	1.32	0.84	7.34	0.92	0.92	1.11	3'-N-debenzoyl-2'-deoxytaxol N-benzoyltransferase	K15400|1|2e-52|186|cam:101506221|omega-hydroxypalmitate O-feruloyl transferase [EC:2.3.1.188]	-	GO:0016747//transferase activity, transferring acyl groups other than amino-acyl groups	GO:0009611//response to wounding;GO:0009627//systemic acquired resistance;GO:0009805//coumarin biosynthetic process;GO:0009963//positive regulation of flavonoid biosynthetic process;GO:0034976//response to endoplasmic reticulum stress	gi|113594891|dbj|BAF18765.1|/0/Os06g0155500 [Oryza sativa Japonica Group]
OS02G0242900	flavonoid	0.18	0.67	4.21	3.64	3.88	4.83	3.81	14	2.12	1.25	UDP-glycosyltransferase 72B1	K08237|1|0.0|652|dosa:Os02t0242900-00|hydroquinone glucosyltransferase [EC:2.4.1.218]	GO:0043231//intracellular membrane-bounded organelle	GO:0080043//quercetin 3-O-glucosyltransferase activity;GO:0080044//quercetin 7-O-glucosyltransferase activity	GO:0009813//flavonoid biosynthetic process;GO:0052696//flavonoid glucuronidation	gi|937902796|dbj|BAS77850.1|/0/Os02g0242900, partial [Oryza sativa Japonica Group]
OS01G0735900	flavonoid	0.17	0.41	0.23	0.6	1.06	1.66	2.83	4.09	1.67	0.8	UDP-glycosyltransferase 88B1	K12938|1|2e-93|296|fve:101302986|anthocyanidin 5,3-O-glucosyltransferase [EC:2.4.1.-]!K08237|2|7e-90|286|atr:18448121|hydroquinone glucosyltransferase [EC:2.4.1.218]	GO:0043231//intracellular membrane-bounded organelle	GO:0080043//quercetin 3-O-glucosyltransferase activity;GO:0080044//quercetin 7-O-glucosyltransferase activity	GO:0009813//flavonoid biosynthetic process;GO:0052696//flavonoid glucuronidation	gi|1002226315|ref|XP_015626261.1|/0/PREDICTED: UDP-glycosyltransferase 88B1 [Oryza sativa Japonica Group]
OS07G0503900	flavonoid	0.17	0.16	0.35	0.26	1.41	1.81	5.63	0.72	0.51	0.82	anthocyanidin 3-O-glucosyltransferase 2	K08237|1|3e-99|313|atr:18448124|hydroquinone glucosyltransferase [EC:2.4.1.218]!K12938|3|3e-77|255|fve:101302986|anthocyanidin 5,3-O-glucosyltransferase [EC:2.4.1.-]	GO:0016023//cytoplasmic, membrane-bounded vesicle	GO:0080043//quercetin 3-O-glucosyltransferase activity;GO:0080044//quercetin 7-O-glucosyltransferase activity	GO:0009813//flavonoid biosynthetic process;GO:0052696//flavonoid glucuronidation	gi|113611267|dbj|BAF21645.1|/0/Os07g0503900 [Oryza sativa Japonica Group]
OS03G0757000	flavonoid	0.17	0.11	0.89	0.8	1.01	1.41	12.98	0.5	0.27	0.14	UDP-glycosyltransferase 83A1	K13692|1|3e-51|183|atr:18444827|UDP-glucose:(indol-3-yl)acetate beta-D-glucosyltransferase [EC:2.4.1.121]!K13691|2|2e-50|181|fve:101311072|pathogen-inducible salicylic acid glucosyltransferase [EC:2.4.1.-]!K11820|4|4e-50|179|jcu:105640428|N-hydroxythioamide S-beta-glucosyltransferase [EC:2.4.1.195]	GO:0043231//intracellular membrane-bounded organelle	GO:0080043//quercetin 3-O-glucosyltransferase activity;GO:0080044//quercetin 7-O-glucosyltransferase activity	GO:0009813//flavonoid biosynthetic process;GO:0052696//flavonoid glucuronidation	gi|255674910|dbj|BAF13234.2|/0/Os03g0757000, partial [Oryza sativa Japonica Group]
OS02G0503100	flavonoid	0.16	0.19	0.7	0.68	0.58	1.4	23.29	1.6	1.7	1.3	cytochrome P450 71A1	K05280|1|1e-97|265|sot:102593656|flavonoid 3'-monooxygenase [EC:1.14.13.21]	GO:0016021//integral component of membrane	GO:0005506//iron ion binding;GO:0016709//oxidoreductase activity, acting on paired donors, with incorporation or reduction of molecular oxygen, NAD(P)H as one donor, and incorporation of one atom of oxygen;GO:0020037//heme binding	GO:0044550//secondary metabolite biosynthetic process;GO:0055114//oxidation-reduction process	gi|937903749|dbj|BAS78803.1|/0/Os02g0503100 [Oryza sativa Japonica Group]
OS04G0206700	flavonoid	0.16	0.08	0.42	0.37	0.64	0.91	5.93	6.74	0.56	0.58	UDP-glycosyltransferase 74F2	K13691|1|2e-162|474|sita:101766716|pathogen-inducible salicylic acid glucosyltransferase [EC:2.4.1.-]	GO:0043231//intracellular membrane-bounded organelle	GO:0080043//quercetin 3-O-glucosyltransferase activity;GO:0080044//quercetin 7-O-glucosyltransferase activity	GO:0009813//flavonoid biosynthetic process;GO:0052696//flavonoid glucuronidation	gi|937913187|dbj|BAS88106.1|/0/Os04g0206700 [Oryza sativa Japonica Group]
OS03G0693650	flavonoid	0.16	0.33	0.29	0.39	0.56	1.25	0	1.3	0.17	0.57	-	K13692|1|0.0|426|dosa:Os03t0693600-00|UDP-glucose:(indol-3-yl)acetate beta-D-glucosyltransferase [EC:2.4.1.121]	GO:0043231//intracellular membrane-bounded organelle	GO:0047215//indole-3-acetate beta-glucosyltransferase activity;GO:0080043//quercetin 3-O-glucosyltransferase activity;GO:0080044//quercetin 7-O-glucosyltransferase activity	GO:0009813//flavonoid biosynthetic process;GO:0052696//flavonoid glucuronidation	gi|937910941|dbj|BAS85861.1|/0/Os03g0693600 [Oryza sativa Japonica Group]
OS07G0503300	flavonoid	0.16	0.26	0.52	0.56	1.44	3.11	24.17	3.66	3.85	5.63	anthocyanidin 3-O-glucosyltransferase 2	K08237|1|9e-90|287|atr:18448121|hydroquinone glucosyltransferase [EC:2.4.1.218]!K12938|3|1e-84|274|fve:101302986|anthocyanidin 5,3-O-glucosyltransferase [EC:2.4.1.-]	GO:0043231//intracellular membrane-bounded organelle	GO:0080043//quercetin 3-O-glucosyltransferase activity;GO:0080044//quercetin 7-O-glucosyltransferase activity	GO:0009813//flavonoid biosynthetic process;GO:0052696//flavonoid glucuronidation	gi|113611262|dbj|BAF21640.1|/0/Os07g0503300 [Oryza sativa Japonica Group]
OS03G0367101	flavonoid	0.15	1.09	3.12	1.24	3.34	6.62	73.37	1.3	2.5	2.91	flavonoid 3',5'-hydroxylase 1	K13083|1|3e-141|403|dosa:Os03t0367101-00|flavonoid 3',5'-hydroxylase [EC:1.14.13.88]	GO:0016020//membrane	GO:0005506//iron ion binding;GO:0016709//oxidoreductase activity, acting on paired donors, with incorporation or reduction of molecular oxygen, NAD(P)H as one donor, and incorporation of one atom of oxygen;GO:0020037//heme binding	GO:0044550//secondary metabolite biosynthetic process;GO:0055114//oxidation-reduction process	gi|937909410|dbj|BAS84330.1|/3.21468e-140/Os03g0367101, partial [Oryza sativa Japonica Group]
OS04G0320700	flavonoid	0.14	0.15	1.3	1.01	1.1	1.67	21.61	2.55	0.45	0.66	7-deoxyloganetin glucosyltransferase	K13030|1|7e-119|362|sbi:SORBI_01g001220|cyanohydrin beta-glucosyltransferase [EC:2.4.1.85]!K00699|4|1e-63|218|sly:101262190|glucuronosyltransferase [EC:2.4.1.17]!K13692|5|1e-63|218|rcu:RCOM_1154190|UDP-glucose:(indol-3-yl)acetate beta-D-glucosyltransferase [EC:2.4.1.121]	GO:0043231//intracellular membrane-bounded organelle	GO:0080043//quercetin 3-O-glucosyltransferase activity;GO:0080044//quercetin 7-O-glucosyltransferase activity	GO:0009813//flavonoid biosynthetic process;GO:0052696//flavonoid glucuronidation	gi|937913654|dbj|BAS88573.1|/0/Os04g0320700, partial [Oryza sativa Japonica Group]
OS04G0319800	flavonoid	0.13	0.22	0.91	1.13	0.44	0.54	1.42	3.05	0.48	0.08	7-deoxyloganetin glucosyltransferase	K13030|1|6e-120|365|sbi:SORBI_01g001220|cyanohydrin beta-glucosyltransferase [EC:2.4.1.85]!K00699|4|3e-72|241|sly:101262190|glucuronosyltransferase [EC:2.4.1.17]!K13691|5|2e-61|212|egu:105034988|pathogen-inducible salicylic acid glucosyltransferase [EC:2.4.1.-]	GO:0005739//mitochondrion	GO:0080043//quercetin 3-O-glucosyltransferase activity;GO:0080044//quercetin 7-O-glucosyltransferase activity	GO:0009813//flavonoid biosynthetic process;GO:0052696//flavonoid glucuronidation	gi|38344776|emb|CAE01502.2|/0/OSJNBb0026L04.7 [Oryza sativa Japonica Group]
OS11G0444000	flavonoid	0.13	0.02	0.04	0.03	0.12	0.33	1.94	0	0.21	0.23	DIMBOA UDP-glucosyltransferase BX8	K13228|1|5e-147|432|zma:100274317|UDP-glucosyltransferase BX9 [EC:2.4.1.202]!K13227|2|7e-125|375|zma:100277344|UDP-glucosyltransferase BX8 [EC:2.4.1.202]!K00699|3|4e-112|343|sly:101262190|glucuronosyltransferase [EC:2.4.1.17]!K13493|4|2e-100|312|eus:EUTSA_v10013500mg|cytokinin-N-glucosyltransferase [EC:2.4.1.-]	GO:0005739//mitochondrion	GO:0080043//quercetin 3-O-glucosyltransferase activity;GO:0080044//quercetin 7-O-glucosyltransferase activity	GO:0009813//flavonoid biosynthetic process;GO:0052696//flavonoid glucuronidation	gi|62734170|gb|AAX96279.1|/0/UDP-glucosyltransferase BX8 [Oryza sativa Japonica Group]
OS10G0166600	flavonoid	0.12	0	0.1	0.03	0.11	0.04	1.29	0	0.08	0.08	geraniol 8-hydroxylase	K00517|1|0.0|857|osa:4348172|!K05280|2|4e-106|330|mtr:MTR_3g025230|flavonoid 3'-monooxygenase [EC:1.14.13.21]!K07408|3|7e-106|329|pop:POPTR_0007s06240g|cytochrome P450, family 1, subfamily A, polypeptide 1 [EC:1.14.14.1]	GO:0016021//integral component of membrane;GO:0016023//cytoplasmic, membrane-bounded vesicle	GO:0005506//iron ion binding;GO:0016709//oxidoreductase activity, acting on paired donors, with incorporation or reduction of molecular oxygen, NAD(P)H as one donor, and incorporation of one atom of oxygen;GO:0020037//heme binding	GO:0044550//secondary metabolite biosynthetic process;GO:0055114//oxidation-reduction process	gi|110288666|gb|ABG65934.1|/0/Cytochrome P450 family protein, expressed [Oryza sativa Japonica Group]
OS07G0510400	flavonoid	0.12	0.11	0.17	0.09	0.22	0.51	1.62	0.25	0.26	0.19	anthocyanidin 3-O-glucosyltransferase 2	K08237|1|7e-98|308|atr:18448121|hydroquinone glucosyltransferase [EC:2.4.1.218]	GO:0043231//intracellular membrane-bounded organelle	GO:0080043//quercetin 3-O-glucosyltransferase activity;GO:0080044//quercetin 7-O-glucosyltransferase activity	GO:0009813//flavonoid biosynthetic process;GO:0052696//flavonoid glucuronidation	gi|113611290|dbj|BAF21668.1|/0/Os07g0510400 [Oryza sativa Japonica Group]
OS11G0461200	flavonoid	0.12	0.07	0.31	0.09	0.23	0.3	0.66	1.26	2.51	1.27	anthocyanidin 3-O-glucosyltransferase	K17193|1|3e-53|186|tcc:TCM_031649|anthocyanidin 3-O-glucoside 2'''-O-xylosyltransferase [EC:2.4.2.51]	GO:0043231//intracellular membrane-bounded organelle	GO:0080043//quercetin 3-O-glucosyltransferase activity;GO:0080044//quercetin 7-O-glucosyltransferase activity	GO:0009813//flavonoid biosynthetic process;GO:0052696//flavonoid glucuronidation	gi|937939042|dbj|BAT13955.1|/0/Os11g0461200, partial [Oryza sativa Japonica Group]
OS10G0442466	flavonoid	0.11	0	0.69	0.68	0.48	0	5.23	0.25	0.18	0.17	-	K11820|1|5e-51|177|pop:POPTR_0015s08330g|N-hydroxythioamide S-beta-glucosyltransferase [EC:2.4.1.195]!K13691|2|2e-50|176|egr:104425905|pathogen-inducible salicylic acid glucosyltransferase [EC:2.4.1.-]	GO:0043231//intracellular membrane-bounded organelle	GO:0080043//quercetin 3-O-glucosyltransferase activity;GO:0080044//quercetin 7-O-glucosyltransferase activity	GO:0009813//flavonoid biosynthetic process;GO:0052696//flavonoid glucuronidation	gi|255679442|dbj|BAF26610.2|/0/Os10g0442300, partial [Oryza sativa Japonica Group]
OS10G0331866	flavonoid	0.1	0.56	0.45	0.85	0.36	0.66	0.22	0.24	1.64	0.58	-	K13496|1|1e-56|199|atr:18438282|UDP-glucosyl transferase 73C [EC:2.4.1.-]!K13691|2|2e-56|197|pmum:103335041|pathogen-inducible salicylic acid glucosyltransferase [EC:2.4.1.-]	GO:0043231//intracellular membrane-bounded organelle	GO:0080043//quercetin 3-O-glucosyltransferase activity;GO:0080044//quercetin 7-O-glucosyltransferase activity	GO:0009813//flavonoid biosynthetic process;GO:0052696//flavonoid glucuronidation	gi|31431229|gb|AAP53037.1|/0/UDP-glucoronosyl and UDP-glucosyl transferase family protein [Oryza sativa Japonica Group]
OS09G0482860	flavonoid	0.1	0.12	0.61	0.21	0.26	0.64	2.13	0.25	0.06	0.11	-	K08237|1|3e-79|259|atr:18448121|hydroquinone glucosyltransferase [EC:2.4.1.218]!K12938|2|2e-77|254|fve:101302986|anthocyanidin 5,3-O-glucosyltransferase [EC:2.4.1.-]!K13263|4|1e-73|244|gmx:100101902|isoflavone 7-O-glucosyltransferase [EC:2.4.1.170]	GO:0016023//cytoplasmic, membrane-bounded vesicle	GO:0080043//quercetin 3-O-glucosyltransferase activity;GO:0080044//quercetin 7-O-glucosyltransferase activity	GO:0009813//flavonoid biosynthetic process;GO:0052696//flavonoid glucuronidation	gi|218202349|gb|EEC84776.1|/0/hypothetical protein OsI_31813 [Oryza sativa Indica Group]
OS07G0148200	flavonoid	0.1	0.09	0.57	0.45	0.15	0.12	1.37	0.29	0.06	0.11	anthocyanidin 3-O-glucosyltransferase	K12930|1|1e-140|417|sita:101786047|anthocyanidin 3-O-glucosyltransferase [EC:2.4.1.115]	GO:0043231//intracellular membrane-bounded organelle	GO:0080043//quercetin 3-O-glucosyltransferase activity;GO:0080044//quercetin 7-O-glucosyltransferase activity	GO:0009813//flavonoid biosynthetic process;GO:0052696//flavonoid glucuronidation	gi|113610427|dbj|BAF20805.1|/0/Os07g0148200 [Oryza sativa Japonica Group]
OS01G0638000	flavonoid	0.1	0.36	0.72	0.77	1.9	1.43	12.13	3.33	1.01	1.37	anthocyanin 3'-O-beta-glucosyltransferase	K13496|1|1e-106|334|vvi:100246560|UDP-glucosyl transferase 73C [EC:2.4.1.-]!K14595|2|7e-106|331|vvi:100248565|abscisate beta-glucosyltransferase [EC:2.4.1.263]	GO:0016021//integral component of membrane;GO:0043231//intracellular membrane-bounded organelle	GO:0080043//quercetin 3-O-glucosyltransferase activity;GO:0080044//quercetin 7-O-glucosyltransferase activity	GO:0009813//flavonoid biosynthetic process;GO:0052696//flavonoid glucuronidation	gi|15290080|dbj|BAB63773.1|/0/glucosyltransferase IS5a-like [Oryza sativa Japonica Group]
OS06G0593800	flavonoid	0.09	0.82	0.32	0.43	0.71	0.6	27.75	3.41	2.04	2.39	crocetin glucosyltransferase, chloroplastic	K12338|1|4e-102|319|vvi:100260080|anthocyanidin 3-O-glucoside 5-O-glucosyltransferase [EC:2.4.1.298]	GO:0043231//intracellular membrane-bounded organelle	GO:0080043//quercetin 3-O-glucosyltransferase activity;GO:0080044//quercetin 7-O-glucosyltransferase activity	GO:0009813//flavonoid biosynthetic process;GO:0052696//flavonoid glucuronidation	gi|113596017|dbj|BAF19891.1|/0/Os06g0593800 [Oryza sativa Japonica Group]
OS06G0282000	flavonoid	0.09	0.1	0.12	0.08	0.54	0.39	1.23	0.04	0.03	0.05	UDP-glycosyltransferase 89B2	K13496|1|3e-44|167|mus:103974307|UDP-glucosyl transferase 73C [EC:2.4.1.-]	GO:0043231//intracellular membrane-bounded organelle	GO:0080043//quercetin 3-O-glucosyltransferase activity;GO:0080044//quercetin 7-O-glucosyltransferase activity	GO:0009813//flavonoid biosynthetic process;GO:0052696//flavonoid glucuronidation	gi|255676932|dbj|BAH93444.1|/0/Os06g0282000 [Oryza sativa Japonica Group]
OS06G0102100	flavonoid	0.09	0.09	0.03	0	0.09	0.1	8.27	0.3	0.12	0.55	3,9-dihydroxypterocarpan 6A-monooxygenase	K13261|1|9e-127|387|gmx:100776878|3,9-dihydroxypterocarpan 6a-monooxygenase [EC:1.14.13.28]!K15814|2|6e-111|346|cam:101495076|beta-amyrin 24-hydroxylase [EC:1.14.99.43]!K05280|4|6e-99|315|pda:103708250|flavonoid 3'-monooxygenase [EC:1.14.13.21]	GO:0016021//integral component of membrane	GO:0005506//iron ion binding;GO:0016709//oxidoreductase activity, acting on paired donors, with incorporation or reduction of molecular oxygen, NAD(P)H as one donor, and incorporation of one atom of oxygen;GO:0020037//heme binding	GO:0044550//secondary metabolite biosynthetic process;GO:0055114//oxidation-reduction process	gi|113594573|dbj|BAF18447.1|/0/Os06g0102100 [Oryza sativa Japonica Group]
OS09G0518332	flavonoid	0.08	0.08	1.11	0.99	1.49	1.14	1.14	2	0.23	0.59	-	K13691|1|1e-157|317|sita:101769548|pathogen-inducible salicylic acid glucosyltransferase [EC:2.4.1.-]	GO:0043231//intracellular membrane-bounded organelle	GO:0080043//quercetin 3-O-glucosyltransferase activity;GO:0080044//quercetin 7-O-glucosyltransferase activity	GO:0009813//flavonoid biosynthetic process;GO:0052696//flavonoid glucuronidation	gi|1002295792|ref|XP_015611355.1|/0/PREDICTED: crocetin glucosyltransferase 2 [Oryza sativa Japonica Group]
OS03G0824600	flavonoid	0.08	0.16	1	0.32	1	0.46	0.45	2.39	0.67	0.82	DIMBOA UDP-glucosyltransferase BX8	K13228|1|4e-102|278|zma:100274317|UDP-glucosyltransferase BX9 [EC:2.4.1.202]!K13227|3|4e-92|241|zma:100277344|UDP-glucosyltransferase BX8 [EC:2.4.1.202]!K00699|5|7e-89|266|sly:101262190|glucuronosyltransferase [EC:2.4.1.17]	GO:0043231//intracellular membrane-bounded organelle	GO:0080043//quercetin 3-O-glucosyltransferase activity;GO:0080044//quercetin 7-O-glucosyltransferase activity	GO:0009813//flavonoid biosynthetic process;GO:0052696//flavonoid glucuronidation	gi|1002251461|ref|XP_015629960.1|/0/PREDICTED: DIMBOA UDP-glucosyltransferase BX8 [Oryza sativa Japonica Group]
OS03G0824650	flavonoid	0.08	0.13	0	0.85	0.47	1.31	0.17	0	0	0	-	K13228|1|4e-91|283|zma:100274317|UDP-glucosyltransferase BX9 [EC:2.4.1.202]!K00699|3|2e-83|264|sly:101262190|glucuronosyltransferase [EC:2.4.1.17]!K13227|4|2e-76|242|zma:100277344|UDP-glucosyltransferase BX8 [EC:2.4.1.202]	GO:0043231//intracellular membrane-bounded organelle	GO:0080043//quercetin 3-O-glucosyltransferase activity;GO:0080044//quercetin 7-O-glucosyltransferase activity	GO:0009813//flavonoid biosynthetic process;GO:0052696//flavonoid glucuronidation	gi|1002251461|ref|XP_015629960.1|/0/PREDICTED: DIMBOA UDP-glucosyltransferase BX8 [Oryza sativa Japonica Group]
OS01G0176100	flavonoid	0.08	0.3	0.21	0.85	0.78	1.1	1.77	0.41	0.51	0.26	UDP-glycosyltransferase 73C6	K13496|1|0.0|803|dosa:Os01t0176200-01|UDP-glucosyl transferase 73C [EC:2.4.1.-]	GO:0043231//intracellular membrane-bounded organelle	GO:0080043//quercetin 3-O-glucosyltransferase activity;GO:0080044//quercetin 7-O-glucosyltransferase activity	GO:0009813//flavonoid biosynthetic process;GO:0052696//flavonoid glucuronidation	gi|113531709|dbj|BAF04092.1|/0/Os01g0176100 [Oryza sativa Japonica Group]
OS01G0735500	flavonoid	0.07	0.21	0.09	0.03	0.35	0.54	3.3	0.19	0.27	0.24	-	K12938|1|7e-109|337|fve:101302986|anthocyanidin 5,3-O-glucosyltransferase [EC:2.4.1.-]!K08237|2|5e-90|288|gmx:100804631|hydroquinone glucosyltransferase [EC:2.4.1.218]	GO:0043231//intracellular membrane-bounded organelle	GO:0080043//quercetin 3-O-glucosyltransferase activity;GO:0080044//quercetin 7-O-glucosyltransferase activity	GO:0009813//flavonoid biosynthetic process;GO:0052696//flavonoid glucuronidation	gi|113533700|dbj|BAF06083.1|/0/Os01g0735500 [Oryza sativa Japonica Group]
OS01G0734800	flavonoid	0.07	0.11	0.12	0.14	0.33	0.52	11.04	1.49	0.22	0.24	anthocyanidin 5,3-O-glucosyltransferase	K12938|1|7e-100|313|fve:101302986|anthocyanidin 5,3-O-glucosyltransferase [EC:2.4.1.-]!K13263|2|2e-87|281|gmx:100101902|isoflavone 7-O-glucosyltransferase [EC:2.4.1.170]!K08237|3|2e-86|278|egu:105048221|hydroquinone glucosyltransferase [EC:2.4.1.218]	GO:0043231//intracellular membrane-bounded organelle	GO:0080043//quercetin 3-O-glucosyltransferase activity;GO:0080044//quercetin 7-O-glucosyltransferase activity	GO:0009813//flavonoid biosynthetic process;GO:0052696//flavonoid glucuronidation	gi|113533698|dbj|BAF06081.1|/0/Os01g0734800 [Oryza sativa Japonica Group]
OS03G0757200	flavonoid	0.06	0.19	0.93	0.68	1.51	2.52	21.21	0.38	0.57	0.66	-	K13691|1|7e-64|218|pmum:103334664|pathogen-inducible salicylic acid glucosyltransferase [EC:2.4.1.-]!K13692|2|1e-63|218|atr:18436964|UDP-glucose:(indol-3-yl)acetate beta-D-glucosyltransferase [EC:2.4.1.121]	GO:0043231//intracellular membrane-bounded organelle	GO:0080043//quercetin 3-O-glucosyltransferase activity;GO:0080044//quercetin 7-O-glucosyltransferase activity	GO:0009813//flavonoid biosynthetic process;GO:0052696//flavonoid glucuronidation	gi|1002250825|ref|XP_015629648.1|/0/PREDICTED: uncharacterized protein LOC4334163 [Oryza sativa Japonica Group]
OS06G0590700	flavonoid	0.05	0.05	0.66	0.43	0.42	0.33	1.38	4	0.46	0.36	UDP-glycosyltransferase 73B5	K13496|1|2e-70|237|atr:18438282|UDP-glucosyl transferase 73C [EC:2.4.1.-]	GO:0043231//intracellular membrane-bounded organelle	GO:0080043//quercetin 3-O-glucosyltransferase activity;GO:0080044//quercetin 7-O-glucosyltransferase activity	GO:0009813//flavonoid biosynthetic process;GO:0052696//flavonoid glucuronidation	gi|1002276287|ref|XP_015642486.1|/0/PREDICTED: UDP-glycosyltransferase 73B5 [Oryza sativa Japonica Group]
OS03G0841600	flavonoid	0.05	0.24	0.5	0.41	0.24	0.54	1.36	0.48	0.46	0.76	anthocyanidin 5,3-O-glucosyltransferase	K12938|1|7e-59|204|fve:101302986|anthocyanidin 5,3-O-glucosyltransferase [EC:2.4.1.-]!K13263|2|8e-58|202|gmx:100101902|isoflavone 7-O-glucosyltransferase [EC:2.4.1.170]!K08237|3|8e-57|199|gmx:100804631|hydroquinone glucosyltransferase [EC:2.4.1.218]	GO:0043231//intracellular membrane-bounded organelle	GO:0080043//quercetin 3-O-glucosyltransferase activity;GO:0080044//quercetin 7-O-glucosyltransferase activity	GO:0009813//flavonoid biosynthetic process;GO:0052696//flavonoid glucuronidation	gi|113550323|dbj|BAF13766.1|/1.21029e-134/Os03g0841600, partial [Oryza sativa Japonica Group]
OS06G0187500	flavonoid	0.05	0.22	0.24	0.41	0.62	0.82	0	0	1.2	0.88	UDP-glycosyltransferase 73B4	K13496|1|6e-69|232|atr:18438282|UDP-glucosyl transferase 73C [EC:2.4.1.-]	GO:0043231//intracellular membrane-bounded organelle	GO:0080043//quercetin 3-O-glucosyltransferase activity;GO:0080044//quercetin 7-O-glucosyltransferase activity	GO:0009813//flavonoid biosynthetic process;GO:0052696//flavonoid glucuronidation	gi|255676798|dbj|BAF18930.2|/0/Os06g0187500 [Oryza sativa Japonica Group]
OS03G0702100	flavonoid	0.04	0	0.47	1.02	0	0.14	0.52	0.44	0.13	0.05	-	K18823|1|1e-42|162|pvu:PHAVU_006G208300g|soyasaponin III rhamnosyltransferase [EC:2.4.1.273]	GO:0043231//intracellular membrane-bounded organelle	GO:0080043//quercetin 3-O-glucosyltransferase activity;GO:0080044//quercetin 7-O-glucosyltransferase activity	GO:0009813//flavonoid biosynthetic process;GO:0052696//flavonoid glucuronidation	gi|62733393|gb|AAX95510.1|/0/Expressed protein [Oryza sativa Japonica Group]
OS01G0906450	flavonoid	0.04	0.2	0	0	0.13	0.14	11.43	19.46	17.45	14.29	-	-	-	GO:0016757//transferase activity, transferring glycosyl groups	GO:0009812//flavonoid metabolic process	gi|937899816|dbj|BAS75796.1|/1.86943e-18/Os01g0906450, partial [Oryza sativa Japonica Group]
OS05G0499800	flavonoid	0.04	0.27	0.62	0.31	0.47	0.74	6.21	0.73	1.11	1.78	scopoletin glucosyltransferase	K13496|1|3e-67|233|dosa:Os01t0176000-01|UDP-glucosyl transferase 73C [EC:2.4.1.-]	GO:0043231//intracellular membrane-bounded organelle	GO:0080043//quercetin 3-O-glucosyltransferase activity;GO:0080044//quercetin 7-O-glucosyltransferase activity	GO:0009813//flavonoid biosynthetic process;GO:0052696//flavonoid glucuronidation	gi|113579510|dbj|BAF17873.1|/0/Os05g0499800 [Oryza sativa Japonica Group]
OS12G0632900	flavonoid	0.04	0.09	0.22	0.17	0.12	0.13	1.3	0.25	0.07	0.18	receptor-like protein kinase HSL1	K00924|1|0.0|597|tcc:TCM_029800|	GO:0016021//integral component of membrane;GO:0016023//cytoplasmic, membrane-bounded vesicle	GO:0004674//protein serine/threonine kinase activity;GO:0005524//ATP binding	GO:0002237//response to molecule of bacterial origin;GO:0006468//protein phosphorylation;GO:0006612//protein targeting to membrane;GO:0007165//signal transduction;GO:0009963//positive regulation of flavonoid biosynthetic process;GO:0010051//xylem and phloem pattern formation;GO:0010103//stomatal complex morphogenesis;GO:0010363//regulation of plant-type hypersensitive response;GO:0048443//stamen …	gi|77557146|gb|ABA99942.1|/0/Leucine Rich Repeat family protein, expressed [Oryza sativa Japonica Group]
OS04G0523650	flavonoid	0.03	0.16	0.52	0.4	0.4	0.85	1.24	0.54	0.64	0.7	-	K13496|1|2e-130|390|egu:105055417|UDP-glucosyl transferase 73C [EC:2.4.1.-]	GO:0043231//intracellular membrane-bounded organelle	GO:0080043//quercetin 3-O-glucosyltransferase activity;GO:0080044//quercetin 7-O-glucosyltransferase activity	GO:0009813//flavonoid biosynthetic process;GO:0052696//flavonoid glucuronidation	gi|116310942|emb|CAH67879.1|/0/OSIGBa0153E02-OSIGBa0093I20.8 [Oryza sativa Indica Group]
OS01G0597800	flavonoid	0.02	0	0.21	0.12	1.15	1.59	5.01	1.91	0.88	0.35	scopoletin glucosyltransferase	K14595|1|1e-112|349|vvi:100248565|abscisate beta-glucosyltransferase [EC:2.4.1.263]!K13496|2|1e-111|348|atr:18438282|UDP-glucosyl transferase 73C [EC:2.4.1.-]	GO:0016021//integral component of membrane;GO:0043231//intracellular membrane-bounded organelle	GO:0080043//quercetin 3-O-glucosyltransferase activity;GO:0080044//quercetin 7-O-glucosyltransferase activity	GO:0009813//flavonoid biosynthetic process;GO:0052696//flavonoid glucuronidation	gi|53791383|dbj|BAD53420.1|/0/glucosyltransferase IS5a salicylate-induced-like [Oryza sativa Japonica Group]
OS01G0736100	flavonoid	0.02	0.21	0.34	0.56	0.87	0.73	2.87	4.6	1.09	0.76	anthocyanidin 5,3-O-glucosyltransferase	K08237|1|3e-107|333|atr:18448124|hydroquinone glucosyltransferase [EC:2.4.1.218]!K12938|2|2e-106|330|fve:101302986|anthocyanidin 5,3-O-glucosyltransferase [EC:2.4.1.-]	GO:0043231//intracellular membrane-bounded organelle	GO:0080043//quercetin 3-O-glucosyltransferase activity;GO:0080044//quercetin 7-O-glucosyltransferase activity	GO:0009813//flavonoid biosynthetic process;GO:0052696//flavonoid glucuronidation	gi|113533703|dbj|BAF06086.1|/0/Os01g0736100 [Oryza sativa Japonica Group]
OS02G0666700	flavonoid	0.02	0.21	0.18	0.19	0.27	0.18	1.06	0.45	0.34	0.23	purine-uracil permease NCS1	K03457|1|0.0|895|dosa:Os02t0666700-01|nucleobase:cation symporter-1, NCS1 family	GO:0005886//plasma membrane;GO:0009526//plastid envelope;GO:0016021//integral component of membrane	GO:0015205//nucleobase transmembrane transporter activity	GO:0009411//response to UV;GO:0009813//flavonoid biosynthetic process;GO:0015851//nucleobase transport;GO:0043100//pyrimidine nucleobase salvage;GO:0055085//transmembrane transport	gi|113537207|dbj|BAF09590.1|/0/Os02g0666700 [Oryza sativa Japonica Group]
OS05G0424300	flavonoid	0.02	0	0.03	0.03	0.07	0.18	2.33	0.53	0.11	0	cytochrome P450 71A1	K13224|1|9e-85|276|zma:103652724|indolin-2-one monooxygenase [EC:1.14.13.138]!K13225|2|5e-82|269|zma:100382554|3-hydroxyindolin-2-one monooxygenase [EC:1.14.13.139]!K13223|3|2e-80|261|zma:100192631|indole-2-monooxygenase [EC:1.14.13.137]!K05280|4|6e-80|263|mus:103979831|flavonoid 3'-monooxygenase [EC:1.14.13.21]	GO:0016020//membrane	GO:0005506//iron ion binding;GO:0016709//oxidoreductase activity, acting on paired donors, with incorporation or reduction of molecular oxygen, NAD(P)H as one donor, and incorporation of one atom of oxygen;GO:0020037//heme binding	GO:0044550//secondary metabolite biosynthetic process;GO:0055114//oxidation-reduction process	gi|113579144|dbj|BAF17507.1|/0/Os05g0424300 [Oryza sativa Japonica Group]
OS07G0502900	flavonoid	0	0.04	0.13	0.03	0.04	0.27	3.95	0.67	0.81	1.38	anthocyanidin 3-O-glucosyltransferase 2	K08237|1|5e-101|316|atr:18448121|hydroquinone glucosyltransferase [EC:2.4.1.218]!K12938|3|3e-88|283|fve:101302986|anthocyanidin 5,3-O-glucosyltransferase [EC:2.4.1.-]!K13263|5|1e-73|245|gmx:100101902|isoflavone 7-O-glucosyltransferase [EC:2.4.1.170]	GO:0043231//intracellular membrane-bounded organelle	GO:0080043//quercetin 3-O-glucosyltransferase activity;GO:0080044//quercetin 7-O-glucosyltransferase activity	GO:0009813//flavonoid biosynthetic process;GO:0052696//flavonoid glucuronidation	gi|937926736|dbj|BAT01653.1|/0/Os07g0502900 [Oryza sativa Japonica Group]
OS04G0324100	flavonoid	0	0	0	0	0	0	5.62	0	0	0	UDP-glycosyltransferase 85A3	K13030|1|6e-119|362|sbi:SORBI_01g001220|cyanohydrin beta-glucosyltransferase [EC:2.4.1.85]!K00699|4|8e-76|250|sly:101262190|glucuronosyltransferase [EC:2.4.1.17]!K13493|5|5e-68|229|eus:EUTSA_v10013500mg|cytokinin-N-glucosyltransferase [EC:2.4.1.-]	GO:0005739//mitochondrion	GO:0080043//quercetin 3-O-glucosyltransferase activity;GO:0080044//quercetin 7-O-glucosyltransferase activity	GO:0009813//flavonoid biosynthetic process;GO:0052696//flavonoid glucuronidation	gi|113564041|dbj|BAF14384.1|/0/Os04g0324100 [Oryza sativa Japonica Group]
OS10G0331500	flavonoid	0	0	0.11	0	0	0.1	0.57	0	1.48	1.2	-	K13692|1|6e-58|198|atr:18444827|UDP-glucose:(indol-3-yl)acetate beta-D-glucosyltransferase [EC:2.4.1.121]!K13691|4|9e-52|181|pmum:103334664|pathogen-inducible salicylic acid glucosyltransferase [EC:2.4.1.-]	GO:0043231//intracellular membrane-bounded organelle	GO:0080043//quercetin 3-O-glucosyltransferase activity;GO:0080044//quercetin 7-O-glucosyltransferase activity	GO:0009813//flavonoid biosynthetic process;GO:0052696//flavonoid glucuronidation	gi|937935451|dbj|BAT10365.1|/0/Os10g0331600, partial [Oryza sativa Japonica Group]
OS02G0589400	flavonoid	0	0.16	0.06	0.08	0.16	0.18	2.08	0.18	0.51	0.81	putative UDP-rhamnose:rhamnosyltransferase 1	K18823|1|3e-67|229|pvu:PHAVU_006G208300g|soyasaponin III rhamnosyltransferase [EC:2.4.1.273]!K12937|5|2e-53|191|rcu:RCOM_1104200|cyanidin-3-O-glucoside 2''-O-glucuronosyltransferase [EC:2.4.1.254]	-	GO:0035251//UDP-glucosyltransferase activity	GO:0009812//flavonoid metabolic process	gi|937904437|dbj|BAS79491.1|/0/Os02g0589400 [Oryza sativa Japonica Group]
OS02G0206400	flavonoid	0	0.35	3.02	1.62	5.06	8.3	12.74	5.71	1.99	1.47	UDP-glycosyltransferase 73C3	K13496|1|2e-58|196|pda:103708834|UDP-glucosyl transferase 73C [EC:2.4.1.-]	GO:0009536//plastid	GO:0080043//quercetin 3-O-glucosyltransferase activity;GO:0080044//quercetin 7-O-glucosyltransferase activity	GO:0009813//flavonoid biosynthetic process;GO:0052696//flavonoid glucuronidation	gi|937902506|dbj|BAS77560.1|/1.27297e-164/Os02g0206400 [Oryza sativa Japonica Group]
OS06G0497200	flavonoid	0	0.18	0.98	0.82	0.82	0.57	6.86	0	0.25	0.19	premnaspirodiene oxygenase	K17854|1|1e-41|154|egr:104417836|cytochrome P450, family 2, subfamily K!K15472|2|1e-41|153|sly:101251277|premnaspirodiene oxygenase [EC:1.14.13.121]!K13267|4|6e-37|140|gmx:100814284|flavonoid 6-hydroxylase [EC:1.14.13.-]!K07410|5|1e-34|134|mus:103978623|cytochrome P450, family 1, subfamily B, polypeptide 1 [EC:1.14.14.1]	GO:0016020//membrane	GO:0004497//monooxygenase activity;GO:0005488;GO:0016705//oxidoreductase activity, acting on paired donors, with incorporation or reduction of molecular oxygen	GO:0044710	gi|937922982|dbj|BAS97899.1|/0/Os06g0497200 [Oryza sativa Japonica Group]
OS03G0650200	flavonoid	0	0.06	0	0.08	0	0.25	1.49	0.15	0.05	0.1	flavonoid 3'-monooxygenase	K05280|1|2e-82|196|crb:CARUB_v10000754mg|flavonoid 3'-monooxygenase [EC:1.14.13.21]	GO:0016020//membrane	GO:0005506//iron ion binding;GO:0016709//oxidoreductase activity, acting on paired donors, with incorporation or reduction of molecular oxygen, NAD(P)H as one donor, and incorporation of one atom of oxygen;GO:0020037//heme binding	GO:0044550//secondary metabolite biosynthetic process;GO:0055114//oxidation-reduction process	gi|514724482|ref|XP_004955502.1|/6.4471e-170/PREDICTED: flavonoid 3'-monooxygenase-like [Setaria italica]
OS01G0176050	flavonoid	0	0.14	1.46	0	0.53	0.13	0.86	0.95	0	0	-	K13496|1|0.0|636|dosa:Os01t0176000-01|UDP-glucosyl transferase 73C [EC:2.4.1.-]	GO:0043231//intracellular membrane-bounded organelle	GO:0080043//quercetin 3-O-glucosyltransferase activity;GO:0080044//quercetin 7-O-glucosyltransferase activity	GO:0009813//flavonoid biosynthetic process;GO:0052696//flavonoid glucuronidation	gi|113531708|dbj|BAF04091.1|/0/Os01g0176000 [Oryza sativa Japonica Group]
OS01G0176150	flavonoid	0	0	0.94	0.19	0.19	0	2.48	1.69	0.42	0.29	-	K13496|1|7e-68|215|dosa:Os01t0176200-01|UDP-glucosyl transferase 73C [EC:2.4.1.-]	GO:0043231//intracellular membrane-bounded organelle	GO:0080043//quercetin 3-O-glucosyltransferase activity;GO:0080044//quercetin 7-O-glucosyltransferase activity	GO:0009813//flavonoid biosynthetic process;GO:0052696//flavonoid glucuronidation	gi|937894698|dbj|BAS70678.1|/6.56249e-102/Os01g0176150, partial [Oryza sativa Japonica Group]
OS07G0271500	flavonoid	0	0	0	0	0	0	3.11	3.47	0	0	bisdemethoxycurcumin synthase	K17212|1|0.0|674|dosa:Os07t0271500-01|bisdemethoxycurcumin synthase [EC:2.3.1.211]	-	GO:0016747//transferase activity, transferring acyl groups other than amino-acyl groups;GO:0042802//identical protein binding	GO:0009813//flavonoid biosynthetic process	gi|75301441|sp|Q8LIL0.2|CUS_ORYSJ/0/RecName: Full=Bisdemethoxycurcumin synthase; AltName: Full=Curcuminoid synthase
OS05G0527700	flavonoid	0	0	0.14	0.25	0.08	0.24	1.86	1.02	0.24	0.52	-	K08237|1|6e-12|69.3|atr:18448124|hydroquinone glucosyltransferase [EC:2.4.1.218]!K12938|3|3e-11|67.4|fve:101302986|anthocyanidin 5,3-O-glucosyltransferase [EC:2.4.1.-]	GO:0016023//cytoplasmic, membrane-bounded vesicle	GO:0035251//UDP-glucosyltransferase activity	GO:0009812//flavonoid metabolic process	gi|113579663|dbj|BAF18026.1|/1.85614e-146/Os05g0527700 [Oryza sativa Japonica Group]
OS05G0527600	flavonoid	0	0.1	1.41	0.38	0.71	0.5	3.33	2.16	1.12	1.11	UDP-glycosyltransferase 88F5	K12938|1|2e-74|238|fve:101302986|anthocyanidin 5,3-O-glucosyltransferase [EC:2.4.1.-]!K13263|2|1e-70|229|gmx:100101902|isoflavone 7-O-glucosyltransferase [EC:2.4.1.170]!K08237|3|1e-68|224|zma:100281891|hydroquinone glucosyltransferase [EC:2.4.1.218]	GO:0016023//cytoplasmic, membrane-bounded vesicle	GO:0080043//quercetin 3-O-glucosyltransferase activity;GO:0080044//quercetin 7-O-glucosyltransferase activity	GO:0009813//flavonoid biosynthetic process;GO:0052696//flavonoid glucuronidation	gi|937920082|dbj|BAS95000.1|/0/Os05g0527600, partial [Oryza sativa Japonica Group]
OS09G0344500	flavonoid	0	0	0	0	0	0	2.1	0	0	0	O-methyltransferase ZRP4	K13230|1|3e-84|268|zma:100147731|2,4,7-trihydroxy-1,4-benzoxazin-3-one-glucoside 7-O-methyltransferase [EC:2.1.1.241]!K16040|2|4e-80|256|vvi:100233030|trans-resveratrol di-O-methyltransferase [EC:2.1.1.240]!K13262|3|3e-77|248|vvi:100243529|isoflavone-7-O-methyltransferase [EC:2.1.1.150]!K13259|5|8e-74|240|gmx:100807589|2,7,4'-trihydroxyisoflavanone 4'-O-methyltransferase / isoflavone 4'-O-methylt…	-	GO:0008171//O-methyltransferase activity;GO:0008757//S-adenosylmethionine-dependent methyltransferase activity;GO:0046983//protein dimerization activity	GO:0019438//aromatic compound biosynthetic process;GO:0032259//methylation	gi|50252861|dbj|BAD29092.1|/0/flavonoid 7-O-methyltransferase-like [Oryza sativa Japonica Group]
OS07G0660500	flavonoid	0	0.16	0.57	0.51	0.77	0	0.64	2.8	0	0.38	-	K13495|1|0.0|687|dosa:Os07t0660500-00|cis-zeatin O-glucosyltransferase [EC:2.4.1.215]	GO:0043231//intracellular membrane-bounded organelle	GO:0008194//UDP-glycosyltransferase activity;GO:0016758//transferase activity, transferring hexosyl groups	GO:0009813//flavonoid biosynthetic process;GO:0052696//flavonoid glucuronidation	gi|113612068|dbj|BAF22446.1|/0/Os07g0660500 [Oryza sativa Japonica Group]
OS03G0702500	flavonoid	0	0.26	0.18	0.35	1.36	0.63	0.26	0.29	0.75	0.64	UDP-glycosyltransferase 91B1	K18823|1|4e-79|258|gmx:100793463|soyasaponin III rhamnosyltransferase [EC:2.4.1.273]!K13080|5|9e-54|191|vvi:100244875|flavanone 7-O-glucoside 2''-O-beta-L-rhamnosyltransferase [EC:2.4.1.236]	GO:0043231//intracellular membrane-bounded organelle	GO:0080043//quercetin 3-O-glucosyltransferase activity;GO:0080044//quercetin 7-O-glucosyltransferase activity	GO:0009813//flavonoid biosynthetic process;GO:0052696//flavonoid glucuronidation	gi|62733396|gb|AAX95513.1|/0/Expressed protein [Oryza sativa Japonica Group]
OS08G0547951	flavonoid	0	0	0.17	0	0.67	0.4	10.43	0.67	0.17	0	-	K14985|1|3e-76|242|egr:104440726|26-hydroxylase [EC:1.14.-.-]!K05280|2|1e-66|217|egu:105058071|flavonoid 3'-monooxygenase [EC:1.14.13.21]!K13083|4|1e-65|205|obr:102721818|flavonoid 3',5'-hydroxylase [EC:1.14.13.88]	GO:0016021//integral component of membrane;GO:0016023//cytoplasmic, membrane-bounded vesicle	GO:0005506//iron ion binding;GO:0016709//oxidoreductase activity, acting on paired donors, with incorporation or reduction of molecular oxygen, NAD(P)H as one donor, and incorporation of one atom of oxygen;GO:0020037//heme binding	GO:0044550//secondary metabolite biosynthetic process;GO:0055114//oxidation-reduction process	gi|937931644|dbj|BAT06560.1|/1.83616e-147/Os08g0547900 [Oryza sativa Japonica Group]
OS07G0241600	flavonoid	0	0.23	0.17	0.15	0.48	0.7	0.65	1.66	0.6	0.28	-	K13227|1|4e-28|114|zma:100277344|UDP-glucosyltransferase BX8 [EC:2.4.1.202]!K13228|2|2e-27|112|zma:100274317|UDP-glucosyltransferase BX9 [EC:2.4.1.202]!K13493|3|8e-21|94.4|aly:ARALYDRAFT_487386|cytokinin-N-glucosyltransferase [EC:2.4.1.-]	-	GO:0035251//UDP-glucosyltransferase activity	GO:0009812//flavonoid metabolic process	gi|937925855|dbj|BAT00772.1|/8.66025e-169/Os07g0241600 [Oryza sativa Japonica Group]
OS08G0488800	flavonoid	0	0	0.09	0.32	0.3	0.58	7.13	0.27	0.31	0.29	UDP-glycosyltransferase 89B1	K13496|1|1e-43|161|atr:18422858|UDP-glucosyl transferase 73C [EC:2.4.1.-]	-	GO:0035251//UDP-glucosyltransferase activity	GO:0009812//flavonoid metabolic process	gi|125603827|gb|EAZ43152.1|/1.68545e-174/hypothetical protein OsJ_27744 [Oryza sativa Japonica Group]
OS11G0530650	flavonoid	0	0.1	5.76	0	0	0.69	22.45	11.92	0	0	-	K00660|1|0.0|577|dosa:Os11t0530600-01|chalcone synthase [EC:2.3.1.74]	-	GO:0016210//naringenin-chalcone synthase activity	GO:0009813//flavonoid biosynthetic process	gi|122207322|sp|Q2R3A1.1|CHS1_ORYSJ/0/RecName: Full=Chalcone synthase 1; Short=OsCHS1; AltName: Full=Naregenin-chalcone synthase
OS10G0320201	flavonoid	0	7.3	9.25	4.62	16.78	27.3	17.12	19.13	1.59	0.39	-	K05280|1|2e-147|422|dosa:Os10t0320100-01|flavonoid 3'-monooxygenase [EC:1.14.13.21]	GO:0016021//integral component of membrane	GO:0005506//iron ion binding;GO:0016709//oxidoreductase activity, acting on paired donors, with incorporation or reduction of molecular oxygen, NAD(P)H as one donor, and incorporation of one atom of oxygen;GO:0020037//heme binding	GO:0044550//secondary metabolite biosynthetic process;GO:0055114//oxidation-reduction process	gi|113638947|dbj|BAF26252.1|/2.28814e-146/Os10g0320100 [Oryza sativa Japonica Group]
OS01G0158400	flavonoid	0	0.2	0.07	0.07	0.08	0	4.32	0.09	0.32	0.43	protein PHLOEM PROTEIN 2-LIKE A1	K16219|1|5e-33|132|tcc:TCM_027003|protein N-terminal methyltransferase [EC:2.1.1.244]	GO:0009536//plastid	GO:0030246//carbohydrate binding;GO:0043394//proteoglycan binding	GO:0006612//protein targeting to membrane;GO:0006833//water transport;GO:0009625//response to insect;GO:0009651//response to salt stress;GO:0009750//response to fructose;GO:0009963//positive regulation of flavonoid biosynthetic process;GO:0010363//regulation of plant-type hypersensitive response	gi|113531608|dbj|BAF03991.1|/3.3256e-164/Os01g0158400 [Oryza sativa Japonica Group]//gi|113531608|dbj|BAF03991.1|/8.54375e-164/Os01g0158400 [Oryza sativa Japonica Group]
OS10G0442400	flavonoid	0	0.06	0	0	0.3	0	1.26	0	0	0	UDP-glycosyltransferase 86A1	K11820|1|6e-69|234|pop:POPTR_0015s08330g|N-hydroxythioamide S-beta-glucosyltransferase [EC:2.4.1.195]!K13691|2|3e-67|230|pmum:103335043|pathogen-inducible salicylic acid glucosyltransferase [EC:2.4.1.-]	GO:0043231//intracellular membrane-bounded organelle	GO:0080043//quercetin 3-O-glucosyltransferase activity;GO:0080044//quercetin 7-O-glucosyltransferase activity	GO:0009813//flavonoid biosynthetic process;GO:0052696//flavonoid glucuronidation	gi|937936128|dbj|BAT11042.1|/0/Os10g0442400 [Oryza sativa Japonica Group]
OS01G0638600	flavonoid	0	0.05	0.07	0.09	0.08	0.32	5.77	0.17	0.06	0.42	scopoletin glucosyltransferase	K14595|1|3e-117|357|pmum:103335254|abscisate beta-glucosyltransferase [EC:2.4.1.263]!K13496|3|7e-117|357|vvi:100246560|UDP-glucosyl transferase 73C [EC:2.4.1.-]!K18822|5|8e-113|346|gmx:100777250|soyasapogenol B glucuronide galactosyltransferase [EC:2.4.1.272]	GO:0016021//integral component of membrane;GO:0043231//intracellular membrane-bounded organelle	GO:0080043//quercetin 3-O-glucosyltransferase activity;GO:0080044//quercetin 7-O-glucosyltransferase activity	GO:0009813//flavonoid biosynthetic process;GO:0052696//flavonoid glucuronidation	gi|15290085|dbj|BAB63778.1|/0/glucosyltransferase IS10a-like [Oryza sativa Japonica Group]
OS05G0526900	flavonoid	0	0	0	0	0.1	0.04	1.75	0.15	0.03	0.05	UDP-glycosyltransferase 88F3	K12938|1|1e-78|259|fve:101302986|anthocyanidin 5,3-O-glucosyltransferase [EC:2.4.1.-]!K08237|2|3e-74|247|atr:18448121|hydroquinone glucosyltransferase [EC:2.4.1.218]	GO:0009536//plastid	GO:0080043//quercetin 3-O-glucosyltransferase activity;GO:0080044//quercetin 7-O-glucosyltransferase activity	GO:0009813//flavonoid biosynthetic process;GO:0052696//flavonoid glucuronidation	gi|255676507|dbj|BAF18020.2|/0/Os05g0526900 [Oryza sativa Japonica Group]
OS08G0547900	flavonoid	0	0.15	0.04	0.05	0.16	0.34	15.11	0.49	0.33	0.47	cytochrome P450 76M5-like	K14985|1|2e-136|412|egr:104440726|26-hydroxylase [EC:1.14.-.-]!K05280|2|2e-108|339|mus:103979831|flavonoid 3'-monooxygenase [EC:1.14.13.21]!K13083|5|3e-105|331|egu:105053152|flavonoid 3',5'-hydroxylase [EC:1.14.13.88]	GO:0016021//integral component of membrane;GO:0016023//cytoplasmic, membrane-bounded vesicle	GO:0005506//iron ion binding;GO:0016709//oxidoreductase activity, acting on paired donors, with incorporation or reduction of molecular oxygen, NAD(P)H as one donor, and incorporation of one atom of oxygen;GO:0020037//heme binding	GO:0044550//secondary metabolite biosynthetic process;GO:0055114//oxidation-reduction process	gi|255678629|dbj|BAF24345.2|/0/Os08g0547900, partial [Oryza sativa Japonica Group]
OS01G0865400	flavonoid	0	0.05	0	0.09	0.31	0.58	3.72	0.3	0.57	0.43	putative UDP-rhamnose:rhamnosyltransferase 1	K18823|1|8e-97|304|gmx:100793463|soyasaponin III rhamnosyltransferase [EC:2.4.1.273]!K12937|5|3e-57|200|sot:102594832|cyanidin-3-O-glucoside 2''-O-glucuronosyltransferase [EC:2.4.1.254]	GO:0043231//intracellular membrane-bounded organelle	GO:0080043//quercetin 3-O-glucosyltransferase activity;GO:0080044//quercetin 7-O-glucosyltransferase activity	GO:0009813//flavonoid biosynthetic process;GO:0052696//flavonoid glucuronidation	gi|113534429|dbj|BAF06812.1|/0/Os01g0865400 [Oryza sativa Japonica Group]
OS01G0736000	flavonoid	0	0	0	0	1.7	0	0	0	0	0	-	K12938|1|3e-84|270|fve:101302986|anthocyanidin 5,3-O-glucosyltransferase [EC:2.4.1.-]!K08237|2|5e-81|262|vvi:100246482|hydroquinone glucosyltransferase [EC:2.4.1.218]	GO:0043231//intracellular membrane-bounded organelle	GO:0080043//quercetin 3-O-glucosyltransferase activity;GO:0080044//quercetin 7-O-glucosyltransferase activity	GO:0009813//flavonoid biosynthetic process;GO:0052696//flavonoid glucuronidation	gi|1002226315|ref|XP_015626261.1|/0/PREDICTED: UDP-glycosyltransferase 88B1 [Oryza sativa Japonica Group]
OS05G0527000	flavonoid	0	0	0.03	0	0	0.19	1.01	0	0.14	0	UDP-glycosyltransferase 88B1	K12938|1|2e-108|335|fve:101302986|anthocyanidin 5,3-O-glucosyltransferase [EC:2.4.1.-]!K08237|2|3e-108|334|atr:18448121|hydroquinone glucosyltransferase [EC:2.4.1.218]!K13263|4|3e-95|301|gmx:100101902|isoflavone 7-O-glucosyltransferase [EC:2.4.1.170]	GO:0043231//intracellular membrane-bounded organelle	GO:0080043//quercetin 3-O-glucosyltransferase activity;GO:0080044//quercetin 7-O-glucosyltransferase activity	GO:0009813//flavonoid biosynthetic process;GO:0052696//flavonoid glucuronidation	gi|255676508|dbj|BAF18021.2|/0/Os05g0527000 [Oryza sativa Japonica Group]
OS03G0745100	flavonoid	0	0.14	8.09	5.13	4.69	3.75	1.45	1.56	2.62	3.23	UDP-glucose flavonoid 3-O-glucosyltransferase 7	K13496|1|3e-18|87.8|rcu:RCOM_1351950|UDP-glucosyl transferase 73C [EC:2.4.1.-]!K14595|3|5e-17|84.3|gmx:100815146|abscisate beta-glucosyltransferase [EC:2.4.1.263]!K18822|4|5e-17|84.3|gmx:100777250|soyasapogenol B glucuronide galactosyltransferase [EC:2.4.1.272]	GO:0005739//mitochondrion	GO:0080043//quercetin 3-O-glucosyltransferase activity;GO:0080044//quercetin 7-O-glucosyltransferase activity	GO:0009813//flavonoid biosynthetic process;GO:0052696//flavonoid glucuronidation	gi|937911424|dbj|BAS86344.1|/2.35942e-160/Os03g0745100, partial [Oryza sativa Japonica Group]
OS08G0489100	flavonoid	0	0	0	0.04	0.18	0.56	1.78	0.58	0.41	0.26	UDP-glycosyltransferase 89B1-like	K13496|1|4e-58|202|atr:18438282|UDP-glucosyl transferase 73C [EC:2.4.1.-]	-	GO:0035251//UDP-glucosyltransferase activity	GO:0009812//flavonoid metabolic process	gi|937931088|dbj|BAT06004.1|/0/Os08g0489100 [Oryza sativa Japonica Group]
OS09G0275400	flavonoid	0	0	0.03	0.06	0	0.21	32.86	0	0.11	0	premnaspirodiene oxygenase	K15472|1|1e-156|461|sot:102603857|premnaspirodiene oxygenase [EC:1.14.13.121]!K17854|3|5e-143|426|egr:104417836|cytochrome P450, family 2, subfamily K!K14985|4|3e-130|393|mtr:MTR_5g094570|26-hydroxylase [EC:1.14.-.-]!K13267|5|4e-129|390|gmx:100814284|flavonoid 6-hydroxylase [EC:1.14.13.-]	GO:0016020//membrane	GO:0005506//iron ion binding;GO:0016709//oxidoreductase activity, acting on paired donors, with incorporation or reduction of molecular oxygen, NAD(P)H as one donor, and incorporation of one atom of oxygen;GO:0020037//heme binding	GO:0044550//secondary metabolite biosynthetic process;GO:0055114//oxidation-reduction process	gi|113630984|dbj|BAF24665.1|/0/Os09g0275400 [Oryza sativa Japonica Group]
OS04G0305700	flavonoid	0	0	0.03	0.03	0.03	0	0.4	1.56	0.08	0.03	UDP-glycosyltransferase 90A1	K13496|1|3e-56|200|atr:18438318|UDP-glucosyl transferase 73C [EC:2.4.1.-]	GO:0043231//intracellular membrane-bounded organelle	GO:0080043//quercetin 3-O-glucosyltransferase activity;GO:0080044//quercetin 7-O-glucosyltransferase activity	GO:0009813//flavonoid biosynthetic process;GO:0052696//flavonoid glucuronidation	gi|255675309|dbj|BAF14331.2|/0/Os04g0305700, partial [Oryza sativa Japonica Group]
OS04G0565400	flavonoid	0	0	0	0.03	0	0	2.63	0.04	0	0	putative cis-zeatin O-glucosyltransferase	K13495|1|0.0|838|dosa:Os04t0565400-01|cis-zeatin O-glucosyltransferase [EC:2.4.1.215]	GO:0043231//intracellular membrane-bounded organelle	GO:0008194//UDP-glycosyltransferase activity;GO:0016758//transferase activity, transferring hexosyl groups	GO:0009813//flavonoid biosynthetic process;GO:0052696//flavonoid glucuronidation	gi|38345407|emb|CAE03098.2|/0/OSJNBa0017B10.13 [Oryza sativa Japonica Group]
OS01G0735450	flavonoid	0	0.1	0	0	0	0.21	1.12	0.04	0.03	0.04	-	K12938|1|3e-105|326|fve:101302986|anthocyanidin 5,3-O-glucosyltransferase [EC:2.4.1.-]!K08237|2|5e-86|276|gmx:100804631|hydroquinone glucosyltransferase [EC:2.4.1.218]	GO:0016020//membrane;GO:0043231//intracellular membrane-bounded organelle	GO:0080043//quercetin 3-O-glucosyltransferase activity;GO:0080044//quercetin 7-O-glucosyltransferase activity	GO:0009813//flavonoid biosynthetic process;GO:0052696//flavonoid glucuronidation	gi|113533700|dbj|BAF06083.1|/0/Os01g0735500 [Oryza sativa Japonica Group]
OS11G0145200	flavonoid	0	0.05	0	0	0.04	0.04	1.36	0	0	0.03	cyanidin 3-O-rutinoside 5-O-glucosyltransferase	K12338|1|2e-98|308|vvi:100260080|anthocyanidin 3-O-glucoside 5-O-glucosyltransferase [EC:2.4.1.298]	GO:0043231//intracellular membrane-bounded organelle	GO:0080043//quercetin 3-O-glucosyltransferase activity;GO:0080044//quercetin 7-O-glucosyltransferase activity	GO:0009813//flavonoid biosynthetic process;GO:0052696//flavonoid glucuronidation	gi|113644433|dbj|BAF27574.1|/0/Os11g0145200 [Oryza sativa Japonica Group]
OS03G0367200	flavonoid	0	0.95	0	0.67	1.01	1.84	13.64	1.04	1.81	1.33	-	K13083|1|2e-16|73.9|obr:102721818|flavonoid 3',5'-hydroxylase [EC:1.14.13.88]	GO:0016021//integral component of membrane	GO:0005506//iron ion binding;GO:0016709//oxidoreductase activity, acting on paired donors, with incorporation or reduction of molecular oxygen, NAD(P)H as one donor, and incorporation of one atom of oxygen;GO:0020037//heme binding	GO:0044550//secondary metabolite biosynthetic process;GO:0055114//oxidation-reduction process	gi|113548654|dbj|BAF12097.1|/1.82233e-18/Os03g0367200, partial [Oryza sativa Japonica Group]
OS04G0523812	flavonoid	0	0.06	0.17	0.19	0.28	0.85	0.54	1.71	0.33	0.45	-	K13496|1|2e-115|349|egu:105055415|UDP-glucosyl transferase 73C [EC:2.4.1.-]	GO:0043231//intracellular membrane-bounded organelle	GO:0080043//quercetin 3-O-glucosyltransferase activity;GO:0080044//quercetin 7-O-glucosyltransferase activity	GO:0009813//flavonoid biosynthetic process;GO:0052696//flavonoid glucuronidation	gi|1002258363|ref|XP_015633515.1|/0/PREDICTED: UDP-glycosyltransferase 73C6 [Oryza sativa Japonica Group]
OS06G0247500	fructose	758.19	746.06	271.71	297.96	456.28	487.89	404.76	579.65	762.55	728.02	pyrophosphate--fructose 6-phosphate 1-phosphotransferase subunit beta	K00895|1|6e-30|116|obr:102717073|pyrophosphate--fructose-6-phosphate 1-phosphotransferase [EC:2.7.1.90]	GO:0009536//plastid	GO:0003872//6-phosphofructokinase activity;GO:0005524//ATP binding;GO:0047334//diphosphate-fructose-6-phosphate 1-phosphotransferase activity	GO:0006002//fructose 6-phosphate metabolic process;GO:0046835//carbohydrate phosphorylation;GO:0061615//glycolytic process through fructose-6-phosphate	gi|113595324|dbj|BAF19198.1|/0/Os06g0247500 [Oryza sativa Japonica Group]//gi|937922119|dbj|BAS97036.1|/4.13459e-33/Os06g0247500, partial [Oryza sativa Japonica Group]
OS01G0905800	fructose	633.94	576.74	1415.42	1250.09	718.49	807.95	1540.8	1196.35	619.18	678.21	fructose-bisphosphate aldolase cytoplasmic isozyme-like	K01623|1|1e-133|383|dosa:Os01t0905800-01|fructose-bisphosphate aldolase, class I [EC:4.1.2.13]	GO:0005737//cytoplasm	GO:0004332//fructose-bisphosphate aldolase activity	GO:0006096//glycolytic process	gi|786178|dbj|BAA08845.1|/0/aldolase C-1 [Oryza sativa]//gi|937899810|dbj|BAS75790.1|/1.11408e-143/Os01g0905800 [Oryza sativa Japonica Group]
OS06G0326400	fructose	158.7	146.76	133.3	142.12	102.84	123.19	147.1	209.78	270.19	279.97	pyrophosphate--fructose 6-phosphate 1-phosphotransferase subunit alpha	K00895|1|0.0|1206|dosa:Os06t0326400-01|pyrophosphate--fructose-6-phosphate 1-phosphotransferase [EC:2.7.1.90]	-	GO:0003872//6-phosphofructokinase activity;GO:0005524//ATP binding;GO:0047334//diphosphate-fructose-6-phosphate 1-phosphotransferase activity	GO:0006002//fructose 6-phosphate metabolic process;GO:0046835//carbohydrate phosphorylation;GO:0061615//glycolytic process through fructose-6-phosphate	gi|113595568|dbj|BAF19442.1|/0/Os06g0326400 [Oryza sativa Japonica Group]
OS06G0667600	fructose	110.99	110.47	34.39	35.23	63.9	56.58	34.81	75.26	103.63	105.09	glycine cleavage system H protein 2, mitochondrial	K02437|1|9e-100|291|dosa:Os06t0667600-01|glycine cleavage system H protein	GO:0005739//mitochondrion;GO:0005960//glycine cleavage complex	GO:0005524//ATP binding	GO:0009744//response to sucrose;GO:0009749//response to glucose;GO:0009750//response to fructose;GO:0019464//glycine decarboxylation via glycine cleavage system	gi|113596355|dbj|BAF20229.1|/8.93904e-99/Os06g0667600 [Oryza sativa Japonica Group]
OS02G0170100	fructose	104.38	112.5	54.2	57.18	84.65	89.73	85.4	107.01	159.79	160.93	glycine cleavage system H protein 2, mitochondrial	K02437|1|9e-99|290|dosa:Os02t0170100-01|glycine cleavage system H protein	GO:0005739//mitochondrion;GO:0005960//glycine cleavage complex	GO:0005524//ATP binding	GO:0009744//response to sucrose;GO:0009749//response to glucose;GO:0009750//response to fructose;GO:0019464//glycine decarboxylation via glycine cleavage system	gi|125538255|gb|EAY84650.1|/3.59387e-98/hypothetical protein OsI_06022 [Oryza sativa Indica Group]//gi|125538255|gb|EAY84650.1|/7.9868e-98/hypothetical protein OsI_06022 [Oryza sativa Indica Group]
OS05G0113000	fructose	90.34	89.88	89.44	85.51	93.6	83.09	43.16	48.24	44.2	46.3	ACT domain-containing protein ACR9	-	-	GO:0016597//amino acid binding	GO:0008152//metabolic process;GO:0009744//response to sucrose;GO:0009750//response to fructose	gi|113578004|dbj|BAF16367.1|/0/Os05g0113000 [Oryza sativa Japonica Group]//gi|937917026|dbj|BAS91944.1|/7.34134e-163/Os05g0113000, partial [Oryza sativa Japonica Group]
OS04G0422600	fructose	63.1	88.44	54.24	50.61	63.59	63.1	44.23	36.6	46.23	47.48	WAT1-related protein At1g68170	K01623|1|2e-37|151|pda:103722777|fructose-bisphosphate aldolase, class I [EC:4.1.2.13]!K02940|3|2e-30|129|sita:101773010|large subunit ribosomal protein L9e	GO:0005886//plasma membrane;GO:0016021//integral component of membrane	GO:0022857//transmembrane transporter activity	GO:0055085//transmembrane transport	gi|113564362|dbj|BAF14705.1|/2.67033e-164/Os04g0422600, partial [Oryza sativa Japonica Group]
OS01G0260700	fructose	54.81	62.78	37.84	40.29	50.83	49.89	56.69	64.09	72.2	65.14	transcription factor Pur-alpha 1	-	GO:0005737//cytoplasm	-	GO:0006816//calcium ion transport;GO:0006833//water transport;GO:0007030//Golgi organization;GO:0007033//vacuole organization;GO:0009651//response to salt stress;GO:0009750//response to fructose;GO:0048767//root hair elongation	gi|937895440|dbj|BAS71420.1|/0/Os01g0260700 [Oryza sativa Japonica Group]
OS05G0402700	fructose	53.29	93	411.46	339.71	203.97	239.97	505.89	713.31	232.02	210.34	fructose-bisphosphate aldolase cytoplasmic isozyme	K01623|1|0.0|665|dosa:Os05t0402700-01|fructose-bisphosphate aldolase, class I [EC:4.1.2.13]	GO:0005737//cytoplasm	GO:0004332//fructose-bisphosphate aldolase activity	GO:0006096//glycolytic process	gi|113579045|dbj|BAF17408.1|/0/Os05g0402700 [Oryza sativa Japonica Group]
OS12G0515400	fructose	52.39	77	84.13	78.58	66.27	61.17	80.72	94.6	83.71	67.6	dicarboxylate transporter 1, chloroplastic	K03319|1|6e-147|441|cic:CICLE_v10028114mg|divalent anion:Na+ symporter, DASS family	GO:0005739//mitochondrion;GO:0009534//chloroplast thylakoid;GO:0009941//chloroplast envelope;GO:0016021//integral component of membrane	GO:0015131//oxaloacetate transmembrane transporter activity;GO:0015139//alpha-ketoglutarate transmembrane transporter activity;GO:0015140//malate transmembrane transporter activity	GO:0006814//sodium ion transport;GO:0006833//water transport;GO:0009651//response to salt stress;GO:0009750//response to fructose;GO:0009832//plant-type cell wall biogenesis;GO:0015742//alpha-ketoglutarate transport;GO:0016049//cell growth;GO:0016126//sterol biosynthetic process;GO:0019676//ammonia assimilation cycle;GO:0030243//cellulose metabolic process;GO:0071423//malate transmembrane transpo…	gi|113649392|dbj|BAF29904.1|/0/Os12g0515400 [Oryza sativa Japonica Group]//gi|937942457|dbj|BAT17369.1|/0/Os12g0515400, partial [Oryza sativa Japonica Group]
OS06G0258900	fructose	50.36	56.52	20.26	25.77	61.3	64.88	20.85	24.94	28	27.99	uncharacterized LOC4340684	K01624|1|2e-11|63.5|mis:MICPUN_104879|fructose-bisphosphate aldolase, class II [EC:4.1.2.13]	-	GO:0004616//phosphogluconate dehydrogenase (decarboxylating) activity;GO:0008270//zinc ion binding;GO:0016832//aldehyde-lyase activity;GO:0051287//NAD binding	GO:0005975//carbohydrate metabolic process;GO:0055114//oxidation-reduction process	gi|1002277008|ref|XP_015642840.1|/0/PREDICTED: uncharacterized protein LOC4340684 isoform X1 [Oryza sativa Japonica Group]//gi|113595363|dbj|BAF19237.1|/0/Os06g0258900 [Oryza sativa Japonica Group]
OS06G0111500	fructose	48.88	70.39	75.1	72.09	103.36	118.07	122.95	114.49	98.24	103.45	6-phosphogluconate dehydrogenase, decarboxylating 1	K00033|1|0.0|954|dosa:Os06t0111500-01|6-phosphogluconate dehydrogenase [EC:1.1.1.44 1.1.1.343]	GO:0005777//peroxisome;GO:0005829//cytosol;GO:0009570//chloroplast stroma	GO:0004616//phosphogluconate dehydrogenase (decarboxylating) activity	GO:0006098//pentose-phosphate shunt;GO:0006888//ER to Golgi vesicle-mediated transport;GO:0009409//response to cold;GO:0009414//response to water deprivation;GO:0009651//response to salt stress;GO:0009737//response to abscisic acid;GO:0009744//response to sucrose;GO:0009749//response to glucose;GO:0009750//response to fructose;GO:0010359//regulation of anion channel activity;GO:0019521//D-glucona…	gi|75311185|sp|Q9LI00.1|6PGD1_ORYSJ/0/RecName: Full=6-phosphogluconate dehydrogenase, decarboxylating 1; Short=OsG6PGH1//gi|937920876|dbj|BAS95793.1|/0/Os06g0111500, partial [Oryza sativa Japonica Group]
OS08G0345700	fructose	47.53	51.29	86.2	89.81	66.98	86.48	193.28	172.45	77.42	107.75	pyrophosphate--fructose 6-phosphate 1-phosphotransferase subunit alpha	K00895|1|0.0|1238|dosa:Os08t0345700-01|pyrophosphate--fructose-6-phosphate 1-phosphotransferase [EC:2.7.1.90]	-	GO:0003872//6-phosphofructokinase activity;GO:0005524//ATP binding;GO:0047334//diphosphate-fructose-6-phosphate 1-phosphotransferase activity	GO:0006002//fructose 6-phosphate metabolic process;GO:0046835//carbohydrate phosphorylation;GO:0061615//glycolytic process through fructose-6-phosphate	gi|113623571|dbj|BAF23516.1|/0/Os08g0345700 [Oryza sativa Japonica Group]
OS05G0125500	fructose	44.11	69.21	26.93	27.7	77	79.04	73.08	50.5	31.14	31.91	-	K00253|1|0.0|759|dosa:Os05t0125500-01|isovaleryl-CoA dehydrogenase [EC:1.3.8.4]	GO:0005759//mitochondrial matrix	GO:0000062//fatty-acyl-CoA binding;GO:0005524//ATP binding;GO:0008470//isovaleryl-CoA dehydrogenase activity;GO:0009055//electron carrier activity;GO:0050660//flavin adenine dinucleotide binding;GO:0052890//oxidoreductase activity, acting on the CH-CH group of donors, with a flavin as acceptor	GO:0006552//leucine catabolic process;GO:0009744//response to sucrose;GO:0009750//response to fructose;GO:0033539//fatty acid beta-oxidation using acyl-CoA dehydrogenase;GO:0055088//lipid homeostasis	gi|75326460|sp|Q75IM9.2|IVD_ORYSJ/0/RecName: Full=Isovaleryl-CoA dehydrogenase, mitochondrial; Short=IVD; Flags: Precursor
OS04G0660400	fructose	42.61	51.94	36.8	36	54.47	62.6	63.31	52.2	58.95	65.29	probable UDP-arabinopyranose mutase 2	K13379|1|0.0|709|dosa:Os04t0660400-01|reversibly glycosylated polypeptide / UDP-arabinopyranose mutase [EC:2.4.1.- 5.4.99.30]	GO:0005794//Golgi apparatus;GO:0005829//cytosol;GO:0009506//plasmodesma	GO:0005515//protein binding;GO:0016740//transferase activity;GO:0052691//UDP-arabinopyranose mutase activity	GO:0006007//glucose catabolic process;GO:0009744//response to sucrose;GO:0009749//response to glucose;GO:0009750//response to fructose;GO:0009832//plant-type cell wall biogenesis;GO:0030244//cellulose biosynthetic process;GO:0033356//UDP-L-arabinose metabolic process;GO:0071555//cell wall organization	gi|75139571|sp|Q7FAY6.1|RGP2_ORYSJ/0/RecName: Full=Probable UDP-arabinopyranose mutase 2; Short=OsUAM2; AltName: Full=Reversibly glycosylated polypeptide 2; AltName: Full=UDP-L-arabinose mutase 2
OS01G0314100	fructose	41.51	37.11	32.21	33.38	41.77	40.36	25.24	21.07	14.99	17.9	lipoamide acyltransferase component of branched-chain alpha-keto acid dehydrogenase complex, mitochondrial	K09699|1|0.0|866|dosa:Os01t0314100-01|2-oxoisovalerate dehydrogenase E2 component (dihydrolipoyl transacylase) [EC:2.3.1.168]	GO:0005739//mitochondrion	GO:0004147//dihydrolipoamide branched chain acyltransferase activity;GO:0008270//zinc ion binding;GO:0016407//acetyltransferase activity	GO:0008152//metabolic process;GO:0009750//response to fructose	gi|113532401|dbj|BAF04784.1|/0/Os01g0314100 [Oryza sativa Japonica Group]
OS03G0294200	fructose	37.16	37.53	15.59	17.11	23.94	27.4	17.09	23.11	36.34	37.49	6-phosphofructo-2-kinase/fructose-2,6-bisphosphatase	K01103|1|0.0|777|egu:105044561|6-phosphofructo-2-kinase / fructose-2,6-biphosphatase 3&#160; [EC:2.7.1.105 3.1.3.46]	-	GO:0003873//6-phosphofructo-2-kinase activity;GO:0005524//ATP binding;GO:2001070//starch binding	GO:0006000//fructose metabolic process;GO:0006003//fructose 2,6-bisphosphate metabolic process;GO:0046835//carbohydrate phosphorylation	gi|108707624|gb|ABF95419.1|/0/6-phosphofructo-2-kinase family protein, expressed [Oryza sativa Japonica Group]//gi|937908779|dbj|BAS83699.1|/0/Os03g0294200 [Oryza sativa Japonica Group]
OS01G0738800	fructose	30.14	30.75	5.32	4.18	42.16	61.96	38.36	25.68	76.85	93.88	ATP-dependent 6-phosphofructokinase 6	K00850|1|4e-12|63.5|obr:102706889|6-phosphofructokinase 1 [EC:2.7.1.11]	GO:0005737//cytoplasm	GO:0003872//6-phosphofructokinase activity;GO:0005524//ATP binding;GO:0046872//metal ion binding	GO:0006002//fructose 6-phosphate metabolic process;GO:0061615//glycolytic process through fructose-6-phosphate	gi|113533722|dbj|BAF06105.1|/1.44162e-16/Os01g0738800, partial [Oryza sativa Japonica Group]
OS06G0151900	fructose	29.42	48.49	11.06	11.29	39.24	40.66	33.06	37.05	27.38	30.07	ATP-dependent 6-phosphofructokinase 3	K00850|1|3e-111|319|dosa:Os06t0151900-01|6-phosphofructokinase 1 [EC:2.7.1.11]	GO:0009536//plastid	GO:0003872//6-phosphofructokinase activity;GO:0005524//ATP binding;GO:0046872//metal ion binding	GO:0006002//fructose 6-phosphate metabolic process;GO:0061615//glycolytic process through fructose-6-phosphate	gi|113594871|dbj|BAF18745.1|/2.73599e-110/Os06g0151900, partial [Oryza sativa Japonica Group]
OS12G0502500	fructose	28.72	33.46	17.68	19.16	29.52	29.79	18.18	27.02	35.83	36.08	nitrilase-like protein 2	K13566|1|1e-47|168|csl:COCSUDRAFT_36829|omega-amidase [EC:3.5.1.3]	GO:0009536//plastid	GO:0016810//hydrolase activity, acting on carbon-nitrogen (but not peptide) bonds	GO:0006807//nitrogen compound metabolic process;GO:0009744//response to sucrose;GO:0009749//response to glucose;GO:0009750//response to fructose	gi|108862714|gb|ABA98641.2|/0/hydrolase, carbon-nitrogen family protein, expressed [Oryza sativa Japonica Group]
OS05G0133100	fructose	27.5	32.56	21.23	24.59	30.24	26.88	40.47	34.24	33.87	35.03	nitrogen regulatory protein P-II homolog	-	GO:0005829//cytosol;GO:0009534//chloroplast thylakoid	GO:0000287//magnesium ion binding;GO:0005524//ATP binding;GO:0010307//acetylglutamate kinase regulator activity	GO:0000096//sulfur amino acid metabolic process;GO:0006355//regulation of transcription, DNA-templated;GO:0006546//glycine catabolic process;GO:0006636//unsaturated fatty acid biosynthetic process;GO:0006733;GO:0006766//vitamin metabolic process;GO:0006808//regulation of nitrogen utilization;GO:0006816//calcium ion transport;GO:0007030//Golgi organization;GO:0009072//aromatic amino acid family me…	gi|125550734|gb|EAY96443.1|/4.15896e-94/hypothetical protein OsI_18340 [Oryza sativa Indica Group]
OS03G0810800	fructose	26.47	30.07	19.73	18.81	30.77	27.73	22.56	22.99	38.22	36.16	zerumbone synthase	K09841|1|5e-174|489|dosa:Os03t0810800-01|xanthoxin dehydrogenase [EC:1.1.1.288]	GO:0005829//cytosol	GO:0004022//alcohol dehydrogenase (NAD) activity	GO:0006561//proline biosynthetic process;GO:0009408//response to heat;GO:0009414//response to water deprivation;GO:0009750//response to fructose;GO:0010115//regulation of abscisic acid biosynthetic process;GO:0010182//sugar mediated signaling pathway;GO:0055114//oxidation-reduction process	gi|125546158|gb|EAY92297.1|/4.23404e-173/hypothetical protein OsI_14018 [Oryza sativa Indica Group]
OS12G0605800	fructose	26.22	36.33	18.7	20.75	35.32	35.93	22.88	26.21	20.95	19.23	-	K01968|1|0.0|940|dosa:Os12t0605800-01|3-methylcrotonyl-CoA carboxylase alpha subunit [EC:6.4.1.4]	GO:0005759//mitochondrial matrix;GO:0022626//cytosolic ribosome	GO:0004075//biotin carboxylase activity;GO:0004485//methylcrotonoyl-CoA carboxylase activity;GO:0005524//ATP binding;GO:0050897//cobalt ion binding	GO:0006552//leucine catabolic process;GO:0009744//response to sucrose;GO:0009750//response to fructose	gi|110810425|sp|Q2QMG2.2|MCCA_ORYSJ/0/RecName: Full=Methylcrotonoyl-CoA carboxylase subunit alpha, mitochondrial; Short=MCCase subunit alpha; AltName: Full=3-methylcrotonyl-CoA carboxylase 1; AltName: Full=3-methylcrotonyl-CoA:carbon dioxide ligase subunit alpha; Flags: Precursor//gi|937943075|dbj|BAT17987.1|/0/Os12g0605800, partial [Oryza sativa Japonica Group]
OS01G0125800	fructose	20.96	24.91	26.99	24.89	26.06	23.36	35.81	39.09	31.69	32.99	66 kDa stress protein	K14855|1|3e-16|85.9|brp:103846991|ribosome assembly protein 4!K14963|5|6e-16|83.2|mus:103976011|COMPASS component SWD3	GO:0005829//cytosol;GO:0080008//Cul4-RING E3 ubiquitin ligase complex	-	GO:0006816//calcium ion transport;GO:0006833//water transport;GO:0007030//Golgi organization;GO:0007033//vacuole organization;GO:0009651//response to salt stress;GO:0009750//response to fructose;GO:0009832//plant-type cell wall biogenesis;GO:0030243//cellulose metabolic process;GO:0048767//root hair elongation	gi|113531424|dbj|BAF03807.1|/0/Os01g0125800 [Oryza sativa Japonica Group]
OS05G0333200	fructose	17.98	19.63	8.89	11.49	15.48	15.07	12.76	12.41	19.3	21.65	guanine nucleotide-binding protein alpha-1 subunit	K04640|1|0.0|778|dosa:Os05t0333200-00|guanine nucleotide-binding protein subunit alpha, other	GO:0005789//endoplasmic reticulum membrane;GO:0005834//heterotrimeric G-protein complex;GO:0009506//plasmodesma	GO:0003924//GTPase activity;GO:0004871//signal transducer activity;GO:0005095//GTPase inhibitor activity;GO:0005525//GTP binding;GO:0016247//channel regulator activity;GO:0031683//G-protein beta/gamma-subunit complex binding;GO:0046872//metal ion binding;GO:0051020//GTPase binding	GO:0000278//mitotic cell cycle;GO:0000303//response to superoxide;GO:0001789//G-protein coupled receptor signaling pathway, coupled to S1P second messenger;GO:0006396//RNA processing;GO:0006571//tyrosine biosynthetic process;GO:0008219//cell death;GO:0009094//L-phenylalanine biosynthetic process;GO:0009740//gibberellic acid mediated signaling pathway;GO:0009742//brassinosteroid mediated signaling…	gi|113578777|dbj|BAF17140.1|/0/Os05g0333200 [Oryza sativa Japonica Group]
OS10G0163130	fructose	17.89	29.24	17.97	15.58	61.22	57.86	15.38	45.68	12.95	14.3	WAT1-related protein At5g64700-like	K02940|1|3e-47|175|sita:101773010|large subunit ribosomal protein L9e!K01623|2|2e-41|160|pda:103722777|fructose-bisphosphate aldolase, class I [EC:4.1.2.13]	GO:0005886//plasma membrane;GO:0016021//integral component of membrane	GO:0022857//transmembrane transporter activity	GO:0055085//transmembrane transport	gi|110288649|gb|ABG65925.1|/0/Integral membrane protein DUF6 containing protein, expressed [Oryza sativa Japonica Group]
OS02G0714200	fructose	13.52	20.59	18.38	18.66	21.67	23.34	18.26	47.48	26.47	26.96	pyrophosphate--fructose 6-phosphate 1-phosphotransferase subunit alpha	K00895|1|0.0|1207|dosa:Os02t0714200-01|pyrophosphate--fructose-6-phosphate 1-phosphotransferase [EC:2.7.1.90]	-	GO:0003872//6-phosphofructokinase activity;GO:0005524//ATP binding;GO:0047334//diphosphate-fructose-6-phosphate 1-phosphotransferase activity	GO:0006002//fructose 6-phosphate metabolic process;GO:0046835//carbohydrate phosphorylation;GO:0061615//glycolytic process through fructose-6-phosphate	gi|113537449|dbj|BAF09832.1|/0/Os02g0714200 [Oryza sativa Japonica Group]
OS01G0715800	fructose	12.79	15.58	10.7	10.94	17.39	21	22.07	25.74	18.48	22.22	uncharacterized LOC4325579	-	GO:0005783//endoplasmic reticulum;GO:0016021//integral component of membrane	-	GO:0009744//response to sucrose;GO:0009749//response to glucose;GO:0009750//response to fructose;GO:0009853//photorespiration	gi|113533597|dbj|BAF05980.1|/9.80334e-100/Os01g0715800 [Oryza sativa Japonica Group]
OS06G0103300	fructose	12.79	15.12	9.76	10.32	16.01	14.89	21.1	9.01	5.8	9.01	homogentisate 1,2-dioxygenase	K00451|1|0.0|952|dosa:Os06t0103300-01|homogentisate 1,2-dioxygenase [EC:1.13.11.5]	GO:0005829//cytosol	GO:0004411//homogentisate 1,2-dioxygenase activity;GO:0046872//metal ion binding	GO:0006559//L-phenylalanine catabolic process;GO:0006572//tyrosine catabolic process;GO:0006635//fatty acid beta-oxidation;GO:0009744//response to sucrose;GO:0009750//response to fructose;GO:0015996//chlorophyll catabolic process;GO:0016558//protein import into peroxisome matrix;GO:1902000//homogentisate catabolic process	gi|75252057|sp|Q5VRH4.1|HGD_ORYSJ/0/RecName: Full=Homogentisate 1,2-dioxygenase; AltName: Full=Homogentisate oxygenase; AltName: Full=Homogentisic acid oxidase; AltName: Full=Homogentisicase//gi|937920799|dbj|BAS95716.1|/0/Os06g0103300, partial [Oryza sativa Japonica Group]
OS09G0479800	fructose	11.14	7.83	35.98	29.28	41.31	29.27	13.68	15.51	10.84	21.07	ATP-dependent 6-phosphofructokinase 2	K00850|1|0.0|753|dosa:Os09t0479800-01|6-phosphofructokinase 1 [EC:2.7.1.11]	-	GO:0003872//6-phosphofructokinase activity;GO:0005524//ATP binding	GO:0006002//fructose 6-phosphate metabolic process;GO:0061615//glycolytic process through fructose-6-phosphate	gi|50725858|dbj|BAD33387.1|/0/phosphofructokinase-like [Oryza sativa Japonica Group]
OS01G0118000	fructose	10.2	16.94	42.48	40.99	39.35	46.77	95.8	63.51	34.94	39.45	probable fructose-bisphosphate aldolase 3, chloroplastic	K01623|1|0.0|741|dosa:Os01t0118000-01|fructose-bisphosphate aldolase, class I [EC:4.1.2.13]	GO:0005739//mitochondrion;GO:0009534//chloroplast thylakoid;GO:0009570//chloroplast stroma	GO:0004332//fructose-bisphosphate aldolase activity	GO:0006007//glucose catabolic process;GO:0006096//glycolytic process;GO:0006098//pentose-phosphate shunt;GO:0006979//response to oxidative stress;GO:0009651//response to salt stress	gi|113531388|dbj|BAF03771.1|/0/Os01g0118000 [Oryza sativa Japonica Group]
OS09G0479900	fructose	9.79	20.66	70.95	58.14	35.52	40.94	56.3	83.34	48.61	28.26	subtilisin-like protease SBT5.3	K18443|1|4e-126|423|rcu:RCOM_0732470|golgi-specific brefeldin A-resistance guanine nucleotide exchange factor 1!K11267|2|9e-52|200|mtr:MTR_091s0011|sister chromatid cohesion protein PDS5!K13199|3|3e-23|109|mtr:MTR_7g081660|plasminogen activator inhibitor 1 RNA-binding protein!K14856|4|5e-06|53.9|mus:103973255|protein SDA1	-	GO:0003872//6-phosphofructokinase activity;GO:0004252//serine-type endopeptidase activity	GO:0006508//proteolysis;GO:0061615//glycolytic process through fructose-6-phosphate	gi|937933717|dbj|BAT08632.1|/0/Os09g0479900 [Oryza sativa Japonica Group]
OS04G0676100	fructose	9.06	10.85	12.93	14.08	11.02	10.8	24.85	12.64	15.71	14.04	-	K03671|1|8e-74|224|obr:102703964|thioredoxin 1	GO:0009507//chloroplast	GO:0008047//enzyme activator activity;GO:0015035//protein disulfide oxidoreductase activity;GO:0016671//oxidoreductase activity, acting on a sulfur group of donors, disulfide as acceptor	GO:0000103//sulfate assimilation;GO:0006457//protein folding;GO:0006662//glycerol ether metabolic process;GO:0006833//water transport;GO:0009651//response to salt stress;GO:0009750//response to fructose;GO:0034599//cellular response to oxidative stress;GO:0043085//positive regulation of catalytic activity;GO:0045454//cell redox homeostasis;GO:0055114//oxidation-reduction process	gi|75142931|sp|Q7XKD0.1|TRXX_ORYSJ/1.10267e-94/RecName: Full=Thioredoxin X, chloroplastic; Short=OsTrxx; AltName: Full=OsTrx16; Flags: Precursor
OS11G0171300	fructose	7.32	15.67	28.1	27.92	52.62	84.39	937.43	42.71	50.89	61.46	fructose-bisphosphate aldolase, chloroplastic	K01623|1|0.0|772|dosa:Os11t0171300-01|fructose-bisphosphate aldolase, class I [EC:4.1.2.13]	-	GO:0004332//fructose-bisphosphate aldolase activity	GO:0006096//glycolytic process	gi|78099750|sp|Q40677.2|ALFC_ORYSJ/0/RecName: Full=Fructose-bisphosphate aldolase, chloroplastic; Short=ALDP; Flags: Precursor
OS07G0525100	fructose	6.62	7.24	4.39	4.89	11.01	22.93	14.8	5.23	23.69	33.6	WAT1-related protein At5g64700	K01623|1|5e-42|162|pda:103722777|fructose-bisphosphate aldolase, class I [EC:4.1.2.13]!K02940|2|2e-34|139|sita:101773010|large subunit ribosomal protein L9e	GO:0005886//plasma membrane;GO:0016021//integral component of membrane	GO:0022857//transmembrane transporter activity	GO:0055085//transmembrane transport	gi|937926926|dbj|BAT01843.1|/0/Os07g0525100 [Oryza sativa Japonica Group]
OS09G0415800	fructose	6.54	9.11	3.45	4.19	9.09	9.08	6.6	9.75	4.98	5.39	ATP-dependent 6-phosphofructokinase 5, chloroplastic	K00850|1|0.0|1073|dosa:Os09t0415800-01|6-phosphofructokinase 1 [EC:2.7.1.11]	GO:0009536//plastid	GO:0003872//6-phosphofructokinase activity;GO:0005524//ATP binding;GO:0046872//metal ion binding	GO:0006002//fructose 6-phosphate metabolic process;GO:0061615//glycolytic process through fructose-6-phosphate	gi|113631408|dbj|BAF25089.1|/0/Os09g0415800 [Oryza sativa Japonica Group]
OS05G0438600	fructose	6.16	7.91	3.8	4.28	8.36	8.22	3.93	1.94	2.56	3.6	fructose-1,6-bisphosphatase, cytosolic	K03841|1|1e-78|252|dosa:Os05t0438600-01|fructose-1,6-bisphosphatase I [EC:3.1.3.11]	-	GO:0042132//fructose 1,6-bisphosphate 1-phosphatase activity	GO:0005975//carbohydrate metabolic process;GO:0016311//dephosphorylation	gi|937919304|dbj|BAS94222.1|/9.26066e-78/Os05g0438600, partial [Oryza sativa Japonica Group]
OS06G0708700	fructose	6.01	6.68	6.53	5.8	9.58	12.26	16.27	7.37	5.54	7.03	WAT1-related protein At3g45870	K01623|1|8e-50|190|pda:103722777|fructose-bisphosphate aldolase, class I [EC:4.1.2.13]!K02940|2|5e-34|142|sita:101773010|large subunit ribosomal protein L9e	GO:0005886//plasma membrane;GO:0016021//integral component of membrane	GO:0022857//transmembrane transporter activity	GO:0055085//transmembrane transport	gi|53792609|dbj|BAD53624.1|/0/nodulin-like protein [Oryza sativa Japonica Group]//gi|937924521|dbj|BAS99438.1|/1.35803e-71/Os06g0708700, partial [Oryza sativa Japonica Group]
OS08G0301500	fructose	5.66	7.36	5.86	6.62	10.19	13.67	15.39	11.47	6.8	9.34	probable sucrose-phosphate synthase 4	K00696|1|0.0|2050|dosa:Os08t0301500-01|sucrose-phosphate synthase [EC:2.4.1.14]	-	GO:0016157//sucrose synthase activity;GO:0046524//sucrose-phosphate synthase activity	GO:0005986//sucrose biosynthetic process	gi|75225641|sp|Q6ZHZ1.1|SPSA4_ORYSJ/0/RecName: Full=Probable sucrose-phosphate synthase 4; AltName: Full=Sucrose phosphate synthase 4F; Short=OsSPS4F; AltName: Full=UDP-glucose-fructose-phosphate glucosyltransferase
OS10G0163340	fructose	5.12	8.88	26.2	28.53	23.22	25.4	39.04	46.84	14.85	14.75	fructose-bisphosphate aldolase cytoplasmic isozyme-like	K01623|1|0.0|716|dosa:Os10t0163340-01|fructose-bisphosphate aldolase, class I [EC:4.1.2.13]	-	GO:0004332//fructose-bisphosphate aldolase activity	GO:0006096//glycolytic process	gi|937935112|dbj|BAT10026.1|/0/Os10g0163340 [Oryza sativa Japonica Group]
OS06G0664200	fructose	4.84	16.02	0.7	0.5	1.15	7.89	12.4	4.34	8.76	11.92	fructose-1,6-bisphosphatase, chloroplastic	K03841|1|0.0|629|dosa:Os06t0664200-01|fructose-1,6-bisphosphatase I [EC:3.1.3.11]	GO:0009570//chloroplast stroma	GO:0042132//fructose 1,6-bisphosphate 1-phosphatase activity	GO:0005975//carbohydrate metabolic process;GO:0016311//dephosphorylation;GO:0016556//mRNA modification	gi|113596337|dbj|BAF20211.1|/0/Os06g0664200 [Oryza sativa Japonica Group]//gi|937924102|dbj|BAS99019.1|/1.93706e-61/Os06g0664200, partial [Oryza sativa Japonica Group]
OS02G0703900	fructose	4.13	3.59	5	4.79	4.88	5.67	7.11	6.3	5.52	6.31	WAT1-related protein At5g45370	K01623|1|3e-54|199|pda:103722777|fructose-bisphosphate aldolase, class I [EC:4.1.2.13]!K02940|2|4e-28|122|sita:101773010|large subunit ribosomal protein L9e	GO:0005886//plasma membrane;GO:0016021//integral component of membrane	GO:0022857//transmembrane transporter activity	GO:0055085//transmembrane transport	gi|41053131|dbj|BAD08074.1|/0/nodulin-like protein [Oryza sativa Japonica Group]
OS04G0234600	fructose	3.99	7.84	4.54	4.21	18.17	34.44	169.3	14.37	24.26	29.28	sedoheptulose-1,7-bisphosphatase, chloroplastic	K01100|1|0.0|766|dosa:Os04t0234600-01|sedoheptulose-bisphosphatase [EC:3.1.3.37]	GO:0009570//chloroplast stroma;GO:0009579//thylakoid;GO:0009941//chloroplast envelope;GO:0048046//apoplast	GO:0042132//fructose 1,6-bisphosphate 1-phosphatase activity;GO:0046872//metal ion binding;GO:0050278//sedoheptulose-bisphosphatase activity	GO:0000023//maltose metabolic process;GO:0000165//MAPK cascade;GO:0005986//sucrose biosynthetic process;GO:0006098//pentose-phosphate shunt;GO:0006364//rRNA processing;GO:0006612//protein targeting to membrane;GO:0009409//response to cold;GO:0009595//detection of biotic stimulus;GO:0009657//plastid organization;GO:0009697//salicylic acid biosynthetic process;GO:0009773//photosynthetic electron tr…	gi|27804768|gb|AAO22558.1|/0/sedoheptulose-1,7-bisphosphatase precursor [Oryza sativa Indica Group]
OS05G0409500	fructose	3.85	8.04	2.03	1.11	15.6	17.79	21.83	15.02	13.4	14.91	WAT1-related protein At5g07050	K01623|1|1e-73|251|pda:103722777|fructose-bisphosphate aldolase, class I [EC:4.1.2.13]!K02940|2|8e-64|223|sita:101773010|large subunit ribosomal protein L9e	GO:0005886//plasma membrane;GO:0016021//integral component of membrane	GO:0022857//transmembrane transporter activity	GO:0055085//transmembrane transport	gi|937919069|dbj|BAS93987.1|/0/Os05g0409500 [Oryza sativa Japonica Group]
OS05G0524400	fructose	3.75	6.54	7.37	6.46	14.19	16.56	19.68	21.97	8.74	11.05	ATP-dependent 6-phosphofructokinase 6	K00850|1|0.0|1076|dosa:Os05t0524400-01|6-phosphofructokinase 1 [EC:2.7.1.11]	GO:0005737//cytoplasm	GO:0003872//6-phosphofructokinase activity;GO:0005524//ATP binding;GO:0046872//metal ion binding	GO:0006002//fructose 6-phosphate metabolic process;GO:0061615//glycolytic process through fructose-6-phosphate	gi|113579641|dbj|BAF18004.1|/0/Os05g0524400 [Oryza sativa Japonica Group]
OS01G0297700	fructose	3.65	5.89	8.23	6.08	14.76	21.41	44.8	35.07	16.04	11.43	WAT1-related protein At1g09380	K01623|1|7e-71|243|pda:103722777|fructose-bisphosphate aldolase, class I [EC:4.1.2.13]!K02940|2|9e-66|227|sita:101773010|large subunit ribosomal protein L9e	GO:0005886//plasma membrane;GO:0016021//integral component of membrane	GO:0022857//transmembrane transporter activity	GO:0055085//transmembrane transport	gi|113532340|dbj|BAF04723.1|/0/Os01g0297700 [Oryza sativa Japonica Group]
OS03G0184550	fructose	3.48	4.92	1.39	1.46	7.81	4.23	19.66	1.29	2.41	2.92	putative dihydroflavonol-4-reductase	K15891|1|0.0|639|dosa:Os03t0184550-01|farnesol dehydrogenase [EC:1.1.1.216]	GO:0005774//vacuolar membrane;GO:0005783//endoplasmic reticulum;GO:0005886//plasma membrane	GO:0047886//farnesol dehydrogenase activity;GO:0050662//coenzyme binding	GO:0009627//systemic acquired resistance;GO:0009744//response to sucrose;GO:0009749//response to glucose;GO:0009750//response to fructose;GO:0009788//negative regulation of abscisic acid-activated signaling pathway;GO:0009853//photorespiration;GO:0016487//farnesol metabolic process;GO:0034976//response to endoplasmic reticulum stress;GO:0055114//oxidation-reduction process	gi|937907743|dbj|BAS82663.1|/0/Os03g0184550 [Oryza sativa Japonica Group]
OS03G0184600	fructose	3.37	4.62	2.08	2.04	5.86	5.64	5.41	6.74	3.68	4.45	putative dihydroflavonol-4-reductase	K15891|1|9e-91|285|sita:101767860|farnesol dehydrogenase [EC:1.1.1.216]	GO:0005774//vacuolar membrane;GO:0005783//endoplasmic reticulum;GO:0005886//plasma membrane	GO:0047886//farnesol dehydrogenase activity;GO:0050662//coenzyme binding	GO:0009627//systemic acquired resistance;GO:0009744//response to sucrose;GO:0009749//response to glucose;GO:0009750//response to fructose;GO:0009788//negative regulation of abscisic acid-activated signaling pathway;GO:0009853//photorespiration;GO:0016487//farnesol metabolic process;GO:0034976//response to endoplasmic reticulum stress;GO:0055114//oxidation-reduction process	gi|1002256355|ref|XP_015632475.1|/1.61755e-100/PREDICTED: putative dihydroflavonol-4-reductase [Oryza sativa Japonica Group]
OS01G0866400	fructose	3.24	7.42	4.27	4.34	12.91	17.46	27.19	8.78	13.5	22.83	fructose-1,6-bisphosphatase, cytosolic	K03841|1|0.0|681|dosa:Os01t0866400-01|fructose-1,6-bisphosphatase I [EC:3.1.3.11]	GO:0005737//cytoplasm	GO:0042132//fructose 1,6-bisphosphate 1-phosphatase activity;GO:0046872//metal ion binding	GO:0005975//carbohydrate metabolic process;GO:0016311//dephosphorylation	gi|113534437|dbj|BAF06820.1|/0/Os01g0866400 [Oryza sativa Japonica Group]
OS05G0406000	fructose	2.99	3.91	2.05	1.49	4.92	5.34	17.4	3.2	4.39	7.29	uncharacterized protein At4g15545	-	GO:0005886//plasma membrane;GO:0009536//plastid;GO:0016021//integral component of membrane	GO:0022857//transmembrane transporter activity	GO:0006833//water transport;GO:0009637//response to blue light;GO:0009651//response to salt stress;GO:0009750//response to fructose;GO:0010075//regulation of meristem growth;GO:0010155//regulation of proton transport;GO:0042744//hydrogen peroxide catabolic process;GO:0046777//protein autophosphorylation;GO:0055085//transmembrane transport	gi|113579062|dbj|BAF17425.1|/7.3792e-97/Os05g0406000, partial [Oryza sativa Japonica Group]
OS06G0149900	fructose	2.8	2.92	2.73	3.15	6.55	7.98	19.9	2.68	4.14	7.34	cysteine synthase-like	K01738|1|0.0|580|dosa:Os06t0149900-01|cysteine synthase A [EC:2.5.1.47]	GO:0005737//cytoplasm	GO:0003872//6-phosphofructokinase activity;GO:0004124//cysteine synthase activity;GO:0005524//ATP binding;GO:0030170//pyridoxal phosphate binding;GO:0046872//metal ion binding	GO:0006002//fructose 6-phosphate metabolic process;GO:0006535//cysteine biosynthetic process from serine;GO:0061615//glycolytic process through fructose-6-phosphate	gi|113594860|dbj|BAF18734.1|/0/Os06g0149900 [Oryza sativa Japonica Group]
OS06G0149801	fructose	2.74	2.51	0	0.53	2.63	1.44	0.29	0.95	1.1	1.08	-	K01738|1|0.0|644|dosa:Os06t0149700-00|cysteine synthase A [EC:2.5.1.47]	GO:0005737//cytoplasm	GO:0003872//6-phosphofructokinase activity;GO:0004124//cysteine synthase activity;GO:0005524//ATP binding;GO:0030170//pyridoxal phosphate binding;GO:0046872//metal ion binding	GO:0006002//fructose 6-phosphate metabolic process;GO:0006535//cysteine biosynthetic process from serine;GO:0061615//glycolytic process through fructose-6-phosphate	gi|4574141|gb|AAD23910.1|AF073698_1/0/cysteine synthase [Oryza sativa Japonica Group]
OS03G0149300	fructose	2.71	3.93	5.35	4.77	10.96	20.57	27.14	15.29	13.27	10.45	WAT1-related protein At2g39510	K01623|1|1e-61|217|pda:103722777|fructose-bisphosphate aldolase, class I [EC:4.1.2.13]!K02940|2|3e-54|195|sita:101773010|large subunit ribosomal protein L9e	GO:0005886//plasma membrane;GO:0016021//integral component of membrane	GO:0022857//transmembrane transporter activity	GO:0055085//transmembrane transport	gi|108706201|gb|ABF93996.1|/0/Integral membrane protein DUF6 containing protein, expressed [Oryza sativa Japonica Group]
OS12G0131100	fructose	2.63	5.07	1.47	1.53	7.47	9.37	9.46	18.27	8.54	7.96	glutamine--fructose-6-phosphate aminotransferase [isomerizing] 2	K00820|1|0.0|564|dosa:Os12t0131100-01|glucosamine--fructose-6-phosphate aminotransferase (isomerizing) [EC:2.6.1.16]	GO:0005739//mitochondrion	GO:0004360//glutamine-fructose-6-phosphate transaminase (isomerizing) activity;GO:0030246//carbohydrate binding	GO:0006002//fructose 6-phosphate metabolic process;GO:0006047//UDP-N-acetylglucosamine metabolic process;GO:0006487//protein N-linked glycosylation	gi|113648581|dbj|BAF29093.1|/0/Os12g0131100, partial [Oryza sativa Japonica Group]
OS04G0165700	fructose	2.47	5.39	1.3	1.17	8.96	14.54	27.52	11.14	15.13	21.53	bifunctional L-3-cyanoalanine synthase/cysteine synthase 2, mitochondrial	K13034|1|0.0|618|dosa:Os04t0165700-01|L-3-cyanoalanine synthase/ cysteine synthase [EC:2.5.1.47 4.4.1.9]	GO:0005739//mitochondrion;GO:0009507//chloroplast	GO:0004124//cysteine synthase activity;GO:0005507//copper ion binding;GO:0016740//transferase activity;GO:0030170//pyridoxal phosphate binding;GO:0050017//L-3-cyanoalanine synthase activity	GO:0006096//glycolytic process;GO:0006535//cysteine biosynthetic process from serine;GO:0006833//water transport;GO:0006972//hyperosmotic response;GO:0007030//Golgi organization;GO:0009266//response to temperature stimulus;GO:0009651//response to salt stress;GO:0009684//indoleacetic acid biosynthetic process;GO:0009750//response to fructose;GO:0019288//isopentenyl diphosphate biosynthetic process…	gi|38346461|emb|CAE02117.2|/0/OSJNBa0019G23.9 [Oryza sativa Japonica Group]
OS01G0904500	fructose	2.15	2.12	2.45	2.83	3.29	3.18	2.58	2.65	2.64	2.41	uncharacterized LOC4325021	K14552|1|4e-46|184|csl:COCSUDRAFT_47298|NET1-associated nuclear protein 1 (U3 small nucleolar RNA-associated protein 17)!K04083|3|5e-28|124|cvr:CHLNCDRAFT_58899|molecular chaperone Hsp33	GO:0016021//integral component of membrane;GO:0016023//cytoplasmic, membrane-bounded vesicle	-	GO:0006816//calcium ion transport;GO:0007030//Golgi organization;GO:0009651//response to salt stress;GO:0009744//response to sucrose;GO:0009749//response to glucose;GO:0009750//response to fructose	gi|113534655|dbj|BAF07038.1|/0/Os01g0904500 [Oryza sativa Japonica Group]
OS08G0242700	fructose	1.99	7.28	3.83	3.11	7.99	10.38	41.54	16.7	13.29	15.67	-	-	GO:0009535//chloroplast thylakoid membrane;GO:0009570//chloroplast stroma;GO:0009941//chloroplast envelope;GO:0010319//stromule	GO:0016597//amino acid binding	GO:0006833//water transport;GO:0009651//response to salt stress;GO:0009750//response to fructose;GO:0019684//photosynthesis, light reaction;GO:0030003//cellular cation homeostasis;GO:0042742//defense response to bacterium;GO:0070838//divalent metal ion transport	gi|937929590|dbj|BAT04506.1|/6.34356e-63/Os08g0242700, partial [Oryza sativa Japonica Group]//gi|937929591|dbj|BAT04507.1|/3.21771e-125/Os08g0242700, partial [Oryza sativa Japonica Group]
OS08G0260000	fructose	1.92	1.98	5.43	5.59	3.96	4.08	12.42	2.01	2.76	3.71	uncharacterized LOC4345104	-	GO:0009507//chloroplast;GO:0031248//protein acetyltransferase complex	GO:0004596//peptide alpha-N-acetyltransferase activity	GO:0006474//N-terminal protein amino acid acetylation;GO:0006569//tryptophan catabolic process;GO:0006833//water transport;GO:0009651//response to salt stress;GO:0009684//indoleacetic acid biosynthetic process;GO:0009750//response to fructose	gi|28812153|dbj|BAC65034.1|/3.879e-86/GCN5-related N-acetyltransferase-like [Oryza sativa Japonica Group]
OS09G0426000	fructose	1.92	3.07	3.22	3.73	5.07	6.77	4.19	6.29	4.01	4.5	WAT1-related protein At4g28040	K01623|1|3e-47|176|pda:103722777|fructose-bisphosphate aldolase, class I [EC:4.1.2.13]!K02940|2|4e-33|135|sita:101773010|large subunit ribosomal protein L9e	GO:0005886//plasma membrane;GO:0016021//integral component of membrane	GO:0022857//transmembrane transporter activity	GO:0055085//transmembrane transport	gi|113631457|dbj|BAF25138.1|/0/Os09g0426000 [Oryza sativa Japonica Group]
OS06G0608700	fructose	1.91	2.93	10.48	11.25	15.62	20.83	126.22	13.93	17.06	26.09	fructose-bisphosphate aldolase, cytoplasmic isozyme 1	K01623|1|0.0|702|dosa:Os06t0608700-01|fructose-bisphosphate aldolase, class I [EC:4.1.2.13]	GO:0009507//chloroplast	GO:0004332//fructose-bisphosphate aldolase activity	GO:0000023//maltose metabolic process;GO:0006096//glycolytic process;GO:0006098//pentose-phosphate shunt;GO:0009718//anthocyanin-containing compound biosynthetic process;GO:0019252//starch biosynthetic process	gi|113596082|dbj|BAF19956.1|/0/Os06g0608700 [Oryza sativa Japonica Group]
OS04G0659100	fructose	1.34	4.03	3.18	3.72	9.18	14.42	47.48	7.26	9.5	14.67	glutamine synthetase, chloroplastic	K01915|1|0.0|754|dosa:Os04t0659100-01|glutamine synthetase [EC:6.3.1.2]	GO:0009535//chloroplast thylakoid membrane;GO:0009570//chloroplast stroma;GO:0009941//chloroplast envelope;GO:0022626//cytosolic ribosome;GO:0048046//apoplast	GO:0004356//glutamate-ammonia ligase activity;GO:0005524//ATP binding	GO:0006096//glycolytic process;GO:0006098//pentose-phosphate shunt;GO:0006542//glutamine biosynthetic process;GO:0006833//water transport;GO:0006972//hyperosmotic response;GO:0007030//Golgi organization;GO:0007568//aging;GO:0009399//nitrogen fixation;GO:0009409//response to cold;GO:0009637//response to blue light;GO:0009644//response to high light intensity;GO:0009744//response to sucrose;GO:0009…	gi|121343|sp|P14655.1|GLNA2_ORYSJ/0/RecName: Full=Glutamine synthetase, chloroplastic; AltName: Full=Glutamate--ammonia ligase; AltName: Full=OsGS2; Short=GS2; Flags: Precursor//gi|937916512|dbj|BAS91431.1|/0/Os04g0659100 [Oryza sativa Japonica Group]
OS04G0469500	fructose	1.33	1.45	1.42	1.62	2.94	2.72	5.12	2.5	1.7	2.69	-	K00850|1|0.0|692|dosa:Os04t0469500-01|6-phosphofructokinase 1 [EC:2.7.1.11]	GO:0005829//cytosol	GO:0003872//6-phosphofructokinase activity;GO:0005524//ATP binding;GO:0046872//metal ion binding	GO:0006002//fructose 6-phosphate metabolic process;GO:0061615//glycolytic process through fructose-6-phosphate	gi|116310015|emb|CAH67040.1|/0/OSIGBa0124N08.2 [Oryza sativa Indica Group]
OS05G0341300	fructose	1.3	1.48	0.53	1	1.21	1.57	0.09	0.02	1.53	1.77	guanine nucleotide-binding protein alpha-1 subunit	K04640|1|1e-65|229|dosa:Os05t0333200-00|guanine nucleotide-binding protein subunit alpha, other	GO:0005789//endoplasmic reticulum membrane;GO:0005834//heterotrimeric G-protein complex;GO:0009506//plasmodesma	GO:0003924//GTPase activity;GO:0004871//signal transducer activity;GO:0005095//GTPase inhibitor activity;GO:0005525//GTP binding;GO:0016247//channel regulator activity;GO:0031683//G-protein beta/gamma-subunit complex binding;GO:0046872//metal ion binding;GO:0051020//GTPase binding	GO:0000278//mitotic cell cycle;GO:0000303//response to superoxide;GO:0001789//G-protein coupled receptor signaling pathway, coupled to S1P second messenger;GO:0006396//RNA processing;GO:0006571//tyrosine biosynthetic process;GO:0008219//cell death;GO:0009094//L-phenylalanine biosynthetic process;GO:0009740//gibberellic acid mediated signaling pathway;GO:0009742//brassinosteroid mediated signaling…	gi|113578777|dbj|BAF17140.1|/1.29356e-64/Os05g0333200 [Oryza sativa Japonica Group]
OS04G0568600	fructose	1.19	3.47	4.01	2.42	9.18	8.71	9.13	9.29	7.65	7.69	3-hexulose-6-phosphate isomerase	-	-	GO:0004360//glutamine-fructose-6-phosphate transaminase (isomerizing) activity;GO:0030246//carbohydrate binding	GO:0006002//fructose 6-phosphate metabolic process;GO:0006047//UDP-N-acetylglucosamine metabolic process;GO:0006487//protein N-linked glycosylation	gi|38344368|emb|CAE02247.2|/1.17176e-99/OSJNBb0032E06.2 [Oryza sativa Japonica Group]
OS02G0169700	fructose	1	1.39	0.91	0.73	0.76	0.71	0.37	1.28	2.06	1.33	uncharacterized LOC9269154	K02437|1|1e-96|296|dosa:Os02t0169700-01|glycine cleavage system H protein	GO:0005739//mitochondrion;GO:0005960//glycine cleavage complex	GO:0005524//ATP binding	GO:0009744//response to sucrose;GO:0009749//response to glucose;GO:0009750//response to fructose;GO:0019464//glycine decarboxylation via glycine cleavage system	gi|1002241251|ref|XP_015624921.1|/0/PREDICTED: uncharacterized protein LOC9269154 [Oryza sativa Japonica Group]
OS05G0164100	fructose	0.95	1.65	0.52	0.8	1.89	3.88	13.75	1.84	2.56	3.1	6-phosphofructo-2-kinase/fructose-2,6-bisphosphatase	K01103|1|0.0|662|dosa:Os05t0164100-01|6-phosphofructo-2-kinase / fructose-2,6-biphosphatase 3&#160; [EC:2.7.1.105 3.1.3.46]	GO:0005829//cytosol	GO:0003873//6-phosphofructo-2-kinase activity;GO:0005524//ATP binding;GO:2001070//starch binding	GO:0006000//fructose metabolic process;GO:0006002//fructose 6-phosphate metabolic process;GO:0006003//fructose 2,6-bisphosphate metabolic process;GO:0042732//D-xylose metabolic process;GO:0043609//regulation of carbon utilization;GO:0046835//carbohydrate phosphorylation	gi|113578291|dbj|BAF16654.1|/0/Os05g0164100 [Oryza sativa Japonica Group]//gi|937917512|dbj|BAS92430.1|/0/Os05g0164100 [Oryza sativa Japonica Group]//gi|937917513|dbj|BAS92431.1|/0/Os05g0164100, partial [Oryza sativa Japonica Group]
OS10G0405600	fructose	0.89	0.94	0.61	0.49	1.64	1.79	5.28	3.32	1.95	2.24	ATP-dependent 6-phosphofructokinase 5, chloroplastic	K00850|1|0.0|1072|dosa:Os10t0405600-01|6-phosphofructokinase 1 [EC:2.7.1.11]	GO:0005737//cytoplasm	GO:0003872//6-phosphofructokinase activity;GO:0005524//ATP binding;GO:0046872//metal ion binding	GO:0006002//fructose 6-phosphate metabolic process;GO:0061615//glycolytic process through fructose-6-phosphate	gi|78708595|gb|ABB47570.1|/0/Phosphofructokinase family protein, expressed [Oryza sativa Japonica Group]
OS08G0502700	fructose	0.6	2.94	5.69	5.1	8.25	12.7	144.21	7.07	10.8	14.22	serine--glyoxylate aminotransferase	K00830|1|0.0|774|dosa:Os08t0502700-01|alanine-glyoxylate transaminase / serine-glyoxylate transaminase / serine-pyruvate transaminase [EC:2.6.1.44 2.6.1.45 2.6.1.51]	GO:0005886//plasma membrane;GO:0009570//chloroplast stroma;GO:0048046//apoplast	GO:0008483//transaminase activity	GO:0006833//water transport;GO:0008152//metabolic process;GO:0009651//response to salt stress;GO:0009750//response to fructose;GO:0030003//cellular cation homeostasis;GO:0070838//divalent metal ion transport	gi|113624139|dbj|BAF24084.1|/0/Os08g0502700 [Oryza sativa Japonica Group]//gi|937931215|dbj|BAT06131.1|/0/Os08g0502700, partial [Oryza sativa Japonica Group]
OS05G0357500	fructose	0.59	0.54	3.57	3.33	5.31	9.5	17.29	11.52	5.93	5.14	-	K01623|1|6e-22|101|pda:103722777|fructose-bisphosphate aldolase, class I [EC:4.1.2.13]!K02940|3|3e-20|95.9|sita:101773010|large subunit ribosomal protein L9e	GO:0005886//plasma membrane;GO:0016021//integral component of membrane	GO:0022857//transmembrane transporter activity	GO:0055085//transmembrane transport	gi|937918660|dbj|BAS93578.1|/3.72871e-177/Os05g0357500 [Oryza sativa Japonica Group]
OS10G0198900	fructose	0.57	1.34	1.91	1.76	3.76	8.16	2.63	0.37	5.02	4.56	WAT1-related protein At5g64700	K02940|1|3e-46|170|sita:101773010|large subunit ribosomal protein L9e!K01623|2|3e-37|146|pda:103722777|fructose-bisphosphate aldolase, class I [EC:4.1.2.13]	GO:0005886//plasma membrane;GO:0016021//integral component of membrane	GO:0022857//transmembrane transporter activity	GO:0055085//transmembrane transport	gi|937935313|dbj|BAT10227.1|/0/Os10g0198900 [Oryza sativa Japonica Group]
OS03G0267300	fructose	0.55	1.77	3.38	3.46	5.95	10.88	106.91	6.54	10.27	13.52	-	K03841|1|0.0|719|dosa:Os03t0267300-01|fructose-1,6-bisphosphatase I [EC:3.1.3.11]	GO:0009570//chloroplast stroma;GO:0010319//stromule;GO:0048046//apoplast	GO:0004331//fructose-2,6-bisphosphate 2-phosphatase activity;GO:0032440//2-alkenal reductase [NAD(P)] activity;GO:0042132//fructose 1,6-bisphosphate 1-phosphatase activity;GO:0046872//metal ion binding	GO:0000023//maltose metabolic process;GO:0005985//sucrose metabolic process;GO:0006098//pentose-phosphate shunt;GO:0006364//rRNA processing;GO:0009637//response to blue light;GO:0009773//photosynthetic electron transport in photosystem I;GO:0009902//chloroplast relocation;GO:0010027//thylakoid membrane organization;GO:0010114//response to red light;GO:0010207//photosystem II assembly;GO:0010218//…	gi|3913641|sp|O64422.1|F16P1_ORYSJ/0/RecName: Full=Fructose-1,6-bisphosphatase, chloroplastic; Short=FBPase; AltName: Full=D-fructose-1,6-bisphosphate 1-phosphohydrolase; Flags: Precursor
OS01G0710700	fructose	0.53	0.6	0.81	0.86	1.91	3.32	10.04	2.7	1.17	1	phospholipase A1-II 5	K16818|1|5e-33|134|vvi:100259863|phospholipase A1 [EC:3.1.1.32]	GO:0009507//chloroplast	GO:0008970//phosphatidylcholine 1-acylhydrolase activity	GO:0006833//water transport;GO:0009650//UV protection;GO:0009651//response to salt stress;GO:0009750//response to fructose;GO:0016036//cellular response to phosphate starvation;GO:0016042//lipid catabolic process;GO:0016117//carotenoid biosynthetic process;GO:0019344//cysteine biosynthetic process;GO:0019375//galactolipid biosynthetic process;GO:0019761//glucosinolate biosynthetic process	gi|75107379|sp|Q5NAI4.1|PLA5_ORYSJ/0/RecName: Full=Phospholipase A1-II 5
OS06G0210000	fructose	0.5	0.71	2.69	1.97	3.26	12.45	17.67	2.69	3.8	1.4	WAT1-related protein At1g21890	K01623|1|4e-54|194|pda:103722777|fructose-bisphosphate aldolase, class I [EC:4.1.2.13]!K02940|2|2e-50|182|sita:101773010|large subunit ribosomal protein L9e	GO:0005886//plasma membrane	GO:0015171//amino acid transmembrane transporter activity	GO:0003333//amino acid transmembrane transport;GO:0032973//amino acid export;GO:0043090//amino acid import;GO:0080144//amino acid homeostasis	gi|937921816|dbj|BAS96733.1|/0/Os06g0210000 [Oryza sativa Japonica Group]
OS01G0191700	fructose	0.46	1.11	1.35	1.68	2.82	3.94	26.99	8.64	3.94	3.08	ATP-dependent 6-phosphofructokinase 6	K00850|1|0.0|974|dosa:Os01t0191700-01|6-phosphofructokinase 1 [EC:2.7.1.11]	GO:0005737//cytoplasm	GO:0003872//6-phosphofructokinase activity;GO:0005524//ATP binding;GO:0046872//metal ion binding	GO:0006002//fructose 6-phosphate metabolic process;GO:0061615//glycolytic process through fructose-6-phosphate	gi|113531804|dbj|BAF04187.1|/0/Os01g0191700 [Oryza sativa Japonica Group]
OS07G0524900	fructose	0.46	1.05	2.4	1.83	4.5	5.69	20.51	2.75	4.63	3.73	WAT1-related protein At5g64700	K01623|1|5e-57|204|pda:103722777|fructose-bisphosphate aldolase, class I [EC:4.1.2.13]!K02940|2|2e-43|165|sita:101773010|large subunit ribosomal protein L9e	GO:0005886//plasma membrane;GO:0016021//integral component of membrane	GO:0022857//transmembrane transporter activity	GO:0055085//transmembrane transport	gi|113611359|dbj|BAF21737.1|/0/Os07g0524900 [Oryza sativa Japonica Group]
OS04G0687800	fructose	0.44	0.26	0.77	0.84	1.05	2.75	6.07	0.43	0.81	0.31	WAT1-related protein At1g68170	K02940|1|3e-59|209|sita:101773010|large subunit ribosomal protein L9e!K01623|2|2e-50|186|pda:103722777|fructose-bisphosphate aldolase, class I [EC:4.1.2.13]	GO:0005886//plasma membrane;GO:0016021//integral component of membrane	GO:0022857//transmembrane transporter activity	GO:0055085//transmembrane transport	gi|38345836|emb|CAD41942.2|/0/OSJNBa0070M12.19 [Oryza sativa Japonica Group]
OS01G0117900	fructose	0.43	0.23	0.41	0.57	1.36	1.43	1.25	1.27	0.86	1.33	WAT1-related protein At3g18200	K01623|1|9e-152|451|pda:103722777|fructose-bisphosphate aldolase, class I [EC:4.1.2.13]!K02940|2|3e-49|180|sita:101773010|large subunit ribosomal protein L9e	GO:0005886//plasma membrane;GO:0016021//integral component of membrane;GO:0016023//cytoplasmic, membrane-bounded vesicle	GO:0022857//transmembrane transporter activity	GO:0055085//transmembrane transport	gi|113531387|dbj|BAF03770.1|/0/Os01g0117900 [Oryza sativa Japonica Group]//gi|937894126|dbj|BAS70106.1|/0/Os01g0117900 [Oryza sativa Japonica Group]//gi|937894127|dbj|BAS70107.1|/0/Os01g0117900, partial [Oryza sativa Japonica Group]
OS05G0194900	fructose	0.42	0.19	4.92	4.5	1.69	0.92	7.78	7.05	4.57	4.43	ATP-dependent 6-phosphofructokinase 6	K00850|1|0.0|577|dosa:Os05t0194900-01|6-phosphofructokinase 1 [EC:2.7.1.11]	GO:0005737//cytoplasm	GO:0003872//6-phosphofructokinase activity;GO:0005524//ATP binding;GO:0046872//metal ion binding	GO:0006002//fructose 6-phosphate metabolic process;GO:0061615//glycolytic process through fructose-6-phosphate	gi|113578410|dbj|BAF16773.1|/0/Os05g0194900, partial [Oryza sativa Japonica Group]
OS12G0288000	fructose	0.36	0.35	0.56	0.3	1.09	2.71	2.29	0.75	0.88	0.99	WAT1-related protein At1g09380	K02940|1|6e-58|207|sita:101773010|large subunit ribosomal protein L9e!K01623|2|1e-53|197|pda:103722777|fructose-bisphosphate aldolase, class I [EC:4.1.2.13]	GO:0005886//plasma membrane;GO:0016021//integral component of membrane	GO:0022857//transmembrane transporter activity	GO:0055085//transmembrane transport	gi|1002311408|ref|XP_015619054.1|/0/PREDICTED: WAT1-related protein At1g09380 isoform X1 [Oryza sativa Japonica Group]//gi|937941848|dbj|BAT16760.1|/0/Os12g0288000, partial [Oryza sativa Japonica Group]//gi|937941850|dbj|BAT16762.1|/3.45583e-34/Os12g0288000 [Oryza sativa Japonica Group]
OS08G0163400	fructose	0.34	1.02	0.57	0.95	1.48	2.01	11.57	2.18	2.64	4.67	RNA polymerase sigma factor sigA	K03086|1|0.0|749|dosa:Os08t0163400-01|RNA polymerase primary sigma factor	-	GO:0001053//plastid sigma factor activity;GO:0003677//DNA binding;GO:0003700//transcription factor activity, sequence-specific DNA binding	GO:0006352//DNA-templated transcription, initiation;GO:0006355//regulation of transcription, DNA-templated;GO:0006833//water transport;GO:0009651//response to salt stress;GO:0009750//response to fructose;GO:0071461//cellular response to redox state;GO:0080005//photosystem stoichiometry adjustment	gi|937929048|dbj|BAT03964.1|/0/Os08g0163400, partial [Oryza sativa Japonica Group]//gi|937929049|dbj|BAT03965.1|/0/Os08g0163400 [Oryza sativa Japonica Group]
OS05G0468700	fructose	0.31	0.13	0.8	1.07	1.03	2.31	9.65	0.71	1.59	0.67	-	K03320|1|0.0|835|dosa:Os05t0468700-01|ammonium transporter, Amt family	GO:0005737//cytoplasm;GO:0005887//integral component of plasma membrane;GO:0009506//plasmodesma	GO:0015398//high-affinity secondary active ammonium transmembrane transporter activity	GO:0000165//MAPK cascade;GO:0002237//response to molecule of bacterial origin;GO:0006612//protein targeting to membrane;GO:0006862//nucleotide transport;GO:0006888//ER to Golgi vesicle-mediated transport;GO:0006995//cellular response to nitrogen starvation;GO:0009409//response to cold;GO:0009581;GO:0009595//detection of biotic stimulus;GO:0009697//salicylic acid biosynthetic process;GO:0009738//a…	gi|75146875|sp|Q84KJ7.1|AMT21_ORYSJ/0/RecName: Full=Ammonium transporter 2 member 1; Short=OsAMT2;1
OS09G0411650	fructose	0.31	1.44	0.65	0.79	0.77	0.93	2.76	1.36	1.15	1.23	fructose-bisphosphate aldolase-lysine N-methyltransferase, chloroplastic	K00592|1|0.0|785|dosa:Os09t0411650-01|[ribulose-bisphosphate carboxylase]-lysine N-methyltransferase [EC:2.1.1.127]	GO:0009570//chloroplast stroma	GO:0016279//protein-lysine N-methyltransferase activity;GO:0030785//[ribulose-bisphosphate carboxylase]-lysine N-methyltransferase activity	GO:0000023//maltose metabolic process;GO:0006655//phosphatidylglycerol biosynthetic process;GO:0009073//aromatic amino acid family biosynthetic process;GO:0009793//embryo development ending in seed dormancy;GO:0009902//chloroplast relocation;GO:0010027//thylakoid membrane organization;GO:0016226//iron-sulfur cluster assembly;GO:0018023//peptidyl-lysine trimethylation;GO:0018026//peptidyl-lysine m…	gi|937933133|dbj|BAT08048.1|/0/Os09g0411650 [Oryza sativa Japonica Group]
OS06G0247651	fructose	0.28	0.06	1.1	1.05	0.3	0.86	2.43	2.99	0.93	1.12	-	K00895|1|0.0|265|vvi:100244809|pyrophosphate--fructose-6-phosphate 1-phosphotransferase [EC:2.7.1.90]	GO:0009536//plastid	GO:0003872//6-phosphofructokinase activity;GO:0005524//ATP binding;GO:0047334//diphosphate-fructose-6-phosphate 1-phosphotransferase activity	GO:0006002//fructose 6-phosphate metabolic process;GO:0046835//carbohydrate phosphorylation;GO:0061615//glycolytic process through fructose-6-phosphate	gi|747096200|ref|XP_011096009.1|/0/PREDICTED: LOW QUALITY PROTEIN: pyrophosphate--fructose 6-phosphate 1-phosphotransferase subunit beta [Sesamum indicum]
OS10G0210500	fructose	0.23	0.38	0.33	0.23	0.35	0.35	12.43	0.91	0.29	0.1	WAT1-related protein At4g08290	K01623|1|6e-55|207|pda:103722777|fructose-bisphosphate aldolase, class I [EC:4.1.2.13]!K02940|2|4e-51|194|sita:101773010|large subunit ribosomal protein L9e	GO:0005886//plasma membrane;GO:0016021//integral component of membrane	GO:0015171//amino acid transmembrane transporter activity	GO:0003333//amino acid transmembrane transport;GO:0032973//amino acid export;GO:0043090//amino acid import;GO:0080144//amino acid homeostasis	gi|113638932|dbj|BAF26237.1|/0/Os10g0210500 [Oryza sativa Japonica Group]
OS01G0803300	fructose	0.19	0.44	0.69	0.23	0.81	1.97	3.18	0.1	0.56	0.11	WAT1-related protein At5g07050	K01623|1|2e-47|176|pda:103722777|fructose-bisphosphate aldolase, class I [EC:4.1.2.13]!K02940|2|2e-42|161|sita:101773010|large subunit ribosomal protein L9e	GO:0005886//plasma membrane;GO:0016021//integral component of membrane;GO:0016023//cytoplasmic, membrane-bounded vesicle	GO:0022857//transmembrane transporter activity	GO:0055085//transmembrane transport	gi|113534082|dbj|BAF06465.1|/0/Os01g0803300, partial [Oryza sativa Japonica Group]
OS09G0426500	fructose	0.17	0.13	0.23	0.07	0.26	0.23	1.28	0.24	0.13	0.19	WAT1-related protein At4g30420	K01623|1|2e-64|224|pda:103722777|fructose-bisphosphate aldolase, class I [EC:4.1.2.13]!K02940|2|2e-51|187|sita:101773010|large subunit ribosomal protein L9e	GO:0005886//plasma membrane;GO:0016021//integral component of membrane	GO:0022857//transmembrane transporter activity	GO:0055085//transmembrane transport	gi|937933262|dbj|BAT08177.1|/0/Os09g0426500 [Oryza sativa Japonica Group]
OS08G0561500	fructose	0.17	0.05	0	0	0	0.12	15.3	0.29	0.2	0	protein WALLS ARE THIN 1	K01623|1|6e-138|418|pda:103722777|fructose-bisphosphate aldolase, class I [EC:4.1.2.13]!K02940|2|8e-55|197|sita:101773010|large subunit ribosomal protein L9e	GO:0005886//plasma membrane;GO:0016021//integral component of membrane	GO:0022857//transmembrane transporter activity	GO:0055085//transmembrane transport	gi|937931788|dbj|BAT06704.1|/0/Os08g0561500 [Oryza sativa Japonica Group]
OS08G0120600	fructose	0.15	0.54	0.27	0.18	0.44	1.89	21.09	2.02	0.81	2.45	fructose-bisphosphate aldolase cytoplasmic isozyme-like	K01623|1|0.0|658|dosa:Os08t0120600-01|fructose-bisphosphate aldolase, class I [EC:4.1.2.13]	-	GO:0004332//fructose-bisphosphate aldolase activity	GO:0006096//glycolytic process	gi|113622849|dbj|BAF22794.1|/0/Os08g0120600 [Oryza sativa Japonica Group]
OS02G0768300	fructose	0.15	1.44	0.95	0.75	2.38	10.05	8.8	2.18	1.77	1.49	WAT1-related protein At1g21890	K01623|1|3e-53|193|pda:103722777|fructose-bisphosphate aldolase, class I [EC:4.1.2.13]!K02940|2|7e-47|174|sita:101773010|large subunit ribosomal protein L9e	GO:0005886//plasma membrane;GO:0016021//integral component of membrane	GO:0015171//amino acid transmembrane transporter activity	GO:0003333//amino acid transmembrane transport;GO:0032973//amino acid export;GO:0043090//amino acid import;GO:0080144//amino acid homeostasis	gi|113537769|dbj|BAF10152.1|/0/Os02g0768300 [Oryza sativa Japonica Group]
OS02G0103600	fructose	0.14	0.23	0.19	0.1	0.46	0.26	4.47	0.32	0.03	0.15	-	K02940|1|5e-123|375|sita:101773010|large subunit ribosomal protein L9e!K01623|2|1e-61|217|pda:103722777|fructose-bisphosphate aldolase, class I [EC:4.1.2.13]	GO:0005886//plasma membrane;GO:0016021//integral component of membrane;GO:0016023//cytoplasmic, membrane-bounded vesicle	GO:0022857//transmembrane transporter activity	GO:0055085//transmembrane transport	gi|113535137|dbj|BAF07520.1|/0/Os02g0103600 [Oryza sativa Japonica Group]
OS01G0546400	fructose	0.11	1.06	0.19	0.17	0.38	1.08	6.07	1.48	3.99	4.83	WAT1-related protein At5g64700	K01623|1|6e-57|201|pda:103722777|fructose-bisphosphate aldolase, class I [EC:4.1.2.13]!K02940|2|1e-38|149|sita:101773010|large subunit ribosomal protein L9e	GO:0005886//plasma membrane;GO:0016021//integral component of membrane	GO:0022857//transmembrane transporter activity	GO:0055085//transmembrane transport	gi|113532812|dbj|BAF05195.1|/0/Os01g0546400 [Oryza sativa Japonica Group]
OS06G0107600	fructose	0.08	0.05	0.04	0	0	0	1.84	0.54	0.03	0.03	WAT1-related protein At4g01440	K02940|1|7e-88|284|sita:101773010|large subunit ribosomal protein L9e!K01623|2|4e-52|191|pda:103722777|fructose-bisphosphate aldolase, class I [EC:4.1.2.13]	GO:0005886//plasma membrane;GO:0016020//membrane;GO:0016023//cytoplasmic, membrane-bounded vesicle	GO:0022857//transmembrane transporter activity	GO:0006810//transport;GO:0055085//transmembrane transport	gi|55295851|dbj|BAD67719.1|/1.61995e-159/nodulin MtN21-like [Oryza sativa Japonica Group]//gi|937920844|dbj|BAS95761.1|/0/Os06g0107600 [Oryza sativa Japonica Group]
OS09G0426100	fructose	0.04	0.07	0.19	0	0.11	0.22	1.72	0.83	0.21	0.47	WAT1-related protein At4g30420	K01623|1|3e-44|170|pda:103722777|fructose-bisphosphate aldolase, class I [EC:4.1.2.13]!K02940|2|4e-29|125|sita:101773010|large subunit ribosomal protein L9e	GO:0005886//plasma membrane;GO:0016020//membrane	GO:0022857//transmembrane transporter activity	GO:0006810//transport;GO:0055085//transmembrane transport	gi|1002296789|ref|XP_015611843.1|/1.4547e-167/PREDICTED: WAT1-related protein At4g30420 isoform X2 [Oryza sativa Japonica Group]//gi|1002296789|ref|XP_015611843.1|/2.28305e-143/PREDICTED: WAT1-related protein At4g30420 isoform X2 [Oryza sativa Japonica Group]
OS06G0105700	fructose	0.03	0.35	0.04	0.07	0.37	0.65	1.83	0.72	0.76	0.69	WAT1-related protein At5g47470	K01623|1|4e-32|134|pda:103722777|fructose-bisphosphate aldolase, class I [EC:4.1.2.13]!K02940|2|8e-22|102|sita:101773010|large subunit ribosomal protein L9e	GO:0005886//plasma membrane;GO:0016021//integral component of membrane	GO:0022857//transmembrane transporter activity	GO:0055085//transmembrane transport	gi|218197410|gb|EEC79837.1|/0/hypothetical protein OsI_21301 [Oryza sativa Indica Group]
OS06G0109300	fructose	0.03	0	0	0	0.04	0	2.74	0	0.03	0	WAT1-related protein At3g30340	K02940|1|7e-100|315|sita:101773010|large subunit ribosomal protein L9e!K01623|2|2e-40|157|pda:103722777|fructose-bisphosphate aldolase, class I [EC:4.1.2.13]	GO:0005886//plasma membrane;GO:0016021//integral component of membrane;GO:0016023//cytoplasmic, membrane-bounded vesicle	GO:0022857//transmembrane transporter activity	GO:0055085//transmembrane transport	gi|113594615|dbj|BAF18489.1|/0/Os06g0109300 [Oryza sativa Japonica Group]
OS06G0184600	fructose	0	0	0	0	0	0	0	0	3.47	3.68	uncharacterized LOC4340330	-	-	GO:0016597//amino acid binding	GO:0008152//metabolic process;GO:0009744//response to sucrose;GO:0009750//response to fructose	gi|113595035|dbj|BAF18909.1|/1.89129e-38/Os06g0184600, partial [Oryza sativa Japonica Group]
OS11G0133700	fructose	0	0	0	0	0	0	0	12.01	3.48	0	glutamine--fructose-6-phosphate aminotransferase [isomerizing] 2	K00820|1|8e-45|155|bdi:100841284|glucosamine--fructose-6-phosphate aminotransferase (isomerizing) [EC:2.6.1.16]	GO:0005739//mitochondrion	GO:0004360//glutamine-fructose-6-phosphate transaminase (isomerizing) activity;GO:0030246//carbohydrate binding	GO:0006002//fructose 6-phosphate metabolic process;GO:0006047//UDP-N-acetylglucosamine metabolic process;GO:0006487//protein N-linked glycosylation	gi|113644375|dbj|BAF27516.1|/7.59814e-53/Os11g0133700, partial [Oryza sativa Japonica Group]
OS12G0169600	fructose	0	0	0.03	0	0	0.04	11.19	0.04	0.03	0.03	-	K01623|1|0.0|628|dosa:Os12t0169600-01|fructose-bisphosphate aldolase, class I [EC:4.1.2.13]	-	GO:0016829//lyase activity	-	gi|937941149|dbj|BAT16061.1|/0/Os12g0169600, partial [Oryza sativa Japonica Group]
OS01G0158400	fructose	0	0.2	0.07	0.07	0.08	0	4.32	0.09	0.32	0.43	protein PHLOEM PROTEIN 2-LIKE A1	K16219|1|5e-33|132|tcc:TCM_027003|protein N-terminal methyltransferase [EC:2.1.1.244]	GO:0009536//plastid	GO:0030246//carbohydrate binding;GO:0043394//proteoglycan binding	GO:0006612//protein targeting to membrane;GO:0006833//water transport;GO:0009625//response to insect;GO:0009651//response to salt stress;GO:0009750//response to fructose;GO:0009963//positive regulation of flavonoid biosynthetic process;GO:0010363//regulation of plant-type hypersensitive response	gi|113531608|dbj|BAF03991.1|/3.3256e-164/Os01g0158400 [Oryza sativa Japonica Group]//gi|113531608|dbj|BAF03991.1|/8.54375e-164/Os01g0158400 [Oryza sativa Japonica Group]
OS04G0568500	fructose	0	0	1.1	0.55	0	2.35	1.02	1.89	0	0	-	-	-	GO:0004360//glutamine-fructose-6-phosphate transaminase (isomerizing) activity;GO:0030246//carbohydrate binding	GO:0006002//fructose 6-phosphate metabolic process;GO:0006047//UDP-N-acetylglucosamine metabolic process;GO:0006487//protein N-linked glycosylation	gi|38344368|emb|CAE02247.2|/2.26848e-81/OSJNBb0032E06.2 [Oryza sativa Japonica Group]
OS01G0831250	fructose	0	0	0	0.03	0.08	0.04	2.02	0	0.2	0.22	-	K03320|1|0.0|399|obr:102717389|ammonium transporter, Amt family	GO:0005737//cytoplasm;GO:0005887//integral component of plasma membrane;GO:0009506//plasmodesma	GO:0015398//high-affinity secondary active ammonium transmembrane transporter activity	GO:0000165//MAPK cascade;GO:0002237//response to molecule of bacterial origin;GO:0006612//protein targeting to membrane;GO:0006862//nucleotide transport;GO:0006888//ER to Golgi vesicle-mediated transport;GO:0006995//cellular response to nitrogen starvation;GO:0009409//response to cold;GO:0009581;GO:0009595//detection of biotic stimulus;GO:0009697//salicylic acid biosynthetic process;GO:0009738//a…	gi|75159238|sp|Q8S233.1|AMT23_ORYSJ/0/RecName: Full=Ammonium transporter 2 member 3; Short=OsAMT2;3
OS05G0106200	fructose	0	0.06	0	0	0.05	0.14	1.5	0.1	0.03	0	WAT1-related protein At5g64700	K01623|1|3e-36|145|pda:103722777|fructose-bisphosphate aldolase, class I [EC:4.1.2.13]!K02940|2|6e-36|143|sita:101773010|large subunit ribosomal protein L9e	GO:0005886//plasma membrane	GO:0022857//transmembrane transporter activity	GO:0055085//transmembrane transport	gi|113577968|dbj|BAF16331.1|/0/Os05g0106200 [Oryza sativa Japonica Group]
OS12G0131150	fructose	0	0	3.02	0	0	3.29	6.63	4	0	0	-	K00820|1|8e-45|155|bdi:100841284|glucosamine--fructose-6-phosphate aminotransferase (isomerizing) [EC:2.6.1.16]	GO:0005739//mitochondrion	GO:0004360//glutamine-fructose-6-phosphate transaminase (isomerizing) activity;GO:0030246//carbohydrate binding	GO:0006002//fructose 6-phosphate metabolic process;GO:0006047//UDP-N-acetylglucosamine metabolic process;GO:0006487//protein N-linked glycosylation	gi|113644375|dbj|BAF27516.1|/7.59814e-53/Os11g0133700, partial [Oryza sativa Japonica Group]
OS08G0345800	glucose	3810.18	3199.48	3038.36	3287.01	1801.77	1773.43	1239.4	1524.31	3531.24	3861.58	glucose-1-phosphate adenylyltransferase small subunit, chloroplastic/amyloplastic	K00975|1|4e-53|179|dosa:Os08t0345800-01|glucose-1-phosphate adenylyltransferase [EC:2.7.7.27]	GO:0005829//cytosol;GO:0009501//amyloplast;GO:0009507//chloroplast	GO:0005524//ATP binding;GO:0008878//glucose-1-phosphate adenylyltransferase activity	GO:0005978//glycogen biosynthetic process;GO:0019252//starch biosynthetic process	gi|113623572|dbj|BAF23517.1|/0/Os08g0345800 [Oryza sativa Japonica Group]//gi|125987830|sp|P15280.4|GLGS_ORYSJ/0/RecName: Full=Glucose-1-phosphate adenylyltransferase small subunit, chloroplastic/amyloplastic; AltName: Full=ADP-glucose pyrophosphorylase; AltName: Full=ADP-glucose synthase; AltName: Full=AGPase B; AltName: Full=Alpha-D-glucose-1-phosphate adenyl transferase; Flags: Precursor//gi|9…
OS01G0633100	glucose	3465.05	3341.66	3035.68	3251.76	2002.07	2137.46	1325.25	1749.13	4532.37	4592.34	glucose-1-phosphate adenylyltransferase large subunit 1, chloroplastic/amyloplastic	K00975|1|0.0|998|dosa:Os01t0633100-01|glucose-1-phosphate adenylyltransferase [EC:2.7.7.27]	GO:0005829//cytosol;GO:0009507//chloroplast	GO:0005524//ATP binding;GO:0008878//glucose-1-phosphate adenylyltransferase activity	GO:0005978//glycogen biosynthetic process;GO:0019252//starch biosynthetic process	gi|113533185|dbj|BAF05568.1|/0/Os01g0633100 [Oryza sativa Japonica Group]
OS08G0126300	glucose	2245.88	2224.95	1137.35	1067.39	2176.78	2248.89	1778.79	1833.43	1662.04	1569.98	glyceraldehyde-3-phosphate dehydrogenase 1, cytosolic	K00134|1|6e-43|147|dosa:Os08t0126300-01|glyceraldehyde 3-phosphate dehydrogenase [EC:1.2.1.12]	GO:0005737//cytoplasm	GO:0004365//glyceraldehyde-3-phosphate dehydrogenase (NAD+) (phosphorylating) activity;GO:0050661//NADP binding;GO:0051287//NAD binding	GO:0006006//glucose metabolic process;GO:0006096//glycolytic process;GO:0055114//oxidation-reduction process	gi|122222108|sp|Q0J8A4.1|G3PC1_ORYSJ/0/RecName: Full=Glyceraldehyde-3-phosphate dehydrogenase 1, cytosolic; AltName: Full=PP38//gi|937928745|dbj|BAT03661.1|/3.69814e-45/Os08g0126300, partial [Oryza sativa Japonica Group]
OS04G0486600	glucose	1438.83	1671.73	952.12	954.25	1343.93	1416.67	1135.51	2040.98	2466.51	2334	-	K00134|1|2e-151|431|dosa:Os04t0486600-01|glyceraldehyde 3-phosphate dehydrogenase [EC:1.2.1.12]	GO:0005737//cytoplasm	GO:0004365//glyceraldehyde-3-phosphate dehydrogenase (NAD+) (phosphorylating) activity;GO:0050661//NADP binding;GO:0051287//NAD binding	GO:0006006//glucose metabolic process;GO:0006096//glycolytic process;GO:0055114//oxidation-reduction process	gi|149390629|gb|ABR25332.1|/2.42216e-152/glyceraldehyde-3-phosphate dehydrogenase, partial [Oryza sativa Indica Group]//gi|75295508|sp|Q7FAH2.1|G3PC2_ORYSJ/0/RecName: Full=Glyceraldehyde-3-phosphate dehydrogenase 2, cytosolic
OS02G0601300	glucose	1284.81	1256.37	2001.96	2001.99	1529.34	1776.79	2043.56	2719.69	2455.36	2744.71	glyceraldehyde-3-phosphate dehydrogenase 3, cytosolic	K00134|1|0.0|635|dosa:Os02t0601300-01|glyceraldehyde 3-phosphate dehydrogenase [EC:1.2.1.12]	GO:0005737//cytoplasm	GO:0004365//glyceraldehyde-3-phosphate dehydrogenase (NAD+) (phosphorylating) activity;GO:0050661//NADP binding;GO:0051287//NAD binding	GO:0006006//glucose metabolic process;GO:0006096//glycolytic process;GO:0055114//oxidation-reduction process	gi|75291053|sp|Q6K5G8.1|G3PC3_ORYSJ/0/RecName: Full=Glyceraldehyde-3-phosphate dehydrogenase 3, cytosolic
OS03G0712700	glucose	946.52	1029.21	708.92	731.51	622.49	621.02	615.81	782.94	1150.8	1047.6	phosphoglucomutase, cytoplasmic 2	K01835|1|4e-09|59.7|obr:102713531|phosphoglucomutase [EC:5.4.2.2]	GO:0005829//cytosol;GO:0009570//chloroplast stroma;GO:0010319//stromule	GO:0000287//magnesium ion binding;GO:0004614//phosphoglucomutase activity	GO:0005978//glycogen biosynthetic process;GO:0006006//glucose metabolic process;GO:0009590//detection of gravity;GO:0019252//starch biosynthetic process;GO:0019388//galactose catabolic process	gi|13324798|gb|AAK18846.1|AC082645_16/0/phosphoglucomutase [Oryza sativa Japonica Group]//gi|937911128|dbj|BAS86048.1|/2.06506e-23/Os03g0712700 [Oryza sativa Japonica Group]//gi|937911129|dbj|BAS86049.1|/0/Os03g0712700, partial [Oryza sativa Japonica Group]
OS03G0278000	glucose	769.58	864.17	254.47	267.87	658.27	680.12	404.32	428.06	671.8	721.26	UDP-glucuronic acid decarboxylase 6	K08678|1|2e-36|130|dosa:Os03t0278000-01|UDP-glucuronate decarboxylase [EC:4.1.1.35]	-	GO:0003824//catalytic activity;GO:0008460//dTDP-glucose 4,6-dehydratase activity;GO:0050662//coenzyme binding	GO:0008152//metabolic process	gi|18447934|dbj|BAB84334.1|/0/UDP-glucuronic acid decarboxylase [Oryza sativa Japonica Group]//gi|937908613|dbj|BAS83533.1|/1.25497e-38/Os03g0278000, partial [Oryza sativa Japonica Group]
OS09G0553200	glucose	692.62	666.61	795.69	833.81	622.85	667.84	721.65	929.16	850.88	899.19	UTP--glucose-1-phosphate uridylyltransferase	K00963|1|0.0|882|dosa:Os09t0553200-01|UTP--glucose-1-phosphate uridylyltransferase [EC:2.7.7.9]	GO:0005737//cytoplasm	GO:0003983//UTP:glucose-1-phosphate uridylyltransferase activity	GO:0006011//UDP-glucose metabolic process	gi|15823775|dbj|BAB69069.1|/0/UDP-glucose pyrophosphorylase [Oryza sativa Japonica Group]
OS03G0735000	glucose	665.74	652.31	233.41	301.71	319.88	277.68	123.65	133.32	559.07	563.68	glucose-1-phosphate adenylyltransferase large subunit	K00975|1|3e-51|175|dosa:Os03t0735000-01|glucose-1-phosphate adenylyltransferase [EC:2.7.7.27]	GO:0009501//amyloplast;GO:0009570//chloroplast stroma;GO:0009941//chloroplast envelope	GO:0005524//ATP binding;GO:0008878//glucose-1-phosphate adenylyltransferase activity	GO:0005978//glycogen biosynthetic process;GO:0006098//pentose-phosphate shunt;GO:0006364//rRNA processing;GO:0009637//response to blue light;GO:0009902//chloroplast relocation;GO:0010027//thylakoid membrane organization;GO:0010114//response to red light;GO:0010218//response to far red light;GO:0019252//starch biosynthetic process;GO:0019684//photosynthesis, light reaction	gi|113549655|dbj|BAF13098.1|/0/Os03g0735000 [Oryza sativa Japonica Group]//gi|937911331|dbj|BAS86251.1|/4.30305e-55/Os03g0735000, partial [Oryza sativa Japonica Group]
OS06G0130900	glucose	662.31	525.47	931.63	942.36	931.82	864.58	615.42	759.03	883.06	680.1	histone H3.3	K11253|1|1e-110|318|dosa:Os06t0130900-00|histone H3	GO:0000786//nucleosome;GO:0005634//nucleus;GO:0016021//integral component of membrane	GO:0003677//DNA binding;GO:0046982//protein heterodimerization activity	GO:0006007//glucose catabolic process;GO:0006605//protein targeting	gi|937921062|dbj|BAS95979.1|/1.1772e-109/Os06g0130900, partial [Oryza sativa Japonica Group]
OS09G0298200	glucose	525.65	566.55	524.46	577.93	561.46	520.04	356.17	597.81	628.76	632.15	glucose-1-phosphate adenylyltransferase small subunit, chloroplastic/amyloplastic-like	K00975|1|0.0|923|dosa:Os09t0298200-01|glucose-1-phosphate adenylyltransferase [EC:2.7.7.27]	GO:0005829//cytosol;GO:0009501//amyloplast;GO:0009507//chloroplast	GO:0005524//ATP binding;GO:0008878//glucose-1-phosphate adenylyltransferase activity	GO:0005978//glycogen biosynthetic process;GO:0019252//starch biosynthetic process	gi|50725092|dbj|BAD33225.1|/0/ADP-glucose pyrophosphorylase small subunit [Oryza sativa Japonica Group]
OS03G0390600	glucose	520.16	769.41	469.38	456.08	559.09	531.32	529.88	560.92	429.79	687.68	histone H3.3	K11253|1|2e-90|268|crb:CARUB_v10002094mg|histone H3	GO:0000786//nucleosome;GO:0005634//nucleus;GO:0016021//integral component of membrane	GO:0003677//DNA binding;GO:0046982//protein heterodimerization activity	GO:0006007//glucose catabolic process;GO:0006605//protein targeting	gi|296083584|emb|CBI23573.3|/1.11788e-90/unnamed protein product [Vitis vinifera]//gi|297746363|emb|CBI16419.3|/5.40807e-24/unnamed protein product [Vitis vinifera]
OS06G0133000	glucose	483.34	543.48	1304.89	1568.72	798.97	704.26	11962.1	9823.48	1790.96	1484.81	granule-bound starch synthase 1, chloroplastic/amyloplastic	K13679|1|0.0|1182|dosa:Os06t0133000-01|granule-bound starch synthase [EC:2.4.1.242]	GO:0009507//chloroplast;GO:0009568	GO:0004373//glycogen (starch) synthase activity;GO:0033840//NDP-glucose-starch glucosyltransferase activity	GO:0019252//starch biosynthetic process	gi|122168648|sp|Q0DEV5.1|SSG1_ORYSJ/0/RecName: Full=Granule-bound starch synthase 1, chloroplastic/amyloplastic; AltName: Full=Granule-bound starch synthase I; Short=GBSS-I; Flags: Precursor
OS05G0208000	glucose	362.94	465.32	294.75	317.2	393.43	407.91	433.08	627.43	718.52	648	mitochondrial dicarboxylate/tricarboxylate transporter DTC	K15104|1|4e-121|352|dosa:Os05t0208000-01|solute carrier family 25 (mitochondrial oxoglutarate transporter), member 11	GO:0005618//cell wall;GO:0005774//vacuolar membrane;GO:0009506//plasmodesma;GO:0009941//chloroplast envelope;GO:0016021//integral component of membrane	GO:0003735//structural constituent of ribosome;GO:0005310//dicarboxylic acid transmembrane transporter activity;GO:0015142//tricarboxylic acid transmembrane transporter activity	GO:0006007//glucose catabolic process;GO:0006096//glycolytic process;GO:0006412//translation;GO:0006835//dicarboxylic acid transport;GO:0009060//aerobic respiration;GO:0035674//tricarboxylic acid transmembrane transport;GO:0046686//response to cadmium ion	gi|113578455|dbj|BAF16818.1|/0/Os05g0208000 [Oryza sativa Japonica Group]//gi|937917851|dbj|BAS92769.1|/4.309e-50/Os05g0208000, partial [Oryza sativa Japonica Group]//gi|937917852|dbj|BAS92770.1|/6.01464e-122/Os05g0208000, partial [Oryza sativa Japonica Group]
OS08G0187800	glucose	294.52	217.16	701.52	663.91	232.08	231.34	448.9	322.19	316.52	305.75	glucose-6-phosphate/phosphate translocator 2, chloroplastic	K15283|1|0.0|697|dosa:Os08t0187800-01|solute carrier family 35, member E1	GO:0009536//plastid;GO:0016021//integral component of membrane	GO:0005215//transporter activity	GO:0034219//carbohydrate transmembrane transport	gi|218200587|gb|EEC83014.1|/0/hypothetical protein OsI_28073 [Oryza sativa Indica Group]
OS03G0129900	glucose	187.85	236.53	372.19	315.87	391	401.48	327.89	407.43	292.71	234.39	NADH dehydrogenase [ubiquinone] 1 beta subcomplex subunit 7	K03963|1|3e-79|237|dosa:Os03t0129900-01|NADH dehydrogenase (ubiquinone) 1 beta subcomplex subunit 7	GO:0005747//mitochondrial respiratory chain complex I;GO:0009536//plastid	GO:0008137//NADH dehydrogenase (ubiquinone) activity	GO:0006007//glucose catabolic process;GO:0006511//ubiquitin-dependent protein catabolic process;GO:0009853//photorespiration;GO:0051788//response to misfolded protein;GO:0055114//oxidation-reduction process;GO:0080129//proteasome core complex assembly	gi|113547322|dbj|BAF10765.1|/2.89673e-78/Os03g0129900, partial [Oryza sativa Japonica Group]
OS01G0817700	glucose	173.08	152.43	136.97	151.79	172.55	184.11	307	364.14	156.53	190.32	2,3-bisphosphoglycerate-independent phosphoglycerate mutase	K15633|1|0.0|1125|dosa:Os01t0817700-01|2,3-bisphosphoglycerate-independent phosphoglycerate mutase [EC:5.4.2.12]	GO:0005737//cytoplasm	GO:0004619//phosphoglycerate mutase activity;GO:0030145//manganese ion binding	GO:0006007//glucose catabolic process;GO:0006096//glycolytic process	gi|113534156|dbj|BAF06539.1|/0/Os01g0817700 [Oryza sativa Japonica Group]
OS02G0171100	glucose	141.31	184.45	58.63	60.7	107.34	96.82	70.11	99.33	136.26	117.49	glyceraldehyde-3-phosphate dehydrogenase GAPCP1, chloroplastic	K00134|1|4e-97|291|dosa:Os02t0171100-01|glyceraldehyde 3-phosphate dehydrogenase [EC:1.2.1.12]	GO:0009536//plastid	GO:0016620//oxidoreductase activity, acting on the aldehyde or oxo group of donors, NAD or NADP as acceptor;GO:0050661//NADP binding;GO:0051287//NAD binding	GO:0006006//glucose metabolic process;GO:0055114//oxidation-reduction process	gi|113535562|dbj|BAF07945.1|/0/Os02g0171100 [Oryza sativa Japonica Group]//gi|937902149|dbj|BAS77203.1|/6.08991e-100/Os02g0171100 [Oryza sativa Japonica Group]
OS05G0569450	glucose	140.12	91.44	96.15	113.71	59.71	61.74	36.07	19.12	52.91	68.55	-	K01792|1|0.0|541|obr:102703779|glucose-6-phosphate 1-epimerase [EC:5.1.3.15]	-	GO:0016853//isomerase activity;GO:0030246//carbohydrate binding	GO:0005975//carbohydrate metabolic process	gi|218197292|gb|EEC79719.1|/0/hypothetical protein OsI_21039 [Oryza sativa Indica Group]
OS01G0133400	glucose	129.81	136.62	264.09	262.07	195.54	187.56	109.41	133.78	94.3	96.81	plastidic glucose transporter 4	K08150|1|1e-50|186|egu:105051438|MFS transporter, SP family, solute carrier family 2 (myo-inositol transporter), member 13	GO:0005887//integral component of plasma membrane;GO:0009941//chloroplast envelope	GO:0005351//sugar:proton symporter activity;GO:0005355//glucose transmembrane transporter activity	GO:0015992//proton transport;GO:0046323//glucose import;GO:1904659//glucose transmembrane transport	gi|113531469|dbj|BAF03852.1|/0/Os01g0133400, partial [Oryza sativa Japonica Group]
OS10G0189100	glucose	121.28	132.08	149.18	167.68	115.83	116.59	183.94	205.5	194.75	183.23	phosphoglucomutase, chloroplastic	K01835|1|0.0|1154|dosa:Os10t0189100-01|phosphoglucomutase [EC:5.4.2.2]	GO:0005829//cytosol;GO:0009570//chloroplast stroma;GO:0009941//chloroplast envelope;GO:0010319//stromule;GO:0048046//apoplast	GO:0000287//magnesium ion binding;GO:0004614//phosphoglucomutase activity	GO:0000023//maltose metabolic process;GO:0000272//polysaccharide catabolic process;GO:0005978//glycogen biosynthetic process;GO:0006006//glucose metabolic process;GO:0006098//pentose-phosphate shunt;GO:0009590//detection of gravity;GO:0009664//plant-type cell wall organization;GO:0019252//starch biosynthetic process;GO:0019288//isopentenyl diphosphate biosynthetic process, methylerythritol 4-phos…	gi|113638880|dbj|BAF26185.1|/0/Os10g0189100 [Oryza sativa Japonica Group]
OS06G0667600	glucose	110.99	110.47	34.39	35.23	63.9	56.58	34.81	75.26	103.63	105.09	glycine cleavage system H protein 2, mitochondrial	K02437|1|9e-100|291|dosa:Os06t0667600-01|glycine cleavage system H protein	GO:0005739//mitochondrion;GO:0005960//glycine cleavage complex	GO:0005524//ATP binding	GO:0009744//response to sucrose;GO:0009749//response to glucose;GO:0009750//response to fructose;GO:0019464//glycine decarboxylation via glycine cleavage system	gi|113596355|dbj|BAF20229.1|/8.93904e-99/Os06g0667600 [Oryza sativa Japonica Group]
OS02G0170100	glucose	104.38	112.5	54.2	57.18	84.65	89.73	85.4	107.01	159.79	160.93	glycine cleavage system H protein 2, mitochondrial	K02437|1|9e-99|290|dosa:Os02t0170100-01|glycine cleavage system H protein	GO:0005739//mitochondrion;GO:0005960//glycine cleavage complex	GO:0005524//ATP binding	GO:0009744//response to sucrose;GO:0009749//response to glucose;GO:0009750//response to fructose;GO:0019464//glycine decarboxylation via glycine cleavage system	gi|125538255|gb|EAY84650.1|/3.59387e-98/hypothetical protein OsI_06022 [Oryza sativa Indica Group]//gi|125538255|gb|EAY84650.1|/7.9868e-98/hypothetical protein OsI_06022 [Oryza sativa Indica Group]
OS07G0462000	glucose	102.37	114.27	46.47	52.17	111.7	112.05	56.2	74.34	93.6	89.73	glutamate--cysteine ligase B, chloroplastic	K01919|1|7e-90|278|dosa:Os05t0129000-01|glutamate--cysteine ligase [EC:6.3.2.2]	GO:0005739//mitochondrion;GO:0009570//chloroplast stroma	GO:0004357//glutamate-cysteine ligase activity;GO:0005524//ATP binding	GO:0002213//defense response to insect;GO:0006007//glucose catabolic process;GO:0006094//gluconeogenesis;GO:0006096//glycolytic process;GO:0006750//glutathione biosynthetic process;GO:0009408//response to heat;GO:0009651//response to salt stress;GO:0009700//indole phytoalexin biosynthetic process;GO:0009816//defense response to bacterium, incompatible interaction;GO:0009908//flower development;GO…	gi|255677744|dbj|BAF21493.2|/2.22511e-94/Os07g0462000, partial [Oryza sativa Japonica Group]
OS01G0742500	glucose	88.15	105.47	127.48	129.07	84.72	86.32	101.35	152.63	192.44	177.13	hexokinase-6	K00844|1|0.0|882|dosa:Os01t0742500-01|hexokinase [EC:2.7.1.1]	GO:0005739//mitochondrion;GO:0005829//cytosol;GO:0009707//chloroplast outer membrane;GO:0016021//integral component of membrane	GO:0004340//glucokinase activity;GO:0005524//ATP binding;GO:0005536//glucose binding;GO:0008865//fructokinase activity;GO:0019158//mannokinase activity	GO:0001678//cellular glucose homeostasis;GO:0006096//glycolytic process;GO:0009749//response to glucose;GO:0046835//carbohydrate phosphorylation;GO:0051156//glucose 6-phosphate metabolic process	gi|75157445|sp|Q8LQ68.1|HXK6_ORYSJ/0/RecName: Full=Hexokinase-6; AltName: Full=Hexokinase-2
OS04G0485300	glucose	82.05	64.88	13.55	10.29	93.6	127.75	101.91	37.61	84.63	101.04	glucose-6-phosphate 1-dehydrogenase, cytoplasmic isoform	K00036|1|7e-33|122|dosa:Os04t0485300-01|glucose-6-phosphate 1-dehydrogenase [EC:1.1.1.49 1.1.1.363]	GO:0009536//plastid	GO:0004345//glucose-6-phosphate dehydrogenase activity;GO:0050661//NADP binding	GO:0006006//glucose metabolic process;GO:0006098//pentose-phosphate shunt;GO:0055114//oxidation-reduction process	gi|38345345|emb|CAE03156.2|/0/OSJNBa0081L15.18 [Oryza sativa Japonica Group]//gi|937914866|dbj|BAS89785.1|/0/Os04g0485300 [Oryza sativa Japonica Group]//gi|937914867|dbj|BAS89786.1|/4.65336e-36/Os04g0485300, partial [Oryza sativa Japonica Group]
OS04G0658000	glucose	78.1	72.75	45.71	53.06	57.51	65.92	56.2	61.56	83.7	85.99	putative glucose-6-phosphate 1-epimerase	K01792|1|4e-75|231|osa:4337265|glucose-6-phosphate 1-epimerase [EC:5.1.3.15]	-	GO:0016853//isomerase activity;GO:0030246//carbohydrate binding;GO:0047938//glucose-6-phosphate 1-epimerase activity	GO:0005975//carbohydrate metabolic process	gi|116310845|emb|CAH67787.1|/3.27267e-74/OSIGBa0132E09-OSIGBa0108L24.1 [Oryza sativa Indica Group]//gi|38346398|emb|CAE04231.2|/0/OSJNBa0011F23.4 [Oryza sativa Japonica Group]
OS05G0569400	glucose	72.64	58.31	46.24	52.1	32.39	33.14	20.7	8.74	28.13	29.36	putative glucose-6-phosphate 1-epimerase	K01792|1|1e-96|301|obr:102703779|glucose-6-phosphate 1-epimerase [EC:5.1.3.15]	-	GO:0016853//isomerase activity;GO:0030246//carbohydrate binding	GO:0005975//carbohydrate metabolic process	gi|255676588|dbj|BAF18277.2|/6.83735e-138/Os05g0569400, partial [Oryza sativa Japonica Group]
OS06G0593100	glucose	72.01	54.34	205.32	205.39	54.98	57.26	89.21	74.78	85.94	72.26	UDP-galactose/UDP-glucose transporter 3	K15275|1|0.0|640|dosa:Os06t0593100-01|solute carrier family 35 (UDP-galactose transporter), member B1	GO:0016021//integral component of membrane	-	GO:0008643//carbohydrate transport;GO:0055085//transmembrane transport	gi|113596015|dbj|BAF19889.1|/0/Os06g0593100 [Oryza sativa Japonica Group]
OS09G0323000	glucose	68.1	60.2	25.69	25.44	38.53	39.62	19.65	30.68	51.88	40.44	UDP-glucose 4-epimerase 4	K01784|1|1e-51|172|dosa:Os09t0323000-01|UDP-glucose 4-epimerase [EC:5.1.3.2]	-	GO:0003978//UDP-glucose 4-epimerase activity	GO:0006012//galactose metabolic process	gi|48716982|dbj|BAD23674.1|/1.77095e-59/unknown protein [Oryza sativa Japonica Group]//gi|75323972|sp|Q6K2E1.1|UGE4_ORYSJ/0/RecName: Full=UDP-glucose 4-epimerase 4; Short=OsUGE-4; AltName: Full=UDP-galactose 4-epimerase 4
OS09G0465600	glucose	66.44	83.53	150.7	139.16	118.91	114.69	128.4	163	137.54	123.65	glucose-6-phosphate isomerase 1, chloroplastic	K01810|1|0.0|1095|dosa:Os09t0465600-01|glucose-6-phosphate isomerase [EC:5.3.1.9]	GO:0005829//cytosol;GO:0009941//chloroplast envelope	GO:0004347//glucose-6-phosphate isomerase activity	GO:0000023//maltose metabolic process;GO:0000272//polysaccharide catabolic process;GO:0006094//gluconeogenesis;GO:0006096//glycolytic process;GO:0009664//plant-type cell wall organization;GO:0009911//positive regulation of flower development;GO:0019252//starch biosynthetic process;GO:0019288//isopentenyl diphosphate biosynthetic process, methylerythritol 4-phosphate pathway;GO:0043085//positive r…	gi|113631648|dbj|BAF25329.1|/0/Os09g0465600 [Oryza sativa Japonica Group]
OS07G0139400	glucose	65.63	107.59	38.27	43.9	125.09	140.46	102.76	98.82	120.35	120.54	probable UDP-arabinose 4-epimerase 1	K12448|1|0.0|857|dosa:Os07t0139400-01|UDP-arabinose 4-epimerase [EC:5.1.3.5]	GO:0016021//integral component of membrane;GO:0032580//Golgi cisterna membrane	GO:0003978//UDP-glucose 4-epimerase activity;GO:0050373//UDP-arabinose 4-epimerase activity	GO:0006012//galactose metabolic process;GO:0033358//UDP-L-arabinose biosynthetic process;GO:0045227//capsule polysaccharide biosynthetic process	gi|82592625|sp|Q8H930.2|ARAE1_ORYSJ/0/RecName: Full=Probable UDP-arabinose 4-epimerase 1; AltName: Full=OsUEL-1; AltName: Full=UDP-D-xylose 4-epimerase 1; AltName: Full=UDP-galactose 4-epimerase-like protein 1//gi|937925081|dbj|BAS99997.1|/0/Os07g0139400, partial [Oryza sativa Japonica Group]
OS04G0643100	glucose	58.67	77.44	101.56	80.97	86.53	91.11	113.14	145.6	114.94	100.9	V-type proton ATPase subunit D	K02149|1|4e-169|476|dosa:Os04t0643100-01|V-type H+-transporting ATPase subunit D	GO:0000325//plant-type vacuole;GO:0005794//Golgi apparatus;GO:0005886//plasma membrane	GO:0042626//ATPase activity, coupled to transmembrane movement of substances	GO:0006007//glucose catabolic process;GO:0006623//protein targeting to vacuole;GO:0006816//calcium ion transport;GO:0007030//Golgi organization;GO:0007033//vacuole organization;GO:0009651//response to salt stress;GO:0055085//transmembrane transport	gi|38344879|emb|CAD41902.2|/1.26015e-166/OSJNBa0033G05.3 [Oryza sativa Japonica Group]//gi|38344879|emb|CAD41902.2|/3.36359e-168/OSJNBa0033G05.3 [Oryza sativa Japonica Group]
OS07G0627000	glucose	55.39	77.54	54.52	56.78	59.35	56.27	44.87	113.04	108.77	94.4	4-alpha-glucanotransferase DPE1, chloroplastic/amyloplastic	K00705|1|0.0|1048|dosa:Os07t0627000-01|4-alpha-glucanotransferase [EC:2.4.1.25]	GO:0009501//amyloplast;GO:0009507//chloroplast	GO:0004134//4-alpha-glucanotransferase activity	GO:0000025//maltose catabolic process;GO:0005977//glycogen metabolic process;GO:0005983//starch catabolic process;GO:0006006//glucose metabolic process	gi|332313389|sp|Q8LI30.2|DPE1_ORYSJ/0/RecName: Full=4-alpha-glucanotransferase DPE1, chloroplastic/amyloplastic; AltName: Full=Amylomaltase; AltName: Full=Disproportionating enzyme; Short=D-enzyme; AltName: Full=Protein DISPROPORTIONATING ENZYME 1; Flags: Precursor
OS03G0235100	glucose	52.76	56.86	49.86	49.52	51.86	48.85	41.8	38.5	59.33	56.85	glucose-induced degradation protein 8 homolog	K18624|1|1e-09|63.2|obr:102720800|macrophage erythroblast attacher	-	-	-	gi|108707036|gb|ABF94831.1|/4.66023e-169/expressed protein [Oryza sativa Japonica Group]//gi|108707036|gb|ABF94831.1|/8.21346e-169/expressed protein [Oryza sativa Japonica Group]
OS05G0532600	glucose	52.2	59.4	26.5	28.86	40.48	36.83	20.58	44.44	67.06	55.63	hexokinase-2	K00844|1|8e-74|222|dosa:Os05t0532600-01|hexokinase [EC:2.7.1.1]	GO:0005829//cytosol	GO:0004340//glucokinase activity;GO:0005524//ATP binding;GO:0005536//glucose binding;GO:0008865//fructokinase activity;GO:0019158//mannokinase activity	GO:0001678//cellular glucose homeostasis;GO:0006096//glycolytic process;GO:0046835//carbohydrate phosphorylation;GO:0051156//glucose 6-phosphate metabolic process	gi|113579688|dbj|BAF18051.1|/7.20631e-73/Os05g0532600 [Oryza sativa Japonica Group]
OS10G0539900	glucose	50.46	69.99	46.18	45.59	49.41	52.94	40.14	69.11	57.42	45.16	monosaccharide-sensing protein 2	K08150|1|7e-39|149|mus:103974185|MFS transporter, SP family, solute carrier family 2 (myo-inositol transporter), member 13	GO:0005887//integral component of plasma membrane	GO:0005351//sugar:proton symporter activity;GO:0005355//glucose transmembrane transporter activity	GO:0015992//proton transport;GO:0046323//glucose import;GO:1904659//glucose transmembrane transport	gi|113639791|dbj|BAF27096.1|/0/Os10g0539900 [Oryza sativa Japonica Group]//gi|937936940|dbj|BAT11854.1|/0/Os10g0539900, partial [Oryza sativa Japonica Group]//gi|937936941|dbj|BAT11855.1|/0/Os10g0539900, partial [Oryza sativa Japonica Group]//gi|937936943|dbj|BAT11857.1|/0/Os10g0539900, partial [Oryza sativa Japonica Group]
OS05G0140800	glucose	49.72	33.79	144.62	129.07	193.4	165.64	132.68	53.9	33.08	52.04	glucose and ribitol dehydrogenase homolog	K00059|1|2e-36|139|egu:105042280|3-oxoacyl-[acyl-carrier protein] reductase [EC:1.1.1.100]	GO:0009536//plastid	GO:0016491//oxidoreductase activity	GO:0055114//oxidation-reduction process	gi|1002267562|ref|XP_015638100.1|/0/PREDICTED: glucose and ribitol dehydrogenase homolog [Oryza sativa Japonica Group]
OS02G0664200	glucose	49.36	58.19	19.65	21.23	53.21	44.45	24.52	34.03	45.38	39.91	-	K11718|1|5e-149|461|obr:102714409|UDP-glucose:glycoprotein glucosyltransferase [EC:2.4.1.-]	GO:0005739//mitochondrion	GO:0003980//UDP-glucose:glycoprotein glucosyltransferase activity	GO:0006486//protein glycosylation;GO:0097359//UDP-glucosylation	gi|113537191|dbj|BAF09574.1|/3.05645e-166/Os02g0664200, partial [Oryza sativa Japonica Group]
OS06G0111500	glucose	48.88	70.39	75.1	72.09	103.36	118.07	122.95	114.49	98.24	103.45	6-phosphogluconate dehydrogenase, decarboxylating 1	K00033|1|0.0|954|dosa:Os06t0111500-01|6-phosphogluconate dehydrogenase [EC:1.1.1.44 1.1.1.343]	GO:0005777//peroxisome;GO:0005829//cytosol;GO:0009570//chloroplast stroma	GO:0004616//phosphogluconate dehydrogenase (decarboxylating) activity	GO:0006098//pentose-phosphate shunt;GO:0006888//ER to Golgi vesicle-mediated transport;GO:0009409//response to cold;GO:0009414//response to water deprivation;GO:0009651//response to salt stress;GO:0009737//response to abscisic acid;GO:0009744//response to sucrose;GO:0009749//response to glucose;GO:0009750//response to fructose;GO:0010359//regulation of anion channel activity;GO:0019521//D-glucona…	gi|75311185|sp|Q9LI00.1|6PGD1_ORYSJ/0/RecName: Full=6-phosphogluconate dehydrogenase, decarboxylating 1; Short=OsG6PGH1//gi|937920876|dbj|BAS95793.1|/0/Os06g0111500, partial [Oryza sativa Japonica Group]
OS05G0129000	glucose	47.78	74.55	38.36	41.26	66.92	70.71	49.35	59.32	47.4	48.37	-	K01919|1|5e-51|174|dosa:Os05t0129000-01|glutamate--cysteine ligase [EC:6.3.2.2]	GO:0005739//mitochondrion;GO:0009570//chloroplast stroma	GO:0004357//glutamate-cysteine ligase activity;GO:0005524//ATP binding	GO:0002213//defense response to insect;GO:0006007//glucose catabolic process;GO:0006094//gluconeogenesis;GO:0006096//glycolytic process;GO:0006750//glutathione biosynthetic process;GO:0009408//response to heat;GO:0009651//response to salt stress;GO:0009700//indole phytoalexin biosynthetic process;GO:0009816//defense response to bacterium, incompatible interaction;GO:0009908//flower development;GO…	gi|222630071|gb|EEE62203.1|/0/hypothetical protein OsJ_16990 [Oryza sativa Japonica Group]//gi|937917180|dbj|BAS92098.1|/9.71843e-55/Os05g0129000, partial [Oryza sativa Japonica Group]
OS04G0660400	glucose	42.61	51.94	36.8	36	54.47	62.6	63.31	52.2	58.95	65.29	probable UDP-arabinopyranose mutase 2	K13379|1|0.0|709|dosa:Os04t0660400-01|reversibly glycosylated polypeptide / UDP-arabinopyranose mutase [EC:2.4.1.- 5.4.99.30]	GO:0005794//Golgi apparatus;GO:0005829//cytosol;GO:0009506//plasmodesma	GO:0005515//protein binding;GO:0016740//transferase activity;GO:0052691//UDP-arabinopyranose mutase activity	GO:0006007//glucose catabolic process;GO:0009744//response to sucrose;GO:0009749//response to glucose;GO:0009750//response to fructose;GO:0009832//plant-type cell wall biogenesis;GO:0030244//cellulose biosynthetic process;GO:0033356//UDP-L-arabinose metabolic process;GO:0071555//cell wall organization	gi|75139571|sp|Q7FAY6.1|RGP2_ORYSJ/0/RecName: Full=Probable UDP-arabinopyranose mutase 2; Short=OsUAM2; AltName: Full=Reversibly glycosylated polypeptide 2; AltName: Full=UDP-L-arabinose mutase 2
OS03G0679000	glucose	37.67	34.25	34.67	37.5	34.39	30.29	35.67	33	42.89	37.73	glucose-induced degradation protein 4 homolog	-	-	-	GO:0006661//phosphatidylinositol biosynthetic process	gi|108710396|gb|ABF98191.1|/4.53955e-159/expressed protein [Oryza sativa Japonica Group]
OS05G0580000	glucose	36.93	81.88	36.39	38.66	57.2	49.11	86.98	105.96	60.86	56.48	glucose-1-phosphate adenylyltransferase large subunit, chloroplastic/amyloplastic	K00975|1|0.0|1052|dosa:Os05t0580000-01|glucose-1-phosphate adenylyltransferase [EC:2.7.7.27]	GO:0009501//amyloplast;GO:0009507//chloroplast	GO:0005524//ATP binding;GO:0008878//glucose-1-phosphate adenylyltransferase activity	GO:0005978//glycogen biosynthetic process;GO:0019252//starch biosynthetic process	gi|169244411|gb|ACA50479.1|/0/ADP-glucose pyrophosphorylase large subunit [Oryza sativa Japonica Group]
OS01G0940100	glucose	36.04	63.58	43.88	49.83	79.83	75.36	62.78	124.23	93.84	86.37	hexokinase-3	K00844|1|1e-119|185|dosa:Os01t0940100-01|hexokinase [EC:2.7.1.1]	GO:0005741//mitochondrial outer membrane;GO:0005829//cytosol;GO:0016021//integral component of membrane	GO:0004340//glucokinase activity;GO:0005524//ATP binding;GO:0005536//glucose binding;GO:0008865//fructokinase activity;GO:0019158//mannokinase activity	GO:0001678//cellular glucose homeostasis;GO:0006096//glycolytic process;GO:0046835//carbohydrate phosphorylation;GO:0051156//glucose 6-phosphate metabolic process	gi|113534885|dbj|BAF07268.1|/0/Os01g0940100, partial [Oryza sativa Japonica Group]//gi|222619849|gb|EEE55981.1|/8.15216e-119/hypothetical protein OsJ_04720 [Oryza sativa Japonica Group]
OS01G0157900	glucose	34.03	55.35	24.61	24.07	48.21	54.77	53.81	47.69	82.85	60.79	cell number regulator 8	K14006|1|3e-13|75.1|tcc:TCM_045610|protein transport protein SEC23	GO:0005737//cytoplasm;GO:0016021//integral component of membrane	GO:0004619//phosphoglycerate mutase activity;GO:0030145//manganese ion binding	GO:0006007//glucose catabolic process;GO:0006499//N-terminal protein myristoylation;GO:0006865//amino acid transport;GO:0010200//response to chitin	gi|113531604|dbj|BAF03987.1|/2.39044e-168/Os01g0157900 [Oryza sativa Japonica Group]
OS05G0187100	glucose	33.78	36.13	42.93	46.55	26.98	32.45	36.7	34.58	76.03	68.74	hexokinase-7	K00844|1|0.0|660|dosa:Os05t0187100-01|hexokinase [EC:2.7.1.1]	GO:0005743//mitochondrial inner membrane;GO:0005829//cytosol	GO:0004222//metalloendopeptidase activity;GO:0004340//glucokinase activity;GO:0005524//ATP binding;GO:0005536//glucose binding;GO:0008270//zinc ion binding;GO:0008865//fructokinase activity;GO:0019158//mannokinase activity	GO:0001678//cellular glucose homeostasis;GO:0006096//glycolytic process;GO:0006627//protein processing involved in protein targeting to mitochondrion;GO:0046835//carbohydrate phosphorylation;GO:0051156//glucose 6-phosphate metabolic process	gi|113578386|dbj|BAF16749.1|/0/Os05g0187100 [Oryza sativa Japonica Group]
OS07G0581000	glucose	33.11	47.57	59.32	56.07	49.82	57.48	85.34	84.16	77.53	55.1	UDP-galactose transporter 2	K15285|1|0.0|658|obr:102715869|solute carrier family 35, member E3	GO:0005793//endoplasmic reticulum-Golgi intermediate compartment;GO:0016021//integral component of membrane	GO:0005338//nucleotide-sugar transmembrane transporter activity	GO:0015786//UDP-glucose transport;GO:0090480//purine nucleotide-sugar transmembrane transport	gi|50508455|dbj|BAD30567.1|/0/transporter-related-like [Oryza sativa Japonica Group]
OS11G0472500	glucose	32.89	43.56	22.7	19.75	38.62	43.74	36.79	34.08	62.9	48.84	-	-	GO:0005794//Golgi apparatus;GO:0016021//integral component of membrane;GO:0016023//cytoplasmic, membrane-bounded vesicle	-	GO:0006007//glucose catabolic process;GO:0030244//cellulose biosynthetic process;GO:0048193//Golgi vesicle transport	gi|122207690|sp|Q2R4J1.1|GDT13_ORYSJ/2.08708e-176/RecName: Full=GDT1-like protein 3; Flags: Precursor//gi|122207690|sp|Q2R4J1.1|GDT13_ORYSJ/2.7531e-175/RecName: Full=GDT1-like protein 3; Flags: Precursor
OS08G0318500	glucose	30.46	33.07	16.63	20.2	32.72	35.7	30.93	41.16	29.66	32.01	exocyst complex component SEC8	K06111|1|0.0|1943|dosa:Os08t0318500-01|exocyst complex component 4	GO:0000145//exocyst;GO:0005829//cytosol;GO:0005886//plasma membrane;GO:0009506//plasmodesma	-	GO:0006007//glucose catabolic process;GO:0006904//vesicle docking involved in exocytosis;GO:0009846//pollen germination;GO:0009860//pollen tube growth;GO:0015031//protein transport;GO:0048354//mucilage biosynthetic process involved in seed coat development	gi|50508194|dbj|BAD31511.1|/0/exocyst complex component Sec8-like [Oryza sativa Japonica Group]
OS02G0274900	glucose	28.82	30.93	18.22	18.93	34.37	34.04	46.49	32.87	41.31	40.97	probable plastidic glucose transporter 2	K08150|1|9e-55|199|gmx:100777393|MFS transporter, SP family, solute carrier family 2 (myo-inositol transporter), member 13	GO:0016021//integral component of membrane	GO:0022891//substrate-specific transmembrane transporter activity	GO:0008643//carbohydrate transport;GO:0055085//transmembrane transport	gi|113536069|dbj|BAF08452.1|/0/Os02g0274900 [Oryza sativa Japonica Group]//gi|937903031|dbj|BAS78085.1|/0/Os02g0274900 [Oryza sativa Japonica Group]//gi|937903032|dbj|BAS78086.1|/0/Os02g0274900, partial [Oryza sativa Japonica Group]
OS12G0502500	glucose	28.72	33.46	17.68	19.16	29.52	29.79	18.18	27.02	35.83	36.08	nitrilase-like protein 2	K13566|1|1e-47|168|csl:COCSUDRAFT_36829|omega-amidase [EC:3.5.1.3]	GO:0009536//plastid	GO:0016810//hydrolase activity, acting on carbon-nitrogen (but not peptide) bonds	GO:0006807//nitrogen compound metabolic process;GO:0009744//response to sucrose;GO:0009749//response to glucose;GO:0009750//response to fructose	gi|108862714|gb|ABA98641.2|/0/hydrolase, carbon-nitrogen family protein, expressed [Oryza sativa Japonica Group]
OS08G0241600	glucose	28.61	32.52	20.05	23.41	27.29	29.82	33.32	42.78	34.8	33.91	putative glucose-6-phosphate 1-epimerase	K01792|1|0.0|631|dosa:Os08t0241600-01|glucose-6-phosphate 1-epimerase [EC:5.1.3.15]	-	GO:0016853//isomerase activity;GO:0030246//carbohydrate binding	GO:0005975//carbohydrate metabolic process	gi|937929583|dbj|BAT04499.1|/0/Os08g0241600 [Oryza sativa Japonica Group]
OS05G0593100	glucose	28.21	31.97	18.94	19.81	29.04	32.53	35.54	39.41	37.54	38.02	V-type proton ATPase subunit C	K02148|1|0.0|724|dosa:Os05t0593100-01|V-type H+-transporting ATPase subunit C	GO:0000221//vacuolar proton-transporting V-type ATPase, V1 domain;GO:0000325//plant-type vacuole;GO:0005794//Golgi apparatus;GO:0005886//plasma membrane;GO:0009507//chloroplast	GO:0046961//proton-transporting ATPase activity, rotational mechanism	GO:0006007//glucose catabolic process;GO:0006511//ubiquitin-dependent protein catabolic process;GO:0006816//calcium ion transport;GO:0007030//Golgi organization;GO:0007033//vacuole organization;GO:0009651//response to salt stress;GO:0009809//lignin biosynthetic process;GO:0009853//photorespiration;GO:0009932//cell tip growth;GO:0015991//ATP hydrolysis coupled proton transport;GO:0030243//cellulos…	gi|29367377|gb|AAO72561.1|/0/putative vacuolar ATP synthase subunit C, partial [Oryza sativa Japonica Group]
OS05G0133100	glucose	27.5	32.56	21.23	24.59	30.24	26.88	40.47	34.24	33.87	35.03	nitrogen regulatory protein P-II homolog	-	GO:0005829//cytosol;GO:0009534//chloroplast thylakoid	GO:0000287//magnesium ion binding;GO:0005524//ATP binding;GO:0010307//acetylglutamate kinase regulator activity	GO:0000096//sulfur amino acid metabolic process;GO:0006355//regulation of transcription, DNA-templated;GO:0006546//glycine catabolic process;GO:0006636//unsaturated fatty acid biosynthetic process;GO:0006733;GO:0006766//vitamin metabolic process;GO:0006808//regulation of nitrogen utilization;GO:0006816//calcium ion transport;GO:0007030//Golgi organization;GO:0009072//aromatic amino acid family me…	gi|125550734|gb|EAY96443.1|/4.15896e-94/hypothetical protein OsI_18340 [Oryza sativa Indica Group]
OS02G0194200	glucose	25.39	34.41	37.07	42.42	39.24	37.29	36.81	51.08	53.69	46.27	zinc finger CCCH domain-containing protein 14	K00963|1|3e-08|59.3|gmx:102661410|UTP--glucose-1-phosphate uridylyltransferase [EC:2.7.7.9]!K13210|2|1e-06|55.8|pper:PRUPE_ppa002757mg|far upstream element-binding protein	-	GO:0003677//DNA binding;GO:0003723//RNA binding;GO:0046872//metal ion binding	-	gi|75228574|sp|Q7F8R0.1|C3H14_ORYSJ/2.62908e-177/RecName: Full=Zinc finger CCCH domain-containing protein 14; Short=OsC3H14
OS09G0526700	glucose	25.08	34.23	24.43	25.26	37.47	44.18	40.97	48.67	43.16	36.25	UDP-glucose 4-epimerase 3	K01784|1|0.0|758|dosa:Os09t0526700-01|UDP-glucose 4-epimerase [EC:5.1.3.2]	-	GO:0003978//UDP-glucose 4-epimerase activity	GO:0006012//galactose metabolic process	gi|75322270|sp|Q652A8.1|UGE3_ORYSJ/0/RecName: Full=UDP-glucose 4-epimerase 3; Short=OsUGE-3; AltName: Full=UDP-galactose 4-epimerase 3
OS10G0561300	glucose	25.05	35.04	31.32	29.14	40.16	34.1	38.69	41.15	37.95	27.98	hexose carrier protein HEX6	K08150|1|1e-48|180|sot:102593131|MFS transporter, SP family, solute carrier family 2 (myo-inositol transporter), member 13	GO:0005887//integral component of plasma membrane	GO:0005351//sugar:proton symporter activity;GO:0005355//glucose transmembrane transporter activity	GO:0015992//proton transport;GO:0046323//glucose import;GO:1904659//glucose transmembrane transport	gi|113639917|dbj|BAF27222.1|/0/Os10g0561300 [Oryza sativa Japonica Group]
OS02G0104800	glucose	23.52	30.51	19.55	21.3	28.37	28.24	23.86	32.63	30.87	29.73	uncharacterized LOC4328007	-	GO:0005739//mitochondrion;GO:0009536//plastid;GO:0016021//integral component of membrane	-	GO:0006007//glucose catabolic process	gi|113535146|dbj|BAF07529.1|/3.278e-113/Os02g0104800 [Oryza sativa Japonica Group]
OS03G0136900	glucose	23.42	32.55	18.58	18.47	43.13	57.16	43.76	33.06	42.42	45.48	putative aconitate hydratase, cytoplasmic	K01681|1|0.0|635|dosa:Os03t0136900-01|aconitate hydratase [EC:4.2.1.3]	GO:0005773//vacuole;GO:0005829//cytosol;GO:0005886//plasma membrane;GO:0009506//plasmodesma;GO:0009536//plastid;GO:0048046//apoplast	GO:0003994//aconitate hydratase activity;GO:0005507//copper ion binding;GO:0048027//mRNA 5'-UTR binding;GO:0051539//4 iron, 4 sulfur cluster binding	GO:0000302//response to reactive oxygen species;GO:0006007//glucose catabolic process;GO:0006096//glycolytic process;GO:0006101//citrate metabolic process;GO:0006102//isocitrate metabolic process;GO:0006833//water transport;GO:0006972//hyperosmotic response;GO:0007030//Golgi organization;GO:0007033//vacuole organization;GO:0009266//response to temperature stimulus;GO:0010039//response to iron ion…	gi|222624156|gb|EEE58288.1|/0/hypothetical protein OsJ_09326 [Oryza sativa Japonica Group]//gi|937907270|dbj|BAS82190.1|/0/Os03g0136900, partial [Oryza sativa Japonica Group]
OS06G0129700	glucose	22.87	28.97	23.69	27.1	37.23	33.92	30.97	51.04	57.19	44.14	nudix hydrolase 14, chloroplastic	K18447|1|5e-173|488|dosa:Os06t0129700-01|ADP-sugar diphosphatase [EC:3.6.1.21]	GO:0005739//mitochondrion;GO:0009570//chloroplast stroma	GO:0080041//ADP-ribose pyrophosphohydrolase activity;GO:0080042//ADP-glucose pyrophosphohydrolase activity	GO:0008152//metabolic process	gi|5734637|dbj|BAA83368.1|/4.52461e-172/MutT/nudix protein-like [Oryza sativa Japonica Group]
OS09G0452300	glucose	21.99	21.76	12.36	14.83	23.96	22.84	20.77	22.87	19.1	18.74	probable plastidic glucose transporter 1	K08150|1|2e-21|100|atr:18433512|MFS transporter, SP family, solute carrier family 2 (myo-inositol transporter), member 13	GO:0016021//integral component of membrane	GO:0022891//substrate-specific transmembrane transporter activity	GO:0055085//transmembrane transport	gi|937933477|dbj|BAT08392.1|/2.14614e-127/Os09g0452300, partial [Oryza sativa Japonica Group]
OS04G0665700	glucose	21.3	25.71	33.59	31.74	30.52	31.99	29.6	38.31	33.24	28.29	-	K00963|1|2e-06|53.1|gmx:102661410|UTP--glucose-1-phosphate uridylyltransferase [EC:2.7.7.9]!K13162|2|6e-06|52.4|sita:101781194|poly(rC)-binding protein 2/3/4	-	GO:0003677//DNA binding;GO:0003723//RNA binding;GO:0046872//metal ion binding	-	gi|75232918|sp|Q7XPK1.1|C3H31_ORYSJ/0/RecName: Full=Zinc finger CCCH domain-containing protein 31; Short=OsC3H31
OS01G0775600	glucose	19.8	25.25	11.47	11.75	18.62	16.65	13.64	14.22	14.67	13.48	glucose-induced degradation protein 8 homolog	K18624|1|2e-07|56.2|smo:SELMODRAFT_89330|macrophage erythroblast attacher	-	-	-	gi|255673736|dbj|BAF06325.2|/2.15438e-150/Os01g0775600 [Oryza sativa Japonica Group]//gi|255673736|dbj|BAF06325.2|/3.00671e-150/Os01g0775600 [Oryza sativa Japonica Group]
OS02G0678400	glucose	19.45	22.93	27.49	29.51	29.38	27.35	34.5	26.66	22.7	19.62	bifunctional dTDP-4-dehydrorhamnose 3,5-epimerase/dTDP-4-dehydrorhamnose reductase	K12451|1|0.0|600|dosa:Os02t0678400-01|3,5-epimerase/4-reductase [EC:5.1.3.- 1.1.1.-]	GO:0005829//cytosol;GO:0005886//plasma membrane;GO:0009506//plasmodesma;GO:0048046//apoplast	GO:0008830//dTDP-4-dehydrorhamnose 3,5-epimerase activity;GO:0010489//UDP-4-keto-6-deoxy-glucose-3,5-epimerase activity;GO:0010490//UDP-4-keto-rhamnose-4-keto-reductase activity	GO:0010253//UDP-rhamnose biosynthetic process;GO:0019305//dTDP-rhamnose biosynthetic process;GO:0055114//oxidation-reduction process	gi|50252992|dbj|BAD29243.1|/0/dTDP-D-glucose 4,6-dehydratase-like [Oryza sativa Japonica Group]
OS12G0612100	glucose	19.32	18.3	10.25	11.4	19.45	19.78	17.72	11.2	16.18	18.24	GDP-L-galactose phosphorylase 2	K14190|1|0.0|532|bdi:100821966|GDP-L-galactose phosphorylase [EC:2.7.7.69]	GO:0005737//cytoplasm	GO:0080048//GDP-D-glucose phosphorylase activity	GO:0006006//glucose metabolic process	gi|113649763|dbj|BAF30275.1|/0/Os12g0612100 [Oryza sativa Japonica Group]
OS12G0443600	glucose	19.01	29.25	36.53	33.17	39.72	40.44	32.39	63.07	35.45	35.17	UDP-glucose 6-dehydrogenase 5	K00012|1|0.0|967|dosa:Os12t0443600-01|UDPglucose 6-dehydrogenase [EC:1.1.1.22]	GO:0005634//nucleus;GO:0005829//cytosol;GO:0016023//cytoplasmic, membrane-bounded vesicle	GO:0003979//UDP-glucose 6-dehydrogenase activity;GO:0051287//NAD binding	GO:0005975//carbohydrate metabolic process;GO:0006024//glycosaminoglycan biosynthetic process;GO:0006065//UDP-glucuronate biosynthetic process;GO:0055114//oxidation-reduction process	gi|122204430|sp|Q2QS13.1|UGDH5_ORYSJ/0/RecName: Full=UDP-glucose 6-dehydrogenase 5; Short=UDP-Glc dehydrogenase 5; Short=UDP-GlcDH 5; Short=UDPGDH 5; AltName: Full=Os-UGD5
OS03G0693600	glucose	18.91	32.44	59.64	49.3	72.1	59.37	13.02	99.62	36.33	29.19	indole-3-acetate beta-glucosyltransferase	K13692|1|0.0|892|dosa:Os03t0693600-00|UDP-glucose:(indol-3-yl)acetate beta-D-glucosyltransferase [EC:2.4.1.121]	-	GO:0035251//UDP-glucosyltransferase activity	GO:0009812//flavonoid metabolic process	gi|937910941|dbj|BAS85861.1|/0/Os03g0693600 [Oryza sativa Japonica Group]
OS06G0256500	glucose	18.58	26.78	25.37	30.19	32.9	38.61	65.73	87.07	58.22	59.81	glucose-6-phosphate isomerase, cytosolic B	K01810|1|0.0|1104|dosa:Os06t0256500-01|glucose-6-phosphate isomerase [EC:5.3.1.9]	GO:0005829//cytosol	GO:0004347//glucose-6-phosphate isomerase activity	GO:0006094//gluconeogenesis;GO:0006096//glycolytic process;GO:0009744//response to sucrose;GO:0009813//flavonoid biosynthetic process;GO:0009817//defense response to fungus, incompatible interaction;GO:0010224//response to UV-B	gi|937922182|dbj|BAS97099.1|/0/Os06g0256500, partial [Oryza sativa Japonica Group]
OS05G0333200	glucose	17.98	19.63	8.89	11.49	15.48	15.07	12.76	12.41	19.3	21.65	guanine nucleotide-binding protein alpha-1 subunit	K04640|1|0.0|778|dosa:Os05t0333200-00|guanine nucleotide-binding protein subunit alpha, other	GO:0005789//endoplasmic reticulum membrane;GO:0005834//heterotrimeric G-protein complex;GO:0009506//plasmodesma	GO:0003924//GTPase activity;GO:0004871//signal transducer activity;GO:0005095//GTPase inhibitor activity;GO:0005525//GTP binding;GO:0016247//channel regulator activity;GO:0031683//G-protein beta/gamma-subunit complex binding;GO:0046872//metal ion binding;GO:0051020//GTPase binding	GO:0000278//mitotic cell cycle;GO:0000303//response to superoxide;GO:0001789//G-protein coupled receptor signaling pathway, coupled to S1P second messenger;GO:0006396//RNA processing;GO:0006571//tyrosine biosynthetic process;GO:0008219//cell death;GO:0009094//L-phenylalanine biosynthetic process;GO:0009740//gibberellic acid mediated signaling pathway;GO:0009742//brassinosteroid mediated signaling…	gi|113578777|dbj|BAF17140.1|/0/Os05g0333200 [Oryza sativa Japonica Group]
OS12G0514000	glucose	16.9	11.76	84.48	65.89	19.18	18.43	43.92	35.92	53.05	37.83	polyol transporter 5	K08150|1|2e-57|204|bvg:104888509|MFS transporter, SP family, solute carrier family 2 (myo-inositol transporter), member 13	GO:0005887//integral component of plasma membrane	GO:0005351//sugar:proton symporter activity;GO:0005355//glucose transmembrane transporter activity	GO:0015992//proton transport;GO:0046323//glucose import;GO:1904659//glucose transmembrane transport	gi|77556319|gb|ABA99115.1|/0/Sugar transporter family protein, expressed [Oryza sativa Japonica Group]
OS05G0482700	glucose	16.74	23.71	33.19	34.71	43.67	54.86	52.67	71.24	52.54	53.96	2,3-bisphosphoglycerate-independent phosphoglycerate mutase	K15633|1|0.0|1127|dosa:Os05t0482700-01|2,3-bisphosphoglycerate-independent phosphoglycerate mutase [EC:5.4.2.12]	GO:0005737//cytoplasm	GO:0004619//phosphoglycerate mutase activity;GO:0030145//manganese ion binding	GO:0006007//glucose catabolic process;GO:0006096//glycolytic process	gi|113579419|dbj|BAF17782.1|/0/Os05g0482700 [Oryza sativa Japonica Group]
OS03G0633900	glucose	16.39	25.32	15.63	17.67	19.48	17.38	18.16	24.88	28.4	24.84	protein OSB2, chloroplastic	K01810|1|6e-26|114|smo:SELMODRAFT_409075|glucose-6-phosphate isomerase [EC:5.3.1.9]	GO:0009536//plastid	GO:0003697//single-stranded DNA binding	GO:0006260//DNA replication	gi|108709977|gb|ABF97772.1|/0/single-strand binding protein, expressed [Oryza sativa Japonica Group]
OS06G0681700	glucose	15.57	16.26	9.9	10.39	14.64	15.13	15.75	12.13	14.52	15.53	uncharacterized vacuolar membrane protein YML018C	K15289|1|0.0|722|dosa:Os06t0681700-01|solute carrier family 35, member F5	GO:0016021//integral component of membrane	-	GO:0006007//glucose catabolic process;GO:0006810//transport	gi|52076882|dbj|BAD45895.1|/0/solute carrier family 35, member F5-like [Oryza sativa Japonica Group]
OS06G0701200	glucose	14.38	16.11	7.58	8.62	18.57	22.81	16.01	20.8	10.74	12.32	UDP-sugar pyrophosphorylase	K12447|1|0.0|1176|dosa:Os06t0701200-01|UDP-sugar pyrophosphorylase [EC:2.7.7.64]	GO:0005829//cytosol;GO:0090406//pollen tube	GO:0003983//UTP:glucose-1-phosphate uridylyltransferase activity;GO:0010491//UTP:arabinose-1-phosphate uridylyltransferase activity;GO:0017103//UTP:galactose-1-phosphate uridylyltransferase activity;GO:0047338//UTP:xylose-1-phosphate uridylyltransferase activity;GO:0047350//glucuronate-1-phosphate uridylyltransferase activity	GO:0006011//UDP-glucose metabolic process;GO:0009226//nucleotide-sugar biosynthetic process;GO:0009555//pollen development;GO:0033356//UDP-L-arabinose metabolic process;GO:0046398//UDP-glucuronate metabolic process;GO:0052573//UDP-D-galactose metabolic process	gi|75112500|sp|Q5Z8Y4.1|USP_ORYSJ/0/RecName: Full=UDP-sugar pyrophosphorylase
OS01G0190400	glucose	13.97	19.31	14.05	15.07	17.95	20.01	14.47	22.74	25.18	23.62	hexokinase-8	K00844|1|0.0|776|osa:4326776|hexokinase [EC:2.7.1.1]	GO:0005743//mitochondrial inner membrane;GO:0005829//cytosol	GO:0004222//metalloendopeptidase activity;GO:0004340//glucokinase activity;GO:0005524//ATP binding;GO:0005536//glucose binding;GO:0008270//zinc ion binding;GO:0008865//fructokinase activity;GO:0019158//mannokinase activity	GO:0001678//cellular glucose homeostasis;GO:0006096//glycolytic process;GO:0006627//protein processing involved in protein targeting to mitochondrion;GO:0046835//carbohydrate phosphorylation;GO:0051156//glucose 6-phosphate metabolic process	gi|113531795|dbj|BAF04178.1|/0/Os01g0190400, partial [Oryza sativa Japonica Group]
OS07G0573700	glucose	13.74	17.47	7.21	8.44	13.27	15.36	8.69	8.39	14.15	13.72	CMP-sialic acid transporter 2	K15272|1|0.0|615|dosa:Os07t0573700-01|solute carrier family 35 (UDP-sugar transporter), member A1/2/3	GO:0000139//Golgi membrane;GO:0005768//endosome;GO:0005802//trans-Golgi network;GO:0016021//integral component of membrane	GO:0005351//sugar:proton symporter activity;GO:0015136//sialic acid transmembrane transporter activity	GO:0006007//glucose catabolic process;GO:0008643//carbohydrate transport;GO:0015739//sialic acid transport;GO:0015992//proton transport;GO:1905039//carboxylic acid transmembrane transport	gi|75136421|sp|Q6ZL17.1|CSTR2_ORYSJ/0/RecName: Full=CMP-sialic acid transporter 2; Short=CMP-SA-Tr 2; Short=CMP-Sia-Tr 2; AltName: Full=CMP-sialic acid transporter-like protein 2; Short=OsCSTLP2
OS12G0443500	glucose	13.44	17.77	23.48	23.34	19.35	25.49	26.36	29.15	26.5	21.65	UDP-glucose 6-dehydrogenase 4	K00012|1|0.0|966|dosa:Os12t0443500-01|UDPglucose 6-dehydrogenase [EC:1.1.1.22]	GO:0005634//nucleus;GO:0005829//cytosol;GO:0016023//cytoplasmic, membrane-bounded vesicle	GO:0003979//UDP-glucose 6-dehydrogenase activity;GO:0051287//NAD binding	GO:0005975//carbohydrate metabolic process;GO:0006024//glycosaminoglycan biosynthetic process;GO:0006065//UDP-glucuronate biosynthetic process;GO:0055114//oxidation-reduction process	gi|122204431|sp|Q2QS14.1|UGDH4_ORYSJ/0/RecName: Full=UDP-glucose 6-dehydrogenase 4; Short=UDP-Glc dehydrogenase 4; Short=UDP-GlcDH 4; Short=UDPGDH 4; AltName: Full=Os-UGD4
OS03G0318500	glucose	13.28	14.56	13.58	14.66	15.19	16.29	10.57	13.18	19.39	19.2	glucose-6-phosphate 1-dehydrogenase 4, chloroplastic	K00036|1|0.0|1162|dosa:Os03t0318500-01|glucose-6-phosphate 1-dehydrogenase [EC:1.1.1.49 1.1.1.363]	GO:0009536//plastid	GO:0004345//glucose-6-phosphate dehydrogenase activity;GO:0050661//NADP binding	GO:0006006//glucose metabolic process;GO:0006098//pentose-phosphate shunt;GO:0055114//oxidation-reduction process	gi|218192705|gb|EEC75132.1|/0/hypothetical protein OsI_11322 [Oryza sativa Indica Group]
OS05G0579000	glucose	13.14	11.07	14.69	15.09	14.21	13.47	33.63	13.87	18.79	19.52	sugar transporter ERD6-like 4	K08145|1|0.0|876|osa:4339710|MFS transporter, SP family, solute carrier family 2 (facilitated glucose transporter), member 8!K08150|5|1e-62|219|gmx:100777393|MFS transporter, SP family, solute carrier family 2 (myo-inositol transporter), member 13	GO:0005887//integral component of plasma membrane	GO:0005351//sugar:proton symporter activity;GO:0005355//glucose transmembrane transporter activity	GO:0015992//proton transport;GO:0046323//glucose import;GO:1904659//glucose transmembrane transport	gi|113579967|dbj|BAF18330.1|/0/Os05g0579000 [Oryza sativa Japonica Group]
OS01G0916200	glucose	13.08	14.83	20.98	19.71	20.15	21.11	27.64	34.01	20.87	20.49	AP-4 complex subunit epsilon	K12400|1|0.0|1565|osa:4324331|AP-4 complex subunit epsilon-1	GO:0005829//cytosol;GO:0009506//plasmodesma;GO:0030117//membrane coat	-	GO:0006007//glucose catabolic process;GO:0006487//protein N-linked glycosylation;GO:0006886//intracellular protein transport;GO:0016192//vesicle-mediated transport	gi|937899902|dbj|BAS75882.1|/0/Os01g0916200, partial [Oryza sativa Japonica Group]//gi|937899903|dbj|BAS75883.1|/0/Os01g0916200, partial [Oryza sativa Japonica Group]
OS01G0949060	glucose	12.96	18.61	13.11	12.55	18.24	16.49	14.03	24.63	16.99	16.73	protein OSB3, chloroplastic/mitochondrial	K01810|1|4e-06|53.5|smo:SELMODRAFT_409075|glucose-6-phosphate isomerase [EC:5.3.1.9]	GO:0005739//mitochondrion	GO:0003697//single-stranded DNA binding	GO:0006260//DNA replication	gi|937900241|dbj|BAS76221.1|/0/Os01g0949060 [Oryza sativa Japonica Group]
OS08G0478800	glucose	12.85	14.39	12.57	12.07	12.5	13.58	13.95	13.05	14.96	13.92	glucose-6-phosphate isomerase 1, chloroplastic	K01810|1|0.0|1086|dosa:Os08t0478800-01|glucose-6-phosphate isomerase [EC:5.3.1.9]	GO:0005829//cytosol;GO:0009941//chloroplast envelope	GO:0004347//glucose-6-phosphate isomerase activity	GO:0000023//maltose metabolic process;GO:0000272//polysaccharide catabolic process;GO:0006094//gluconeogenesis;GO:0006096//glycolytic process;GO:0009664//plant-type cell wall organization;GO:0009911//positive regulation of flower development;GO:0019252//starch biosynthetic process;GO:0019288//isopentenyl diphosphate biosynthetic process, methylerythritol 4-phosphate pathway;GO:0043085//positive r…	gi|113624022|dbj|BAF23967.1|/0/Os08g0478800 [Oryza sativa Japonica Group]
OS01G0715800	glucose	12.79	15.58	10.7	10.94	17.39	21	22.07	25.74	18.48	22.22	uncharacterized LOC4325579	-	GO:0005783//endoplasmic reticulum;GO:0016021//integral component of membrane	-	GO:0009744//response to sucrose;GO:0009749//response to glucose;GO:0009750//response to fructose;GO:0009853//photorespiration	gi|113533597|dbj|BAF05980.1|/9.80334e-100/Os01g0715800 [Oryza sativa Japonica Group]
OS08G0129700	glucose	12.1	15.44	8.95	10.04	15.7	17.88	14.48	15.73	11.22	9.19	probable UDP-arabinose 4-epimerase 3	K12448|1|0.0|821|dosa:Os08t0129700-01|UDP-arabinose 4-epimerase [EC:5.1.3.5]	GO:0005739//mitochondrion;GO:0016021//integral component of membrane;GO:0032580//Golgi cisterna membrane	GO:0003978//UDP-glucose 4-epimerase activity;GO:0050373//UDP-arabinose 4-epimerase activity	GO:0006012//galactose metabolic process;GO:0033358//UDP-L-arabinose biosynthetic process;GO:0045227//capsule polysaccharide biosynthetic process	gi|75299696|sp|Q8H0B2.1|ARAE3_ORYSJ/0/RecName: Full=Probable UDP-arabinose 4-epimerase 3; AltName: Full=OsUEL-3; AltName: Full=UDP-D-xylose 4-epimerase 3; AltName: Full=UDP-galactose 4-epimerase-like protein 3
OS03G0776000	glucose	11.71	14.88	12.37	14.53	20.75	24.25	31.97	33.56	20.27	26.06	glucose-6-phosphate isomerase, cytosolic A	K01810|1|0.0|1068|dosa:Os03t0776000-01|glucose-6-phosphate isomerase [EC:5.3.1.9]	GO:0005829//cytosol	GO:0004347//glucose-6-phosphate isomerase activity	GO:0006094//gluconeogenesis;GO:0006096//glycolytic process;GO:0009744//response to sucrose;GO:0009813//flavonoid biosynthetic process;GO:0009817//defense response to fungus, incompatible interaction;GO:0010224//response to UV-B	gi|90179732|sp|P42862.2|G6PIA_ORYSJ/0/RecName: Full=Glucose-6-phosphate isomerase, cytosolic A; Short=GPI-A; AltName: Full=Phosphoglucose isomerase A; Short=PGI-A; AltName: Full=Phosphohexose isomerase A; Short=PHI-A
OS06G0188100	glucose	10.9	16.03	4.94	5.55	12.37	11.09	4.35	8.53	14.94	14.91	putative UDP-sugar transporter DDB_G0278631	K15281|1|0.0|572|dosa:Os06t0188100-01|solute carrier family 35	GO:0005794//Golgi apparatus;GO:0016021//integral component of membrane	GO:0005459//UDP-galactose transmembrane transporter activity;GO:0005460//UDP-glucose transmembrane transporter activity	GO:0015786//UDP-glucose transport;GO:0048527//lateral root development;GO:0072334//UDP-galactose transmembrane transport;GO:0080147//root hair cell development	gi|113595060|dbj|BAF18934.1|/0/Os06g0188100 [Oryza sativa Japonica Group]
OS05G0115700	glucose	10.5	13.59	6.82	7.63	11.99	14.26	10.96	12.51	6.14	6.88	UDP-galactose/UDP-glucose transporter 5	K15276|1|0.0|645|dosa:Os05t0115700-01|solute carrier family 35 (adenosine 3'-phospho 5'-phosphosulfate transporter), member B2	GO:0016021//integral component of membrane	-	GO:0008643//carbohydrate transport;GO:0055085//transmembrane transport	gi|55168330|gb|AAV44195.1|/0/unknow protein [Oryza sativa Japonica Group]
OS12G0190000	glucose	10.39	22.94	21.24	19.4	27.39	26.67	108.13	57.38	22.95	21.94	GDP-L-galactose phosphorylase 2	K14190|1|0.0|816|dosa:Os12t0190000-01|GDP-L-galactose phosphorylase [EC:2.7.7.69]	GO:0005737//cytoplasm	GO:0080048//GDP-D-glucose phosphorylase activity	GO:0006006//glucose metabolic process	gi|113648845|dbj|BAF29357.1|/0/Os12g0190000 [Oryza sativa Japonica Group]//gi|937941287|dbj|BAT16199.1|/0/Os12g0190000, partial [Oryza sativa Japonica Group]
OS09G0327400	glucose	10.21	13.95	7.23	7.44	10.42	11.09	19.11	17.1	37.05	34.64	putative glucose-6-phosphate 1-epimerase	K01792|1|0.0|590|dosa:Os09t0327400-01|glucose-6-phosphate 1-epimerase [EC:5.1.3.15]	GO:0009570//chloroplast stroma;GO:0048046//apoplast	GO:0016853//isomerase activity;GO:0030246//carbohydrate binding	GO:0005975//carbohydrate metabolic process	gi|48716905|dbj|BAD23600.1|/0/apospory-associated protein C-like [Oryza sativa Japonica Group]
OS01G0118000	glucose	10.2	16.94	42.48	40.99	39.35	46.77	95.8	63.51	34.94	39.45	probable fructose-bisphosphate aldolase 3, chloroplastic	K01623|1|0.0|741|dosa:Os01t0118000-01|fructose-bisphosphate aldolase, class I [EC:4.1.2.13]	GO:0005739//mitochondrion;GO:0009534//chloroplast thylakoid;GO:0009570//chloroplast stroma	GO:0004332//fructose-bisphosphate aldolase activity	GO:0006007//glucose catabolic process;GO:0006096//glycolytic process;GO:0006098//pentose-phosphate shunt;GO:0006979//response to oxidative stress;GO:0009651//response to salt stress	gi|113531388|dbj|BAF03771.1|/0/Os01g0118000 [Oryza sativa Japonica Group]
OS05G0299700	glucose	10.12	11.01	13.57	12.89	13.73	14.63	23.86	18.12	11.14	11.98	zinc finger AN1 domain-containing stress-associated protein 15	K13523|1|2e-16|85.9|mtr:MTR_051s0004|lysophosphatidic acid acyltransferase / lysophosphatidylinositol acyltransferase [EC:2.3.1.51 2.3.1.-]	GO:0005634//nucleus	GO:0003677//DNA binding;GO:0004842//ubiquitin-protein transferase activity;GO:0008270//zinc ion binding	GO:0006007//glucose catabolic process;GO:0009414//response to water deprivation;GO:0051865//protein autoubiquitination	gi|122069706|sp|Q0DJC7.1|SAP15_ORYSJ/2.21848e-50/RecName: Full=Zinc finger AN1 domain-containing stress-associated protein 15; Short=OsSAP15
OS04G0511400	glucose	9.89	21.1	16.22	15.02	36.99	34.39	9.61	41.14	14.7	12.55	inositol transporter 4	K08150|1|0.0|1079|dosa:Os04t0511400-01|MFS transporter, SP family, solute carrier family 2 (myo-inositol transporter), member 13	GO:0005887//integral component of plasma membrane	GO:0005351//sugar:proton symporter activity;GO:0005355//glucose transmembrane transporter activity	GO:0015992//proton transport;GO:0046323//glucose import;GO:1904659//glucose transmembrane transport	gi|32488451|emb|CAE03384.1|/0/OSJNBa0004N05.8 [Oryza sativa Japonica Group]
OS03G0856400	glucose	9.85	11.01	13.81	14.3	11.62	12.06	17.01	13.65	11.98	12.99	sucrose nonfermenting 4-like protein	K07200|1|0.0|647|cic:CICLE_v10004799mg|5'-AMP-activated protein kinase, regulatory gamma subunit	-	GO:0004674//protein serine/threonine kinase activity;GO:0030295//protein kinase activator activity	GO:0032147//activation of protein kinase activity;GO:0042149//cellular response to glucose starvation;GO:0046777//protein autophosphorylation	gi|113550420|dbj|BAF13863.1|/0/Os03g0856400 [Oryza sativa Japonica Group]
OS03G0823100	glucose	9.57	11.33	4.4	5.86	12.88	13.54	10.71	8.78	7.01	6.56	D-xylose-proton symporter-like 3, chloroplastic	K08150|1|3e-42|157|bvg:104888509|MFS transporter, SP family, solute carrier family 2 (myo-inositol transporter), member 13	GO:0005887//integral component of plasma membrane;GO:0009941//chloroplast envelope	GO:0005351//sugar:proton symporter activity;GO:0005355//glucose transmembrane transporter activity	GO:0015992//proton transport;GO:0019684//photosynthesis, light reaction;GO:0046323//glucose import;GO:1904659//glucose transmembrane transport	gi|255675013|dbj|BAH92419.1|/0/Os03g0823200, partial [Oryza sativa Japonica Group]
OS08G0374800	glucose	8.99	17.67	15.24	15.11	15.92	20.19	35.97	30.83	23.73	26.35	UDP-glucose 4-epimerase 2	K01784|1|0.0|839|dosa:Os08t0374800-01|UDP-glucose 4-epimerase [EC:5.1.3.2]	-	GO:0003978//UDP-glucose 4-epimerase activity	GO:0006012//galactose metabolic process	gi|75294254|sp|Q6ZDJ7.1|UGE2_ORYSJ/0/RecName: Full=UDP-glucose 4-epimerase 2; Short=OsUGE-2; AltName: Full=UDP-galactose 4-epimerase 2
OS01G0536000	glucose	8.8	10.1	4.82	6.43	8.42	8.05	10.25	9.06	7.06	9.78	CBL-interacting protein kinase 8	K07198|1|0.0|675|pmum:103319425|5'-AMP-activated protein kinase, catalytic alpha subunit [EC:2.7.11.11]	GO:0005737//cytoplasm;GO:0005886//plasma membrane	GO:0004674//protein serine/threonine kinase activity;GO:0005524//ATP binding	GO:0009749//response to glucose;GO:0035556//intracellular signal transduction;GO:0046777//protein autophosphorylation;GO:0048364//root development	gi|75320906|sp|Q5JLD8.1|CIPK8_ORYSJ/0/RecName: Full=CBL-interacting protein kinase 8; AltName: Full=OsCIPK08
OS03G0808200	glucose	8.63	11.38	50.26	39.31	16.02	16.19	10.19	19.9	24.38	15.07	UDP-glucose flavonoid 3-O-glucosyltransferase 7	K13496|1|7e-52|186|rcu:RCOM_1351950|UDP-glucosyl transferase 73C [EC:2.4.1.-]	GO:0005739//mitochondrion	GO:0080043//quercetin 3-O-glucosyltransferase activity;GO:0080044//quercetin 7-O-glucosyltransferase activity	GO:0009813//flavonoid biosynthetic process;GO:0052696//flavonoid glucuronidation	gi|113550120|dbj|BAF13563.1|/0/Os03g0808200 [Oryza sativa Japonica Group]
OS01G0227100	glucose	7.93	9.54	4.56	4.51	12.48	17.79	20.33	3.17	9.89	15.1	probable chlorophyll(ide) b reductase NYC1, chloroplastic	K13606|1|0.0|917|dosa:Os01t0227100-01|chlorophyll(ide) b reductase [EC:1.1.1.294]	GO:0009535//chloroplast thylakoid membrane;GO:0016021//integral component of membrane;GO:0042170//plastid membrane	GO:0034256//chlorophyll(ide) b reductase activity;GO:0047936//glucose 1-dehydrogenase [NAD(P)] activity	GO:0010304//PSII associated light-harvesting complex II catabolic process;GO:0015996//chlorophyll catabolic process;GO:0055114//oxidation-reduction process	gi|75285786|sp|Q5N800.1|NYC1_ORYSJ/0/RecName: Full=Probable chlorophyll(ide) b reductase NYC1, chloroplastic; AltName: Full=Protein NON-YELLOW COLORING 1; Short=OsNYC1; Flags: Precursor//gi|937895149|dbj|BAS71129.1|/0/Os01g0227100, partial [Oryza sativa Japonica Group]
OS09G0123100	glucose	7.73	9.05	8.96	8.4	8.8	10.73	10.7	13.25	10.53	10.27	CCR4-NOT transcription complex subunit 10	K12607|1|0.0|1461|dosa:Os09t0123100-01|CCR4-NOT transcription complex subunit 10	-	-	GO:0006007//glucose catabolic process	gi|113630833|dbj|BAF24514.1|/0/Os09g0123100 [Oryza sativa Japonica Group]
OS03G0757900	glucose	7.34	8.98	19.65	20.53	25.63	33.2	86.1	57.88	41.74	34.9	UDP-glucose 6-dehydrogenase 3	K00012|1|0.0|967|dosa:Os03t0757900-01|UDPglucose 6-dehydrogenase [EC:1.1.1.22]	GO:0005634//nucleus;GO:0005829//cytosol;GO:0016023//cytoplasmic, membrane-bounded vesicle	GO:0003979//UDP-glucose 6-dehydrogenase activity;GO:0051287//NAD binding	GO:0005975//carbohydrate metabolic process;GO:0006024//glycosaminoglycan biosynthetic process;GO:0006065//UDP-glucuronate biosynthetic process;GO:0055114//oxidation-reduction process	gi|75261823|sp|Q9AUV6.1|UGDH3_ORYSJ/0/RecName: Full=UDP-glucose 6-dehydrogenase 3; Short=UDP-Glc dehydrogenase 3; Short=UDP-GlcDH 3; Short=UDPGDH 3; AltName: Full=Os-UGD3
OS04G0453400	glucose	7.33	21.81	16.73	13.93	28.94	35.2	30.76	116.3	24.16	16.46	sugar transport protein 5	K08150|1|2e-33|137|vvi:100268023|MFS transporter, SP family, solute carrier family 2 (myo-inositol transporter), member 13	GO:0005887//integral component of plasma membrane	GO:0005351//sugar:proton symporter activity;GO:0005355//glucose transmembrane transporter activity	GO:0015992//proton transport;GO:0046323//glucose import;GO:1904659//glucose transmembrane transport	gi|113564528|dbj|BAF14871.1|/0/Os04g0453400 [Oryza sativa Japonica Group]//gi|937914567|dbj|BAS89486.1|/1.74909e-45/Os04g0453400 [Oryza sativa Japonica Group]
OS09G0322000	glucose	7.27	10.02	44.39	33.75	16.89	18.82	36.55	22.37	15.77	15.99	sugar transport protein 14	K08150|1|7e-49|178|atr:18433512|MFS transporter, SP family, solute carrier family 2 (myo-inositol transporter), member 13!K08145|2|6e-45|168|osa:4339644|MFS transporter, SP family, solute carrier family 2 (facilitated glucose transporter), member 8	GO:0005887//integral component of plasma membrane	GO:0005351//sugar:proton symporter activity;GO:0005354//galactose transmembrane transporter activity;GO:0005355//glucose transmembrane transporter activity	GO:0015757//galactose transport;GO:0015992//proton transport;GO:0046323//glucose import;GO:1904659//glucose transmembrane transport	gi|113631093|dbj|BAF24774.1|/0/Os09g0322000 [Oryza sativa Japonica Group]//gi|937932528|dbj|BAT07443.1|/0/Os09g0322000 [Oryza sativa Japonica Group]//gi|937932529|dbj|BAT07444.1|/0/Os09g0322000, partial [Oryza sativa Japonica Group]
OS02G0574500	glucose	7.07	9.57	3.66	3.49	11.03	10.05	9.01	6.59	7.15	8.59	hexose carrier protein HEX6	-	GO:0005887//integral component of plasma membrane	GO:0005351//sugar:proton symporter activity;GO:0005355//glucose transmembrane transporter activity	GO:0015992//proton transport;GO:0046323//glucose import;GO:1904659//glucose transmembrane transport	gi|937904313|dbj|BAS79367.1|/0/Os02g0574500, partial [Oryza sativa Japonica Group]//gi|937904314|dbj|BAS79368.1|/0/Os02g0574500, partial [Oryza sativa Japonica Group]
OS03G0278200	glucose	6.73	8.61	9.34	10.04	18.07	22.71	23.34	19.65	21.32	22.45	trifunctional UDP-glucose 4,6-dehydratase/UDP-4-keto-6-deoxy-D-glucose 3,5-epimerase/UDP-4-keto-L-rhamnose-reductase RHM1	K12450|1|0.0|1301|dosa:Os03t0278200-01|UDP-glucose 4,6-dehydratase [EC:4.2.1.76]	-	-	-	gi|1002253071|ref|XP_015630773.1|/0/PREDICTED: trifunctional UDP-glucose 4,6-dehydratase/UDP-4-keto-6-deoxy-D-glucose 3,5-epimerase/UDP-4-keto-L-rhamnose-reductase RHM1 isoform X1 [Oryza sativa Japonica Group]//gi|1002253073|ref|XP_015630774.1|/0/PREDICTED: trifunctional UDP-glucose 4,6-dehydratase/UDP-4-keto-6-deoxy-D-glucose 3,5-epimerase/UDP-4-keto-L-rhamnose-reductase RHM1 isoform X2 [Oryza s…
OS04G0224900	glucose	6.63	9.22	5.1	5.92	12.91	11.72	10.31	7.39	8.58	8.05	glycerol-3-phosphate dehydrogenase SDP6, mitochondrial	K00111|1|0.0|763|dosa:Os04t0224900-01|glycerol-3-phosphate dehydrogenase [EC:1.1.5.3]	GO:0009331//glycerol-3-phosphate dehydrogenase complex	GO:0052591//sn-glycerol-3-phosphate:ubiquinone-8 oxidoreductase activity	GO:0006007//glucose catabolic process;GO:0006072//glycerol-3-phosphate metabolic process;GO:0006127//glycerophosphate shuttle;GO:0015824//proline transport;GO:0019761//glucosinolate biosynthetic process	gi|113563849|dbj|BAF14192.1|/0/Os04g0224900, partial [Oryza sativa Japonica Group]
OS05G0522500	glucose	6.34	13	10.03	9.37	15.29	16.72	20.29	26.01	17.26	18.18	-	K00844|1|0.0|871|dosa:Os05t0522500-01|hexokinase [EC:2.7.1.1]	GO:0005739//mitochondrion;GO:0005829//cytosol;GO:0009707//chloroplast outer membrane;GO:0016021//integral component of membrane	GO:0004340//glucokinase activity;GO:0005524//ATP binding;GO:0005536//glucose binding;GO:0008865//fructokinase activity;GO:0019158//mannokinase activity	GO:0001678//cellular glucose homeostasis;GO:0006096//glycolytic process;GO:0009749//response to glucose;GO:0046835//carbohydrate phosphorylation;GO:0051156//glucose 6-phosphate metabolic process	gi|75287587|sp|Q5W676.1|HXK5_ORYSJ/0/RecName: Full=Hexokinase-5; AltName: Full=Hexokinase I
OS09G0416200	glucose	6.09	13.64	17.41	14.89	28.12	28.05	76.3	39.78	16.13	13.29	sugar transport protein 7	K08150|1|1e-41|160|sot:102593131|MFS transporter, SP family, solute carrier family 2 (myo-inositol transporter), member 13	GO:0005887//integral component of plasma membrane	GO:0005351//sugar:proton symporter activity;GO:0005355//glucose transmembrane transporter activity	GO:0015992//proton transport;GO:0046323//glucose import;GO:1904659//glucose transmembrane transport	gi|113631409|dbj|BAF25090.1|/0/Os09g0416200 [Oryza sativa Japonica Group]
OS05G0567700	glucose	6	9.59	5.89	5.07	7.83	9.03	6.13	15.18	12.9	11.04	sugar transporter ERD6-like 4	K08145|1|7e-145|281|osa:4339644|MFS transporter, SP family, solute carrier family 2 (facilitated glucose transporter), member 8	GO:0005887//integral component of plasma membrane	GO:0005351//sugar:proton symporter activity;GO:0005355//glucose transmembrane transporter activity	GO:0015992//proton transport;GO:0046323//glucose import;GO:1904659//glucose transmembrane transport	gi|1002271908|ref|XP_015640270.1|/1.79935e-167/PREDICTED: sugar transporter ERD6-like 4 [Oryza sativa Japonica Group]
OS01G0901300	glucose	5.83	5	3.24	3.85	3.72	4.93	4.56	5.4	6.73	8.43	GDP-L-galactose phosphorylase 2	K14190|1|4e-132|397|obr:102720297|GDP-L-galactose phosphorylase [EC:2.7.7.69]	GO:0005737//cytoplasm;GO:0016021//integral component of membrane	GO:0080048//GDP-D-glucose phosphorylase activity	GO:0006006//glucose metabolic process	gi|113534641|dbj|BAF07024.1|/4.50263e-153/Os01g0901300, partial [Oryza sativa Japonica Group]
OS08G0301500	glucose	5.66	7.36	5.86	6.62	10.19	13.67	15.39	11.47	6.8	9.34	probable sucrose-phosphate synthase 4	K00696|1|0.0|2050|dosa:Os08t0301500-01|sucrose-phosphate synthase [EC:2.4.1.14]	-	GO:0016157//sucrose synthase activity;GO:0046524//sucrose-phosphate synthase activity	GO:0005986//sucrose biosynthetic process	gi|75225641|sp|Q6ZHZ1.1|SPSA4_ORYSJ/0/RecName: Full=Probable sucrose-phosphate synthase 4; AltName: Full=Sucrose phosphate synthase 4F; Short=OsSPS4F; AltName: Full=UDP-glucose-fructose-phosphate glucosyltransferase
OS07G0171200	glucose	5.51	8.02	5.45	6.15	10.06	10.64	14.56	11.35	10.34	12.73	ADP-glucose phosphorylase	K00965|1|5e-163|460|dosa:Os07t0171200-01|UDPglucose--hexose-1-phosphate uridylyltransferase [EC:2.7.7.12]	GO:0005634//nucleus	GO:0008108//UDP-glucose:hexose-1-phosphate uridylyltransferase activity;GO:0008270//zinc ion binding;GO:0017103//UTP:galactose-1-phosphate uridylyltransferase activity;GO:0043531//ADP binding;GO:0047345//ribose-5-phosphate adenylyltransferase activity	GO:0006012//galactose metabolic process;GO:0080040//positive regulation of cellular response to phosphate starvation	gi|937925329|dbj|BAT00246.1|/5.08157e-162/Os07g0171200, partial [Oryza sativa Japonica Group]
OS06G0695800	glucose	5.51	9.53	13.05	12.02	11.86	10.2	12.17	8.72	19.74	10.7	protein STAR1	K05658|1|4e-26|110|cmo:103503865|ATP-binding cassette, subfamily B (MDR/TAP), member 1 [EC:3.6.3.44]	GO:0012506//vesicle membrane;GO:0044464	GO:0005460//UDP-glucose transmembrane transporter activity;GO:0005515//protein binding;GO:0005524//ATP binding;GO:0016887//ATPase activity	GO:0008152//metabolic process;GO:0010044//response to aluminum ion;GO:0015786//UDP-glucose transport	gi|122167879|sp|Q0D9V6.1|STAR1_ORYSJ/0/RecName: Full=Protein STAR1; AltName: Full=ABC transporter ABCI.12; Short=OsABCI12; AltName: Full=ABC transporter I family member 12; AltName: Full=Protein ALUMINUM SENSITIVE 1; AltName: Full=Protein SENSITIVE TO ALUMINUM RHIZOTOXICITY 1//gi|937924368|dbj|BAS99285.1|/0/Os06g0695800, partial [Oryza sativa Japonica Group]
OS06G0131100	glucose	5.3	6.8	4.14	5.74	6.28	6.29	6.49	6.66	7.34	7.21	protein DECREASED SIZE EXCLUSION LIMIT 1	K18643|1|5e-08|61.2|sbi:SORBI_03g036400|katanin p80 WD40 repeat-containing subunit B1!K06666|2|1e-07|59.7|ccp:CHC_T00007147001|glucose repression regulatory protein TUP1!K16482|3|1e-07|58.9|cre:CHLREDRAFT_112249|centriolar protein POC1!K17890|4|1e-07|59.3|cam:101497607|autophagy-related protein 16, animal type	GO:0080008//Cul4-RING E3 ubiquitin ligase complex	-	GO:0009790//embryo development;GO:0048700//acquisition of desiccation tolerance in seed	gi|55295818|dbj|BAD67669.1|/0/transducin protein-like [Oryza sativa Japonica Group]//gi|55295818|dbj|BAD67669.1|/3.46694e-116/transducin protein-like [Oryza sativa Japonica Group]
OS10G0579200	glucose	5.02	4.94	8.56	8.12	8.53	11.6	16.65	3.53	5.59	5.46	D-xylose-proton symporter-like 2	K08150|1|7e-70|238|egr:104456255|MFS transporter, SP family, solute carrier family 2 (myo-inositol transporter), member 13	GO:0005887//integral component of plasma membrane	GO:0005351//sugar:proton symporter activity;GO:0005355//glucose transmembrane transporter activity	GO:0015992//proton transport;GO:0046323//glucose import;GO:1904659//glucose transmembrane transport	gi|31433692|gb|AAP55176.1|/0/Sugar transporter family protein, expressed [Oryza sativa Japonica Group]
OS04G0503700	glucose	4.77	5.06	6.5	7	7.94	8.08	13.15	12.71	8.13	7.51	putative Dol-P-Glc:Glc(2)Man(9)GlcNAc(2)-PP-Dol alpha-1,2-glucosyltransferase	K03850|1|0.0|965|dosa:Os04t0503700-01|alpha-1,2-glucosyltransferase [EC:2.4.1.256]	GO:0005789//endoplasmic reticulum membrane;GO:0016021//integral component of membrane	GO:0004583//dolichyl-phosphate-glucose-glycolipid alpha-glucosyltransferase activity	GO:0006487//protein N-linked glycosylation;GO:0006488//dolichol-linked oligosaccharide biosynthetic process;GO:0009651//response to salt stress;GO:0048366//leaf development	gi|113564813|dbj|BAF15156.1|/0/Os04g0503700, partial [Oryza sativa Japonica Group]//gi|937915038|dbj|BAS89957.1|/0/Os04g0503700, partial [Oryza sativa Japonica Group]
OS07G0406300	glucose	4.68	6.85	4.17	5.06	12.45	13.67	13.41	15.32	9.58	12.3	glucose-6-phosphate 1-dehydrogenase 2, chloroplastic	K00036|1|0.0|713|dosa:Os07t0406300-01|glucose-6-phosphate 1-dehydrogenase [EC:1.1.1.49 1.1.1.363]	GO:0005739//mitochondrion	GO:0004345//glucose-6-phosphate dehydrogenase activity;GO:0050661//NADP binding	GO:0006006//glucose metabolic process;GO:0006098//pentose-phosphate shunt;GO:0055114//oxidation-reduction process	gi|113610966|dbj|BAF21344.1|/0/Os07g0406300 [Oryza sativa Japonica Group]//gi|937926175|dbj|BAT01092.1|/0/Os07g0406300, partial [Oryza sativa Japonica Group]
OS11G0620400	glucose	4.62	6.61	3.64	3.83	7.45	6.21	5.53	8.09	7.38	6.63	monosaccharide-sensing protein 2	K08150|1|2e-23|109|csl:COCSUDRAFT_30742|MFS transporter, SP family, solute carrier family 2 (myo-inositol transporter), member 13	GO:0005887//integral component of plasma membrane	GO:0005351//sugar:proton symporter activity;GO:0005355//glucose transmembrane transporter activity	GO:0015992//proton transport;GO:0046323//glucose import;GO:1904659//glucose transmembrane transport	gi|937939988|dbj|BAT14901.1|/0/Os11g0620400 [Oryza sativa Japonica Group]//gi|937939989|dbj|BAT14902.1|/0/Os11g0620400 [Oryza sativa Japonica Group]
OS03G0611700	glucose	4.53	5.38	3.17	4.16	5.23	5.55	3.44	4.93	4.04	3.79	protein OSB1, mitochondrial	K01810|1|2e-10|68.9|smo:SELMODRAFT_409075|glucose-6-phosphate isomerase [EC:5.3.1.9]	GO:0005739//mitochondrion	GO:0003697//single-stranded DNA binding	GO:0006260//DNA replication;GO:0006355//regulation of transcription, DNA-templated;GO:0019219;GO:0060255	gi|1002249040|ref|XP_015628693.1|/1.59747e-94/PREDICTED: protein OSB1, mitochondrial [Oryza sativa Japonica Group]//gi|108709798|gb|ABF97593.1|/9.02178e-97/Single-strand binding protein family protein, expressed [Oryza sativa Japonica Group]
OS06G0618100	glucose	4.31	6.24	5.28	5.4	6.25	5.63	4.9	6.77	6.46	5.15	zinc finger CCCH domain-containing protein 44	K00963|1|2e-09|63.2|gmx:102661410|UTP--glucose-1-phosphate uridylyltransferase [EC:2.7.7.9]	-	GO:0003677//DNA binding;GO:0003723//RNA binding;GO:0046872//metal ion binding	-	gi|113596123|dbj|BAF19997.1|/2.67753e-176/Os06g0618100 [Oryza sativa Japonica Group]
OS06G0666600	glucose	4.28	6.95	4.9	4.62	8	6.79	6.45	12.66	10.77	9.15	glyceraldehyde-3-phosphate dehydrogenase GAPCP1, chloroplastic	K00134|1|0.0|721|dosa:Os06t0666600-01|glyceraldehyde 3-phosphate dehydrogenase [EC:1.2.1.12]	GO:0009536//plastid	GO:0016620//oxidoreductase activity, acting on the aldehyde or oxo group of donors, NAD or NADP as acceptor;GO:0050661//NADP binding;GO:0051287//NAD binding	GO:0006006//glucose metabolic process;GO:0055114//oxidation-reduction process	gi|113596349|dbj|BAF20223.1|/0/Os06g0666600 [Oryza sativa Japonica Group]
OS01G0658700	glucose	4.03	6.16	10.24	10.95	8.22	8.4	9.53	5.95	5.53	5.12	putative glucose-6-phosphate 1-epimerase	K01792|1|0.0|649|dosa:Os01t0658700-01|glucose-6-phosphate 1-epimerase [EC:5.1.3.15]	-	GO:0016853//isomerase activity;GO:0030246//carbohydrate binding	GO:0005975//carbohydrate metabolic process	gi|113533296|dbj|BAF05679.1|/0/Os01g0658700 [Oryza sativa Japonica Group]
OS07G0688300	glucose	3.95	4.93	2.99	3.91	5.46	6.58	5.26	5.55	4.63	5.09	importin subunit alpha-4	K08332|1|4e-14|79.7|vcn:VOLCADRAFT_41528|vacuolar protein 8!K02105|4|2e-08|61.6|csl:COCSUDRAFT_83592|catenin beta 1!K10590|5|2e-07|58.9|csl:COCSUDRAFT_67182|E3 ubiquitin-protein ligase TRIP12 [EC:2.3.2.26]	GO:0005643//nuclear pore;GO:0005654//nucleoplasm;GO:0005829//cytosol;GO:0043657//host cell	GO:0008139//nuclear localization sequence binding;GO:0008565//protein transporter activity	GO:0006007//glucose catabolic process;GO:0006499//N-terminal protein myristoylation;GO:0006607//NLS-bearing protein import into nucleus;GO:0006612//protein targeting to membrane;GO:0006862//nucleotide transport;GO:0006888//ER to Golgi vesicle-mediated transport;GO:0010363//regulation of plant-type hypersensitive response;GO:0015696//ammonium transport;GO:0015802//basic amino acid transport;GO:003…	gi|1002280906|ref|XP_015644751.1|/0/PREDICTED: importin subunit alpha-1a-like isoform X1 [Oryza sativa Japonica Group]
OS06G0133100	glucose	3.86	3.9	2.35	2.1	3.87	3.22	6.49	3.88	3.47	1.55	-	K13679|1|2e-49|152|dosa:Os06t0133000-01|granule-bound starch synthase [EC:2.4.1.242]	GO:0009501//amyloplast;GO:0009507//chloroplast	GO:0004373//glycogen (starch) synthase activity;GO:0033840//NDP-glucose-starch glucosyltransferase activity	GO:0019252//starch biosynthetic process	gi|297614330|gb|ADI48503.1|/1.29394e-48/glycogen synthetase [Oryza rufipogon]
OS03G0712733	glucose	3.74	9.32	0.23	0	0.51	0.18	0.33	0.15	1.79	0.82	-	K01835|1|3e-106|322|dosa:Os03t0712700-01|phosphoglucomutase [EC:5.4.2.2]	GO:0005829//cytosol;GO:0009570//chloroplast stroma;GO:0010319//stromule	GO:0000287//magnesium ion binding;GO:0004614//phosphoglucomutase activity	GO:0005978//glycogen biosynthetic process;GO:0006006//glucose metabolic process;GO:0009590//detection of gravity;GO:0019252//starch biosynthetic process;GO:0019388//galactose catabolic process	gi|937911129|dbj|BAS86049.1|/3.42331e-108/Os03g0712700, partial [Oryza sativa Japonica Group]
OS01G0749900	glucose	3.63	4.31	2.52	2.33	3.8	5.01	6.96	5.13	2.94	3.99	probable sugar phosphate/phosphate translocator At1g06470	K15280|1|0.0|740|dosa:Os01t0749900-01|solute carrier family 35, member C2	GO:0005793//endoplasmic reticulum-Golgi intermediate compartment;GO:0016021//integral component of membrane	-	GO:0015786//UDP-glucose transport	gi|113533780|dbj|BAF06163.1|/0/Os01g0749900 [Oryza sativa Japonica Group]
OS03G0184550	glucose	3.48	4.92	1.39	1.46	7.81	4.23	19.66	1.29	2.41	2.92	putative dihydroflavonol-4-reductase	K15891|1|0.0|639|dosa:Os03t0184550-01|farnesol dehydrogenase [EC:1.1.1.216]	GO:0005774//vacuolar membrane;GO:0005783//endoplasmic reticulum;GO:0005886//plasma membrane	GO:0047886//farnesol dehydrogenase activity;GO:0050662//coenzyme binding	GO:0009627//systemic acquired resistance;GO:0009744//response to sucrose;GO:0009749//response to glucose;GO:0009750//response to fructose;GO:0009788//negative regulation of abscisic acid-activated signaling pathway;GO:0009853//photorespiration;GO:0016487//farnesol metabolic process;GO:0034976//response to endoplasmic reticulum stress;GO:0055114//oxidation-reduction process	gi|937907743|dbj|BAS82663.1|/0/Os03g0184550 [Oryza sativa Japonica Group]
OS03G0184600	glucose	3.37	4.62	2.08	2.04	5.86	5.64	5.41	6.74	3.68	4.45	putative dihydroflavonol-4-reductase	K15891|1|9e-91|285|sita:101767860|farnesol dehydrogenase [EC:1.1.1.216]	GO:0005774//vacuolar membrane;GO:0005783//endoplasmic reticulum;GO:0005886//plasma membrane	GO:0047886//farnesol dehydrogenase activity;GO:0050662//coenzyme binding	GO:0009627//systemic acquired resistance;GO:0009744//response to sucrose;GO:0009749//response to glucose;GO:0009750//response to fructose;GO:0009788//negative regulation of abscisic acid-activated signaling pathway;GO:0009853//photorespiration;GO:0016487//farnesol metabolic process;GO:0034976//response to endoplasmic reticulum stress;GO:0055114//oxidation-reduction process	gi|1002256355|ref|XP_015632475.1|/1.61755e-100/PREDICTED: putative dihydroflavonol-4-reductase [Oryza sativa Japonica Group]
OS06G0153200	glucose	3.22	5.03	2.38	2.49	4.79	5.7	6.55	6.76	5.47	3.72	probable sugar phosphate/phosphate translocator At1g06470	K15280|1|0.0|712|obr:102699969|solute carrier family 35, member C2	GO:0005793//endoplasmic reticulum-Golgi intermediate compartment;GO:0016021//integral component of membrane	-	GO:0006863//purine nucleobase transport;GO:0015786//UDP-glucose transport	gi|255676729|dbj|BAF18754.2|/0/Os06g0153200, partial [Oryza sativa Japonica Group]//gi|937921294|dbj|BAS96211.1|/0/Os06g0153200 [Oryza sativa Japonica Group]
OS03G0129300	glucose	3.04	8.06	11.79	13	33.35	69.16	171.38	18.71	32.6	45.12	glyceraldehyde-3-phosphate dehydrogenase B, chloroplastic	K05298|1|2e-137|398|dosa:Os03t0129300-01|glyceraldehyde-3-phosphate dehydrogenase (NADP+) (phosphorylating) [EC:1.2.1.13]	GO:0009536//plastid	GO:0004365//glyceraldehyde-3-phosphate dehydrogenase (NAD+) (phosphorylating) activity;GO:0050661//NADP binding;GO:0051287//NAD binding	GO:0006006//glucose metabolic process;GO:0006096//glycolytic process;GO:0055114//oxidation-reduction process	gi|113547318|dbj|BAF10761.1|/0/Os03g0129300 [Oryza sativa Japonica Group]//gi|937907195|dbj|BAS82115.1|/8.09559e-140/Os03g0129300, partial [Oryza sativa Japonica Group]
OS02G0117700	glucose	2.97	2.53	1.55	1.61	2.46	4.43	4.09	3.98	4.61	4.82	UTP--glucose-1-phosphate uridylyltransferase	K00963|1|0.0|894|dosa:Os02t0117700-01|UTP--glucose-1-phosphate uridylyltransferase [EC:2.7.7.9]	-	GO:0003983//UTP:glucose-1-phosphate uridylyltransferase activity	GO:0006011//UDP-glucose metabolic process	gi|41052838|dbj|BAD07729.1|/0/UDP-glucose pyrophosphorylase [Oryza sativa Japonica Group]
OS05G0567800	glucose	2.87	3.67	3.77	3.84	6.23	7.11	6.72	5.64	5.66	4.86	sugar transporter ERD6-like 6	K08145|1|3e-50|157|osa:4339644|MFS transporter, SP family, solute carrier family 2 (facilitated glucose transporter), member 8	GO:0005887//integral component of plasma membrane	GO:0005351//sugar:proton symporter activity;GO:0005355//glucose transmembrane transporter activity	GO:0015992//proton transport;GO:0046323//glucose import;GO:1904659//glucose transmembrane transport	gi|218197286|gb|EEC79713.1|/0/hypothetical protein OsI_21023 [Oryza sativa Indica Group]//gi|218197286|gb|EEC79713.1|/2.09199e-49/hypothetical protein OsI_21023 [Oryza sativa Indica Group]
OS09G0394500	glucose	2.79	3.35	1.66	1.29	3.36	4.04	8.28	5.18	3.93	2.9	probable plastidic glucose transporter 1	K08150|1|3e-59|211|bvg:104888510|MFS transporter, SP family, solute carrier family 2 (myo-inositol transporter), member 13	GO:0016021//integral component of membrane	GO:0022891//substrate-specific transmembrane transporter activity	GO:0008643//carbohydrate transport;GO:0055085//transmembrane transport	gi|937933010|dbj|BAT07925.1|/0/Os09g0394500 [Oryza sativa Japonica Group]
OS02G0229400	glucose	2.62	2.84	3.21	3.05	6.55	5.56	11.66	6.8	3.72	6.48	monosaccharide-sensing protein 2	K08150|1|7e-24|109|atr:18433512|MFS transporter, SP family, solute carrier family 2 (myo-inositol transporter), member 13	GO:0005887//integral component of plasma membrane	GO:0005351//sugar:proton symporter activity;GO:0005355//glucose transmembrane transporter activity	GO:0015992//proton transport;GO:0046323//glucose import;GO:1904659//glucose transmembrane transport	gi|125581385|gb|EAZ22316.1|/0/hypothetical protein OsJ_05971 [Oryza sativa Japonica Group]//gi|937902709|dbj|BAS77763.1|/0/Os02g0229400, partial [Oryza sativa Japonica Group]
OS04G0454200	glucose	2.57	2.47	8.3	6.44	12.16	17.65	32.31	22.13	12.45	12.97	sugar transport protein 5	K08150|1|3e-40|157|zma:100285429|MFS transporter, SP family, solute carrier family 2 (myo-inositol transporter), member 13	GO:0005887//integral component of plasma membrane	GO:0005351//sugar:proton symporter activity;GO:0005355//glucose transmembrane transporter activity	GO:0015992//proton transport;GO:0046323//glucose import;GO:1904659//glucose transmembrane transport	gi|32489200|emb|CAE04385.1|/0/OSJNBa0027G07.27 [Oryza sativa Japonica Group]
OS01G0904500	glucose	2.15	2.12	2.45	2.83	3.29	3.18	2.58	2.65	2.64	2.41	uncharacterized LOC4325021	K14552|1|4e-46|184|csl:COCSUDRAFT_47298|NET1-associated nuclear protein 1 (U3 small nucleolar RNA-associated protein 17)!K04083|3|5e-28|124|cvr:CHLNCDRAFT_58899|molecular chaperone Hsp33	GO:0016021//integral component of membrane;GO:0016023//cytoplasmic, membrane-bounded vesicle	-	GO:0006816//calcium ion transport;GO:0007030//Golgi organization;GO:0009651//response to salt stress;GO:0009744//response to sucrose;GO:0009749//response to glucose;GO:0009750//response to fructose	gi|113534655|dbj|BAF07038.1|/0/Os01g0904500 [Oryza sativa Japonica Group]
OS01G0144200	glucose	1.88	0.6	1	0.91	0.82	0.64	0.58	0.21	6.71	6.63	glucose-induced degradation protein 4 homolog	-	-	-	GO:0006661//phosphatidylinositol biosynthetic process	gi|113531534|dbj|BAF03917.1|/4.58195e-160/Os01g0144200 [Oryza sativa Japonica Group]
OS04G0479000	glucose	1.85	2.99	1.72	2.22	2.69	2.73	1.97	5.36	2.71	2.36	pachytene checkpoint protein 2 homolog	K01810|1|5e-130|417|smo:SELMODRAFT_409075|glucose-6-phosphate isomerase [EC:5.3.1.9]!K14575|3|8e-16|84.0|ppp:PHYPADRAFT_30446|AAA family ATPase!K12196|5|2e-15|80.9|osa:4325480|vacuolar protein-sorting-associated protein 4	GO:0005634//nucleus;GO:0005694//chromosome;GO:0009536//plastid	GO:0005515//protein binding;GO:0005524//ATP binding;GO:0016787//hydrolase activity	GO:0007131//reciprocal meiotic recombination;GO:0042138//meiotic DNA double-strand break formation	gi|113564662|dbj|BAF15005.1|/0/Os04g0479000, partial [Oryza sativa Japonica Group]
OS04G0435700	glucose	1.83	3.66	2.04	1.61	6.46	9.64	35.32	12.56	9.82	12.45	ultraviolet-B receptor UVR8	K10615|1|2e-56|211|atr:18446390|E3 ubiquitin-protein ligase HERC4 [EC:2.3.2.26]	GO:0000785//chromatin	GO:0003682//chromatin binding;GO:0005085//guanyl-nucleotide exchange factor activity;GO:0009881//photoreceptor activity;GO:0042803//protein homodimerization activity	GO:0006007//glucose catabolic process;GO:0007165//signal transduction;GO:0009649//entrainment of circadian clock;GO:0010224//response to UV-B;GO:0043547//positive regulation of GTPase activity	gi|32487442|emb|CAE02741.1|/0/OSJNBa0006B20.1 [Oryza sativa Japonica Group]
OS10G0360100	glucose	1.77	4.86	9.84	9.14	16.05	13.27	7.6	14.52	4.86	4.92	probable polyol transporter 6	K08150|1|2e-64|224|atr:18433512|MFS transporter, SP family, solute carrier family 2 (myo-inositol transporter), member 13	GO:0005887//integral component of plasma membrane	GO:0005351//sugar:proton symporter activity;GO:0005355//glucose transmembrane transporter activity	GO:0015992//proton transport;GO:0046323//glucose import;GO:1904659//glucose transmembrane transport	gi|113639038|dbj|BAF26343.1|/0/Os10g0360100 [Oryza sativa Japonica Group]//gi|937935583|dbj|BAT10497.1|/1.85941e-49/Os10g0360100 [Oryza sativa Japonica Group]
OS04G0459500	glucose	1.74	8.66	14.74	11.72	31.43	49.98	286.27	21.43	18.43	36.51	glyceraldehyde-3-phosphate dehydrogenase A, chloroplastic	K05298|1|3e-45|159|osa:4336044|glyceraldehyde-3-phosphate dehydrogenase (NADP+) (phosphorylating) [EC:1.2.1.13]	GO:0009507//chloroplast	GO:0047100//glyceraldehyde-3-phosphate dehydrogenase (NADP+) (phosphorylating) activity;GO:0050661//NADP binding;GO:0051287//NAD binding	GO:0006006//glucose metabolic process;GO:0019253//reductive pentose-phosphate cycle;GO:0055114//oxidation-reduction process	gi|21740910|emb|CAD40906.1|/0/OSJNBa0036B21.24 [Oryza sativa Japonica Group]//gi|937914613|dbj|BAS89532.1|/2.87901e-77/Os04g0459500 [Oryza sativa Japonica Group]
OS01G0722700	glucose	1.74	2.37	1.01	1.4	2.97	2.85	2.79	3.84	1.9	2.23	hexokinase-9	K00844|1|4e-160|466|dosa:Os01t0722700-01|hexokinase [EC:2.7.1.1]	GO:0005829//cytosol	GO:0004340//glucokinase activity;GO:0005524//ATP binding;GO:0005536//glucose binding;GO:0008865//fructokinase activity;GO:0019158//mannokinase activity	GO:0001678//cellular glucose homeostasis;GO:0006096//glycolytic process;GO:0046835//carbohydrate phosphorylation;GO:0051156//glucose 6-phosphate metabolic process	gi|113533633|dbj|BAF06016.1|/3.69821e-159/Os01g0722700 [Oryza sativa Japonica Group]
OS02G0664100	glucose	1.74	2.19	3.24	3.53	6.43	9.23	12.53	11.64	3.45	4.86	UDP-glucose:glycoprotein glucosyltransferase	K11718|1|0.0|991|dosa:Os02t0664100-00|UDP-glucose:glycoprotein glucosyltransferase [EC:2.4.1.-]	-	GO:0003980//UDP-glucose:glycoprotein glucosyltransferase activity	GO:0006486//protein glycosylation;GO:0097359//UDP-glucosylation	gi|937905111|dbj|BAS80165.1|/0/Os02g0664100 [Oryza sativa Japonica Group]
OS02G0600400	glucose	1.68	2.8	2.08	1.94	4.67	7.95	6.5	3.43	3.13	3.54	glucose-6-phosphate 1-dehydrogenase, cytoplasmic isoform	K00036|1|0.0|999|dosa:Os02t0600400-01|glucose-6-phosphate 1-dehydrogenase [EC:1.1.1.49 1.1.1.363]	GO:0009536//plastid;GO:0016021//integral component of membrane	GO:0004345//glucose-6-phosphate dehydrogenase activity;GO:0050661//NADP binding	GO:0006006//glucose metabolic process;GO:0006098//pentose-phosphate shunt;GO:0055114//oxidation-reduction process	gi|113536876|dbj|BAF09259.1|/0/Os02g0600400 [Oryza sativa Japonica Group]
OS04G0618200	glucose	1.47	2.67	1.41	1.8	6.13	9.22	11.58	12.27	7.24	8.73	probable UDP-arabinose 4-epimerase 2	K12448|1|0.0|823|osa:4337011|UDP-arabinose 4-epimerase [EC:5.1.3.5]	GO:0016021//integral component of membrane;GO:0032580//Golgi cisterna membrane	GO:0003978//UDP-glucose 4-epimerase activity;GO:0050373//UDP-arabinose 4-epimerase activity	GO:0006012//galactose metabolic process;GO:0033358//UDP-L-arabinose biosynthetic process;GO:0045227//capsule polysaccharide biosynthetic process	gi|255675781|dbj|BAF15804.2|/0/Os04g0618200, partial [Oryza sativa Japonica Group]
OS07G0197100	glucose	1.46	1.99	1.12	1.5	4.72	4.37	7.92	6.08	2.28	3.79	hexokinase-4, chloroplastic	K00844|1|6e-126|362|dosa:Os07t0197100-01|hexokinase [EC:2.7.1.1]	GO:0005829//cytosol;GO:0009570//chloroplast stroma	GO:0004340//glucokinase activity;GO:0005524//ATP binding;GO:0005536//glucose binding;GO:0008865//fructokinase activity;GO:0019158//mannokinase activity	GO:0001678//cellular glucose homeostasis;GO:0006096//glycolytic process;GO:0046835//carbohydrate phosphorylation;GO:0051156//glucose 6-phosphate metabolic process	gi|937925563|dbj|BAT00480.1|/5.2698e-125/Os07g0197100, partial [Oryza sativa Japonica Group]
OS07G0243200	glucose	1.37	2.79	0.94	1.15	3.24	2.67	4.26	7.38	3.5	2.64	glucose-1-phosphate adenylyltransferase large subunit 1	K00975|1|0.0|872|dosa:Os07t0243200-01|glucose-1-phosphate adenylyltransferase [EC:2.7.7.27]	GO:0009507//chloroplast	GO:0005524//ATP binding;GO:0008878//glucose-1-phosphate adenylyltransferase activity	GO:0005978//glycogen biosynthetic process;GO:0019252//starch biosynthetic process	gi|113610812|dbj|BAF21190.1|/0/Os07g0243200 [Oryza sativa Japonica Group]
OS03G0757400	glucose	1.37	1.5	3.03	3.19	3.18	3.84	2.13	2.53	1.21	1.36	-	K13692|1|2e-50|185|vvi:100252177|UDP-glucose:(indol-3-yl)acetate beta-D-glucosyltransferase [EC:2.4.1.121]!K13691|3|3e-50|184|fve:101311072|pathogen-inducible salicylic acid glucosyltransferase [EC:2.4.1.-]!K12338|5|8e-50|182|tcc:TCM_020202|anthocyanidin 3-O-glucoside 5-O-glucosyltransferase [EC:2.4.1.298]	GO:0043231//intracellular membrane-bounded organelle	GO:0080043//quercetin 3-O-glucosyltransferase activity;GO:0080044//quercetin 7-O-glucosyltransferase activity	GO:0009813//flavonoid biosynthetic process;GO:0052696//flavonoid glucuronidation	gi|108711174|gb|ABF98969.1|/0/UDP-glucoronosyl and UDP-glucosyl transferase family protein, expressed [Oryza sativa Japonica Group]
OS04G0659100	glucose	1.34	4.03	3.18	3.72	9.18	14.42	47.48	7.26	9.5	14.67	glutamine synthetase, chloroplastic	K01915|1|0.0|754|dosa:Os04t0659100-01|glutamine synthetase [EC:6.3.1.2]	GO:0009535//chloroplast thylakoid membrane;GO:0009570//chloroplast stroma;GO:0009941//chloroplast envelope;GO:0022626//cytosolic ribosome;GO:0048046//apoplast	GO:0004356//glutamate-ammonia ligase activity;GO:0005524//ATP binding	GO:0006096//glycolytic process;GO:0006098//pentose-phosphate shunt;GO:0006542//glutamine biosynthetic process;GO:0006833//water transport;GO:0006972//hyperosmotic response;GO:0007030//Golgi organization;GO:0007568//aging;GO:0009399//nitrogen fixation;GO:0009409//response to cold;GO:0009637//response to blue light;GO:0009644//response to high light intensity;GO:0009744//response to sucrose;GO:0009…	gi|121343|sp|P14655.1|GLNA2_ORYSJ/0/RecName: Full=Glutamine synthetase, chloroplastic; AltName: Full=Glutamate--ammonia ligase; AltName: Full=OsGS2; Short=GS2; Flags: Precursor//gi|937916512|dbj|BAS91431.1|/0/Os04g0659100 [Oryza sativa Japonica Group]
OS05G0341300	glucose	1.3	1.48	0.53	1	1.21	1.57	0.09	0.02	1.53	1.77	guanine nucleotide-binding protein alpha-1 subunit	K04640|1|1e-65|229|dosa:Os05t0333200-00|guanine nucleotide-binding protein subunit alpha, other	GO:0005789//endoplasmic reticulum membrane;GO:0005834//heterotrimeric G-protein complex;GO:0009506//plasmodesma	GO:0003924//GTPase activity;GO:0004871//signal transducer activity;GO:0005095//GTPase inhibitor activity;GO:0005525//GTP binding;GO:0016247//channel regulator activity;GO:0031683//G-protein beta/gamma-subunit complex binding;GO:0046872//metal ion binding;GO:0051020//GTPase binding	GO:0000278//mitotic cell cycle;GO:0000303//response to superoxide;GO:0001789//G-protein coupled receptor signaling pathway, coupled to S1P second messenger;GO:0006396//RNA processing;GO:0006571//tyrosine biosynthetic process;GO:0008219//cell death;GO:0009094//L-phenylalanine biosynthetic process;GO:0009740//gibberellic acid mediated signaling pathway;GO:0009742//brassinosteroid mediated signaling…	gi|113578777|dbj|BAF17140.1|/1.29356e-64/Os05g0333200 [Oryza sativa Japonica Group]
OS03G0757500	glucose	1.22	2.11	5.95	6.31	5.72	6.07	3.62	5.38	3.51	3.49	UDP-glycosyltransferase 83A1	K13692|1|8e-65|222|vvi:100252177|UDP-glucose:(indol-3-yl)acetate beta-D-glucosyltransferase [EC:2.4.1.121]!K13691|2|8e-63|216|pmum:103334664|pathogen-inducible salicylic acid glucosyltransferase [EC:2.4.1.-]	GO:0043231//intracellular membrane-bounded organelle	GO:0080043//quercetin 3-O-glucosyltransferase activity;GO:0080044//quercetin 7-O-glucosyltransferase activity	GO:0009813//flavonoid biosynthetic process;GO:0052696//flavonoid glucuronidation	gi|108711174|gb|ABF98969.1|/0/UDP-glucoronosyl and UDP-glucosyl transferase family protein, expressed [Oryza sativa Japonica Group]
OS04G0453200	glucose	1.14	0.57	0.87	0.45	0.81	0.8	4.11	0.37	0.99	3.23	sugar transport protein 5	K08150|1|8e-39|154|bvg:104888509|MFS transporter, SP family, solute carrier family 2 (myo-inositol transporter), member 13	GO:0005887//integral component of plasma membrane	GO:0005351//sugar:proton symporter activity;GO:0005355//glucose transmembrane transporter activity	GO:0015992//proton transport;GO:0046323//glucose import;GO:1904659//glucose transmembrane transport	gi|21741620|emb|CAD40951.1|/0/OSJNBa0027G07.5 [Oryza sativa Japonica Group]//gi|937914561|dbj|BAS89480.1|/4.33299e-06/Os04g0453200, partial [Oryza sativa Japonica Group]
OS12G0512100	glucose	1.02	2.36	3.71	2.93	3.42	4.59	15.02	18.01	21.91	12.62	polyol transporter 5	K08150|1|3e-49|182|atr:18448543|MFS transporter, SP family, solute carrier family 2 (myo-inositol transporter), member 13	GO:0005887//integral component of plasma membrane	GO:0005351//sugar:proton symporter activity;GO:0005355//glucose transmembrane transporter activity	GO:0015992//proton transport;GO:0046323//glucose import;GO:1904659//glucose transmembrane transport	gi|77556301|gb|ABA99097.1|/0/Sugar transporter family protein, expressed [Oryza sativa Japonica Group]
OS02G0169700	glucose	1	1.39	0.91	0.73	0.76	0.71	0.37	1.28	2.06	1.33	uncharacterized LOC9269154	K02437|1|1e-96|296|dosa:Os02t0169700-01|glycine cleavage system H protein	GO:0005739//mitochondrion;GO:0005960//glycine cleavage complex	GO:0005524//ATP binding	GO:0009744//response to sucrose;GO:0009749//response to glucose;GO:0009750//response to fructose;GO:0019464//glycine decarboxylation via glycine cleavage system	gi|1002241251|ref|XP_015624921.1|/0/PREDICTED: uncharacterized protein LOC9269154 [Oryza sativa Japonica Group]
OS03G0412800	glucose	1	3.01	3.61	2.66	2.95	3.15	3.61	5.9	3.3	2.58	glucose-6-phosphate 1-dehydrogenase, chloroplastic	K00036|1|0.0|1121|dosa:Os03t0412800-01|glucose-6-phosphate 1-dehydrogenase [EC:1.1.1.49 1.1.1.363]	GO:0005739//mitochondrion	GO:0004345//glucose-6-phosphate dehydrogenase activity;GO:0050661//NADP binding	GO:0006006//glucose metabolic process;GO:0006098//pentose-phosphate shunt;GO:0055114//oxidation-reduction process	gi|218193034|gb|EEC75461.1|/0/hypothetical protein OsI_12025 [Oryza sativa Indica Group]
OS03G0748300	glucose	0.96	2.08	0.87	0.82	3.04	4.15	2.23	1.85	0.88	0.69	protein NDH-DEPENDENT CYCLIC ELECTRON FLOW 5	K01792|1|5e-06|52.0|smo:SELMODRAFT_166129|glucose-6-phosphate 1-epimerase [EC:5.1.3.15]	GO:0009536//plastid	-	GO:0010628//positive regulation of gene expression;GO:0016070//RNA metabolic process;GO:0044763;GO:0044767//single-organism developmental process	gi|108711077|gb|ABF98872.1|/0/Aldose 1-epimerase family protein, expressed [Oryza sativa Japonica Group]
OS09G0297300	glucose	0.93	1.4	4.77	4.11	11.09	14.56	25.01	20.31	15.09	16.29	sugar transport protein 1-like	K08150|1|2e-27|119|vvi:100268023|MFS transporter, SP family, solute carrier family 2 (myo-inositol transporter), member 13!K08145|3|8e-27|117|osa:4339644|MFS transporter, SP family, solute carrier family 2 (facilitated glucose transporter), member 8	GO:0005887//integral component of plasma membrane	GO:0005351//sugar:proton symporter activity;GO:0005355//glucose transmembrane transporter activity	GO:0015992//proton transport;GO:0046323//glucose import;GO:1904659//glucose transmembrane transport	gi|50725083|dbj|BAD33216.1|/0/putative monosaccharide transporter 6 [Oryza sativa Japonica Group]
OS04G0529800	glucose	0.93	1.47	0.66	0.8	1.52	2.32	4.67	1.5	2.43	2.38	probable polyol transporter 4	K08150|1|2e-76|258|egu:105051438|MFS transporter, SP family, solute carrier family 2 (myo-inositol transporter), member 13	GO:0005887//integral component of plasma membrane	GO:0005351//sugar:proton symporter activity;GO:0005355//glucose transmembrane transporter activity	GO:0015992//proton transport;GO:0046323//glucose import;GO:1904659//glucose transmembrane transport	gi|21742093|emb|CAD41204.1|/0/OSJNBa0074L08.15 [Oryza sativa Japonica Group]//gi|937915282|dbj|BAS90201.1|/0/Os04g0529800, partial [Oryza sativa Japonica Group]
OS07G0559700	glucose	0.9	2.5	4.72	4.46	23.84	59.55	82.82	12.62	11.05	4.93	sugar carrier protein C	K08150|1|4e-50|182|sot:102593131|MFS transporter, SP family, solute carrier family 2 (myo-inositol transporter), member 13	GO:0005887//integral component of plasma membrane	GO:0005351//sugar:proton symporter activity;GO:0005355//glucose transmembrane transporter activity	GO:0015992//proton transport;GO:0046323//glucose import;GO:1904659//glucose transmembrane transport	gi|113611517|dbj|BAF21895.1|/0/Os07g0559700 [Oryza sativa Japonica Group]
OS02G0554100	glucose	0.88	1.9	1.67	1.81	10.19	17.66	27.9	11.83	39.62	50.23	ultraviolet-B receptor UVR8	K10615|1|1e-56|209|atr:18446390|E3 ubiquitin-protein ligase HERC4 [EC:2.3.2.26]	GO:0000785//chromatin	GO:0003682//chromatin binding;GO:0005085//guanyl-nucleotide exchange factor activity;GO:0009881//photoreceptor activity;GO:0042803//protein homodimerization activity	GO:0006007//glucose catabolic process;GO:0007165//signal transduction;GO:0009649//entrainment of circadian clock;GO:0010224//response to UV-B;GO:0043547//positive regulation of GTPase activity	gi|113536646|dbj|BAF09029.1|/0/Os02g0554100 [Oryza sativa Japonica Group]
OS03G0363500	glucose	0.86	2.98	0.93	0.74	3.31	2.09	6.07	3.82	1.94	3.04	sugar transporter ERD6-like 7	K08145|1|2e-40|144|vvi:100263109|MFS transporter, SP family, solute carrier family 2 (facilitated glucose transporter), member 8!K08150|5|8e-20|88.2|atr:18433512|MFS transporter, SP family, solute carrier family 2 (myo-inositol transporter), member 13	GO:0005887//integral component of plasma membrane;GO:0009536//plastid	GO:0005351//sugar:proton symporter activity;GO:0005355//glucose transmembrane transporter activity	GO:0015992//proton transport;GO:0046323//glucose import;GO:1904659//glucose transmembrane transport	gi|108708309|gb|ABF96104.1|/0/Sugar transporter family protein, expressed [Oryza sativa Japonica Group]//gi|937909380|dbj|BAS84300.1|/5.36158e-81/Os03g0363500, partial [Oryza sativa Japonica Group]//gi|937909380|dbj|BAS84300.1|/5.97193e-66/Os03g0363500, partial [Oryza sativa Japonica Group]
OS07G0582850	glucose	0.8	0.36	1.99	1.72	0.48	0.69	0.29	0.09	0	0.16	polyol transporter 5	K08150|1|3e-18|91.3|sbi:SORBI_02g003050|MFS transporter, SP family, solute carrier family 2 (myo-inositol transporter), member 13	GO:0005887//integral component of plasma membrane	GO:0005351//sugar:proton symporter activity;GO:0005355//glucose transmembrane transporter activity	GO:0015992//proton transport;GO:0046323//glucose import;GO:1904659//glucose transmembrane transport	gi|218199909|gb|EEC82336.1|/0/hypothetical protein OsI_26633 [Oryza sativa Indica Group]
OS02G0755900	glucose	0.66	0.53	6.63	5.49	8.32	7.77	5.69	2.99	2.46	3.69	7-deoxyloganetin glucosyltransferase	K13030|1|4e-150|442|sbi:SORBI_01g001220|cyanohydrin beta-glucosyltransferase [EC:2.4.1.85]!K00699|4|4e-80|261|sly:101262190|glucuronosyltransferase [EC:2.4.1.17]!K13692|5|6e-80|261|csv:101203684|UDP-glucose:(indol-3-yl)acetate beta-D-glucosyltransferase [EC:2.4.1.121]	GO:0043231//intracellular membrane-bounded organelle	GO:0080043//quercetin 3-O-glucosyltransferase activity;GO:0080044//quercetin 7-O-glucosyltransferase activity	GO:0009813//flavonoid biosynthetic process;GO:0052696//flavonoid glucuronidation	gi|937905937|dbj|BAS80991.1|/0/Os02g0755900, partial [Oryza sativa Japonica Group]
OS01G0686300	glucose	0.54	0.88	0.79	1.37	1.58	2.1	0.65	0.62	0.68	0.39	cinnamate beta-D-glucosyltransferase	K13692|1|6e-67|229|atr:18421910|UDP-glucose:(indol-3-yl)acetate beta-D-glucosyltransferase [EC:2.4.1.121]!K13068|5|3e-61|214|crb:CARUB_v10013531mg|sinapate 1-glucosyltransferase [EC:2.4.1.120]	GO:0043231//intracellular membrane-bounded organelle	GO:0080043//quercetin 3-O-glucosyltransferase activity;GO:0080044//quercetin 7-O-glucosyltransferase activity	GO:0009813//flavonoid biosynthetic process;GO:0052696//flavonoid glucuronidation	gi|113533436|dbj|BAF05819.1|/0/Os01g0686300 [Oryza sativa Japonica Group]
OS04G0525100	glucose	0.49	0.95	0.91	1.04	1.19	0.89	1.73	2.73	1.13	1.03	UDP-glycosyltransferase 82A1	K13692|1|4e-41|158|atr:18421910|UDP-glucose:(indol-3-yl)acetate beta-D-glucosyltransferase [EC:2.4.1.121]!K13228|3|1e-40|156|zma:100274317|UDP-glucosyltransferase BX9 [EC:2.4.1.202]!K13493|5|1e-39|153|aly:ARALYDRAFT_325212|cytokinin-N-glucosyltransferase [EC:2.4.1.-]	GO:0043231//intracellular membrane-bounded organelle	GO:0080043//quercetin 3-O-glucosyltransferase activity;GO:0080044//quercetin 7-O-glucosyltransferase activity	GO:0009813//flavonoid biosynthetic process;GO:0052696//flavonoid glucuronidation	gi|113564927|dbj|BAF15270.1|/0/Os04g0525100, partial [Oryza sativa Japonica Group]
OS06G0593200	glucose	0.41	0.76	2.87	2.06	1.16	1.22	1.53	1.23	0.97	0.9	cyanidin 3-O-rutinoside 5-O-glucosyltransferase	K12338|1|2e-97|307|vvi:100260080|anthocyanidin 3-O-glucoside 5-O-glucosyltransferase [EC:2.4.1.298]!K13692|5|1e-83|271|aly:ARALYDRAFT_887739|UDP-glucose:(indol-3-yl)acetate beta-D-glucosyltransferase [EC:2.4.1.121]	GO:0043231//intracellular membrane-bounded organelle	GO:0080043//quercetin 3-O-glucosyltransferase activity;GO:0080044//quercetin 7-O-glucosyltransferase activity	GO:0009813//flavonoid biosynthetic process;GO:0052696//flavonoid glucuronidation	gi|113596016|dbj|BAF19890.1|/0/Os06g0593200 [Oryza sativa Japonica Group]
OS12G0420200	glucose	0.41	1.08	4.44	4.19	6.75	10.06	111.4	5.33	14.54	14.15	chloroplast stem-loop binding protein of 41 kDa b, chloroplastic	K01784|1|1e-07|57.0|sly:101266745|UDP-glucose 4-epimerase [EC:5.1.3.2]!K12450|3|6e-07|55.1|olu:OSTLU_28436|UDP-glucose 4,6-dehydratase [EC:4.2.1.76]	GO:0005773//vacuole;GO:0005777//peroxisome;GO:0005840//ribosome;GO:0009506//plasmodesma;GO:0009570//chloroplast stroma;GO:0009941//chloroplast envelope;GO:0010319//stromule;GO:0016020//membrane;GO:0048046//apoplast	GO:0003824//catalytic activity;GO:0010297//heteropolysaccharide binding;GO:0050662//coenzyme binding	GO:0000165//MAPK cascade;GO:0005996//monosaccharide metabolic process;GO:0006098//pentose-phosphate shunt;GO:0006612//protein targeting to membrane;GO:0006636//unsaturated fatty acid biosynthetic process;GO:0009595//detection of biotic stimulus;GO:0009637//response to blue light;GO:0009697//salicylic acid biosynthetic process;GO:0009853//photorespiration;GO:0009862//systemic acquired resistance, …	gi|113649164|dbj|BAF29676.1|/0/Os12g0420200 [Oryza sativa Japonica Group]//gi|937941984|dbj|BAT16896.1|/4.36477e-145/Os12g0420200, partial [Oryza sativa Japonica Group]
OS02G0188000	glucose	0.39	0.8	6.41	4.59	4.36	6.02	29.79	4.1	2.59	4.3	cinnamate beta-D-glucosyltransferase	K13692|1|2e-113|348|atr:18436964|UDP-glucose:(indol-3-yl)acetate beta-D-glucosyltransferase [EC:2.4.1.121]!K08236|4|5e-107|332|cic:CICLE_v10028247mg|limonoid glucosyltransferase [EC:2.4.1.210]	GO:0043231//intracellular membrane-bounded organelle	GO:0080043//quercetin 3-O-glucosyltransferase activity;GO:0080044//quercetin 7-O-glucosyltransferase activity	GO:0009813//flavonoid biosynthetic process;GO:0052696//flavonoid glucuronidation	gi|113535664|dbj|BAF08047.1|/0/Os02g0188000 [Oryza sativa Japonica Group]
OS05G0119000	glucose	0.35	1.09	1.18	1.06	2.87	3.43	9.7	7.73	9.99	7.88	UPF0014 membrane protein STAR2	K02069|1|6e-176|493|dosa:Os05t0119000-01|putative ABC transport system permease protein	GO:0005887//integral component of plasma membrane;GO:0012506//vesicle membrane	GO:0005460//UDP-glucose transmembrane transporter activity;GO:0005515//protein binding	GO:0010044//response to aluminum ion;GO:0015786//UDP-glucose transport;GO:0034220//ion transmembrane transport	gi|75110825|sp|Q5W7C1.1|STAR2_ORYSJ/5.57763e-175/RecName: Full=UPF0014 membrane protein STAR2; AltName: Full=Protein SENSITIVE TO ALUMINUM RHIZOTOXICITY 2//gi|937917077|dbj|BAS91995.1|/4.08445e-172/Os05g0119000 [Oryza sativa Japonica Group]
OS07G0523965	glucose	0.34	1.62	1.3	1.23	1.89	1.31	27.36	21.07	4.56	3.45	glucose-6-phosphate/phosphate translocator 2, chloroplastic-like	K15283|1|2e-177|496|dosa:Os07t0523965-01|solute carrier family 35, member E1	GO:0016021//integral component of membrane	GO:0005215//transporter activity	GO:0034219//carbohydrate transmembrane transport	gi|113611355|dbj|BAF21733.1|/2.10437e-176/Os07g0523600, partial [Oryza sativa Japonica Group]
OS07G0523600	glucose	0.34	1.62	1.3	1.23	1.89	1.31	27.36	21.07	4.56	3.45	glucose-6-phosphate/phosphate translocator 2, chloroplastic-like	K15283|1|2e-177|496|dosa:Os07t0523965-01|solute carrier family 35, member E1	GO:0016021//integral component of membrane	GO:0005215//transporter activity	GO:0034219//carbohydrate transmembrane transport	gi|113611355|dbj|BAF21733.1|/2.10437e-176/Os07g0523600, partial [Oryza sativa Japonica Group]
OS07G0151200	glucose	0.32	0.72	3.33	2.26	3.13	4	32.56	2.57	1.75	1.68	probable inositol transporter 2	K08150|1|0.0|936|dosa:Os07t0151200-00|MFS transporter, SP family, solute carrier family 2 (myo-inositol transporter), member 13	GO:0005887//integral component of plasma membrane	GO:0005351//sugar:proton symporter activity;GO:0005355//glucose transmembrane transporter activity	GO:0015992//proton transport;GO:0046323//glucose import;GO:1904659//glucose transmembrane transport	gi|937925166|dbj|BAT00083.1|/0/Os07g0151200 [Oryza sativa Japonica Group]
OS11G0432400	glucose	0.31	1	0.5	0.37	2.95	3.16	15.63	2.37	5.18	6.24	mitochondrial dicarboxylate/tricarboxylate transporter DTC	K15104|1|0.0|548|dosa:Os11t0432400-01|solute carrier family 25 (mitochondrial oxoglutarate transporter), member 11	GO:0005618//cell wall;GO:0005774//vacuolar membrane;GO:0009506//plasmodesma;GO:0009941//chloroplast envelope;GO:0016021//integral component of membrane	GO:0003735//structural constituent of ribosome;GO:0005310//dicarboxylic acid transmembrane transporter activity;GO:0015142//tricarboxylic acid transmembrane transporter activity	GO:0006007//glucose catabolic process;GO:0006096//glycolytic process;GO:0006412//translation;GO:0006835//dicarboxylic acid transport;GO:0009060//aerobic respiration;GO:0035674//tricarboxylic acid transmembrane transport;GO:0046686//response to cadmium ion	gi|62701911|gb|AAX92984.1|/0/2-oxoglutarate/malate translocator (clone OMT103), mitochondrial membrane - proso millet [Oryza sativa Japonica Group]
OS05G0468700	glucose	0.31	0.13	0.8	1.07	1.03	2.31	9.65	0.71	1.59	0.67	-	K03320|1|0.0|835|dosa:Os05t0468700-01|ammonium transporter, Amt family	GO:0005737//cytoplasm;GO:0005887//integral component of plasma membrane;GO:0009506//plasmodesma	GO:0015398//high-affinity secondary active ammonium transmembrane transporter activity	GO:0000165//MAPK cascade;GO:0002237//response to molecule of bacterial origin;GO:0006612//protein targeting to membrane;GO:0006862//nucleotide transport;GO:0006888//ER to Golgi vesicle-mediated transport;GO:0006995//cellular response to nitrogen starvation;GO:0009409//response to cold;GO:0009581;GO:0009595//detection of biotic stimulus;GO:0009697//salicylic acid biosynthetic process;GO:0009738//a…	gi|75146875|sp|Q84KJ7.1|AMT21_ORYSJ/0/RecName: Full=Ammonium transporter 2 member 1; Short=OsAMT2;1
OS04G0679050	glucose	0.27	0.33	1.76	1.25	0.94	0.94	0.77	1.03	0.62	0.16	probable polyol transporter 4	K08150|1|4e-54|188|obr:102712460|MFS transporter, SP family, solute carrier family 2 (myo-inositol transporter), member 13	GO:0005887//integral component of plasma membrane	GO:0005351//sugar:proton symporter activity;GO:0005355//glucose transmembrane transporter activity	GO:0015992//proton transport;GO:0046323//glucose import;GO:1904659//glucose transmembrane transport	gi|937916732|dbj|BAS91651.1|/0/Os04g0679050 [Oryza sativa Japonica Group]
OS10G0558850	glucose	0.27	0.35	0.26	0.08	0.59	1.73	5.41	0.11	0.69	0.65	-	K08150|1|5e-11|65.9|tcc:TCM_021561|MFS transporter, SP family, solute carrier family 2 (myo-inositol transporter), member 13	GO:0005887//integral component of plasma membrane	GO:0005351//sugar:proton symporter activity;GO:0005355//glucose transmembrane transporter activity	GO:0015992//proton transport;GO:0046323//glucose import;GO:1904659//glucose transmembrane transport	gi|937937112|dbj|BAT12026.1|/4.13708e-80/Os10g0558850, partial [Oryza sativa Japonica Group]
OS03G0118200	glucose	0.26	1.4	0.13	0.47	0.97	1.23	1.84	5.38	1.81	1.25	UDP-galactose/UDP-glucose transporter 2	K15277|1|0.0|691|dosa:Os03t0118200-01|solute carrier family 35 (adenosine 3'-phospho 5'-phosphosulfate transporter), member B3	GO:0016021//integral component of membrane	-	GO:0055085//transmembrane transport	gi|222624086|gb|EEE58218.1|/0/hypothetical protein OsJ_09186 [Oryza sativa Japonica Group]
OS03G0757600	glucose	0.24	0.44	0.58	0.75	0.68	0.48	0.94	1.06	0.64	0.43	UDP-glycosyltransferase 83A1	K13691|1|5e-67|226|cic:CICLE_v10015147mg|pathogen-inducible salicylic acid glucosyltransferase [EC:2.4.1.-]!K13692|4|6e-63|215|cam:101496472|UDP-glucose:(indol-3-yl)acetate beta-D-glucosyltransferase [EC:2.4.1.121]	GO:0043231//intracellular membrane-bounded organelle	GO:0080043//quercetin 3-O-glucosyltransferase activity;GO:0080044//quercetin 7-O-glucosyltransferase activity	GO:0009813//flavonoid biosynthetic process;GO:0052696//flavonoid glucuronidation	gi|113549797|dbj|BAF13240.1|/0/Os03g0757600 [Oryza sativa Japonica Group]
OS02G0287900	glucose	0.23	0.61	0.65	0.66	1.33	0.68	3.16	2.31	2.32	2.82	uncharacterized LOC4329043	K01810|1|3e-07|56.6|obr:102706554|glucose-6-phosphate isomerase [EC:5.3.1.9]	-	-	-	gi|113536110|dbj|BAF08493.1|/0/Os02g0287900 [Oryza sativa Japonica Group]
OS03G0147150	glucose	0.19	0.67	1.38	1.44	1.2	0.66	0.97	0.59	0.58	0.24	-	K00012|1|1e-56|153|dosa:Os04t0581600-01|UDPglucose 6-dehydrogenase [EC:1.1.1.22]	-	GO:0003979//UDP-glucose 6-dehydrogenase activity;GO:0051287//NAD binding	GO:0055114//oxidation-reduction process	gi|937907366|dbj|BAS82286.1|/2.19926e-94/Os03g0147150 [Oryza sativa Japonica Group]
OS03G0757000	glucose	0.17	0.11	0.89	0.8	1.01	1.41	12.98	0.5	0.27	0.14	UDP-glycosyltransferase 83A1	K13692|1|3e-51|183|atr:18444827|UDP-glucose:(indol-3-yl)acetate beta-D-glucosyltransferase [EC:2.4.1.121]!K13691|2|2e-50|181|fve:101311072|pathogen-inducible salicylic acid glucosyltransferase [EC:2.4.1.-]!K11820|4|4e-50|179|jcu:105640428|N-hydroxythioamide S-beta-glucosyltransferase [EC:2.4.1.195]	GO:0043231//intracellular membrane-bounded organelle	GO:0080043//quercetin 3-O-glucosyltransferase activity;GO:0080044//quercetin 7-O-glucosyltransferase activity	GO:0009813//flavonoid biosynthetic process;GO:0052696//flavonoid glucuronidation	gi|255674910|dbj|BAF13234.2|/0/Os03g0757000, partial [Oryza sativa Japonica Group]
OS03G0693650	glucose	0.16	0.33	0.29	0.39	0.56	1.25	0	1.3	0.17	0.57	-	K13692|1|0.0|426|dosa:Os03t0693600-00|UDP-glucose:(indol-3-yl)acetate beta-D-glucosyltransferase [EC:2.4.1.121]	GO:0043231//intracellular membrane-bounded organelle	GO:0047215//indole-3-acetate beta-glucosyltransferase activity;GO:0080043//quercetin 3-O-glucosyltransferase activity;GO:0080044//quercetin 7-O-glucosyltransferase activity	GO:0009813//flavonoid biosynthetic process;GO:0052696//flavonoid glucuronidation	gi|937910941|dbj|BAS85861.1|/0/Os03g0693600 [Oryza sativa Japonica Group]
OS03G0425600	glucose	0.14	0.32	0.34	0.53	0.55	0.59	8.01	44.67	3.04	2.27	UDP-glucose 6-dehydrogenase 1	K00012|1|0.0|959|dosa:Os03t0425600-00|UDPglucose 6-dehydrogenase [EC:1.1.1.22]	GO:0005634//nucleus;GO:0005829//cytosol	GO:0003979//UDP-glucose 6-dehydrogenase activity;GO:0051287//NAD binding	GO:0005975//carbohydrate metabolic process;GO:0006024//glycosaminoglycan biosynthetic process;GO:0006065//UDP-glucuronate biosynthetic process;GO:0055114//oxidation-reduction process	gi|75226292|sp|Q75GS4.1|UGDH1_ORYSJ/0/RecName: Full=UDP-glucose 6-dehydrogenase 1; Short=UDP-Glc dehydrogenase 1; Short=UDP-GlcDH 1; Short=UDPGDH 1; AltName: Full=Os-UGD1
OS04G0320700	glucose	0.14	0.15	1.3	1.01	1.1	1.67	21.61	2.55	0.45	0.66	7-deoxyloganetin glucosyltransferase	K13030|1|7e-119|362|sbi:SORBI_01g001220|cyanohydrin beta-glucosyltransferase [EC:2.4.1.85]!K00699|4|1e-63|218|sly:101262190|glucuronosyltransferase [EC:2.4.1.17]!K13692|5|1e-63|218|rcu:RCOM_1154190|UDP-glucose:(indol-3-yl)acetate beta-D-glucosyltransferase [EC:2.4.1.121]	GO:0043231//intracellular membrane-bounded organelle	GO:0080043//quercetin 3-O-glucosyltransferase activity;GO:0080044//quercetin 7-O-glucosyltransferase activity	GO:0009813//flavonoid biosynthetic process;GO:0052696//flavonoid glucuronidation	gi|937913654|dbj|BAS88573.1|/0/Os04g0320700, partial [Oryza sativa Japonica Group]
OS03G0218400	glucose	0.13	1.3	0.37	0.56	0.93	3.61	161.93	4.44	3.76	3.96	sugar transport protein 13	K08150|1|1e-52|192|atr:18433512|MFS transporter, SP family, solute carrier family 2 (myo-inositol transporter), member 13	GO:0005887//integral component of plasma membrane;GO:0009506//plasmodesma	GO:0005358//high-affinity hydrogen:glucose symporter activity	GO:0015992//proton transport;GO:0043090//amino acid import;GO:0046323//glucose import;GO:1904659//glucose transmembrane transport	gi|113547867|dbj|BAF11310.1|/0/Os03g0218400 [Oryza sativa Japonica Group]
OS05G0375100	glucose	0.12	0.27	0.59	0.29	0.77	0.89	1.13	9.5	0.56	0.67	hexokinase-10	K00844|1|0.0|775|dosa:Os05t0375100-00|hexokinase [EC:2.7.1.1]	GO:0005739//mitochondrion;GO:0005829//cytosol;GO:0009707//chloroplast outer membrane;GO:0016021//integral component of membrane	GO:0004340//glucokinase activity;GO:0005524//ATP binding;GO:0005536//glucose binding;GO:0008865//fructokinase activity;GO:0019158//mannokinase activity	GO:0001678//cellular glucose homeostasis;GO:0006096//glycolytic process;GO:0046835//carbohydrate phosphorylation;GO:0051156//glucose 6-phosphate metabolic process	gi|110808551|sp|Q2KNB5.1|HXK10_ORYSJ/0/RecName: Full=Hexokinase-10; AltName: Full=Hexokinase-7
OS07G0131725	glucose	0.11	0.1	0.2	0.31	0.48	0.71	2.84	0.04	0.1	0.24	-	K08150|1|8e-35|139|atr:18433512|MFS transporter, SP family, solute carrier family 2 (myo-inositol transporter), member 13	GO:0005887//integral component of plasma membrane	GO:0005351//sugar:proton symporter activity;GO:0005355//glucose transmembrane transporter activity	GO:0015992//proton transport;GO:0046323//glucose import;GO:1904659//glucose transmembrane transport	gi|113610368|dbj|BAF20746.1|/0/Os07g0131600 [Oryza sativa Japonica Group]
OS03G0101300	glucose	0.11	0.43	0.35	0.44	0.81	0.57	5.88	1.66	0.49	0.74	hexose carrier protein HEX6	K08150|1|2e-34|141|sot:102593131|MFS transporter, SP family, solute carrier family 2 (myo-inositol transporter), member 13	GO:0005887//integral component of plasma membrane	GO:0005351//sugar:proton symporter activity;GO:0005355//glucose transmembrane transporter activity	GO:0015992//proton transport;GO:0046323//glucose import;GO:1904659//glucose transmembrane transport	gi|113547123|dbj|BAF10566.1|/0/Os03g0101300 [Oryza sativa Japonica Group]
OS10G0360175	glucose	0.1	0.24	0	0.26	0	0	0	1.73	0.16	0	-	K08150|1|3e-63|217|atr:18433512|MFS transporter, SP family, solute carrier family 2 (myo-inositol transporter), member 13	GO:0005887//integral component of plasma membrane	GO:0005351//sugar:proton symporter activity;GO:0005355//glucose transmembrane transporter activity	GO:0015992//proton transport;GO:0046323//glucose import;GO:1904659//glucose transmembrane transport	gi|113639038|dbj|BAF26343.1|/0/Os10g0360100 [Oryza sativa Japonica Group]
OS03G0594400	glucose	0.08	0.28	0.34	0.39	0.51	0.54	3.53	1.16	0.37	0.31	sugar carrier protein C	K08150|1|1e-53|193|sot:102593131|MFS transporter, SP family, solute carrier family 2 (myo-inositol transporter), member 13	GO:0005887//integral component of plasma membrane	GO:0005351//sugar:proton symporter activity;GO:0005355//glucose transmembrane transporter activity	GO:0015992//proton transport;GO:0046323//glucose import;GO:1904659//glucose transmembrane transport	gi|11991112|dbj|BAB19863.1|/0/monosaccharide transporter 2 [Oryza sativa]
OS05G0595100	glucose	0.07	0.26	0.28	0.21	0.26	0.76	1.41	0.61	0.64	0.69	UDP-glucose 4-epimerase 1	K01784|1|3e-107|221|osa:4339812|UDP-glucose 4-epimerase [EC:5.1.3.2]	-	GO:0016853//isomerase activity	-	gi|75330257|sp|Q8LNZ3.1|UGE1_ORYSJ/2.79917e-106/RecName: Full=UDP-glucose 4-epimerase 1; Short=OsUGE-1; AltName: Full=UDP-galactose 4-epimerase 1
OS07G0523400	glucose	0.06	0.28	0.61	0.35	0.53	0.73	15.51	12.33	1.42	1.15	glucose-6-phosphate/phosphate translocator 2, chloroplastic	K15283|1|8e-139|413|dosa:Os07t0523400-01|solute carrier family 35, member E1	GO:0016021//integral component of membrane	GO:0005215//transporter activity	GO:0034219//carbohydrate transmembrane transport	gi|937926912|dbj|BAT01829.1|/7.8092e-138/Os07g0523400 [Oryza sativa Japonica Group]
OS03G0757200	glucose	0.06	0.19	0.93	0.68	1.51	2.52	21.21	0.38	0.57	0.66	-	K13691|1|7e-64|218|pmum:103334664|pathogen-inducible salicylic acid glucosyltransferase [EC:2.4.1.-]!K13692|2|1e-63|218|atr:18436964|UDP-glucose:(indol-3-yl)acetate beta-D-glucosyltransferase [EC:2.4.1.121]	GO:0043231//intracellular membrane-bounded organelle	GO:0080043//quercetin 3-O-glucosyltransferase activity;GO:0080044//quercetin 7-O-glucosyltransferase activity	GO:0009813//flavonoid biosynthetic process;GO:0052696//flavonoid glucuronidation	gi|1002250825|ref|XP_015629648.1|/0/PREDICTED: uncharacterized protein LOC4334163 [Oryza sativa Japonica Group]
OS03G0363600	glucose	0.04	0.52	0.63	0.59	2.36	4.5	2.61	1.18	3.42	4.77	sugar transporter ERD6-like 16	K08145|1|7e-179|520|vvi:100263109|MFS transporter, SP family, solute carrier family 2 (facilitated glucose transporter), member 8!K08150|5|6e-63|220|bvg:104888509|MFS transporter, SP family, solute carrier family 2 (myo-inositol transporter), member 13	GO:0005887//integral component of plasma membrane;GO:0009536//plastid	GO:0005351//sugar:proton symporter activity;GO:0005355//glucose transmembrane transporter activity	GO:0015992//proton transport;GO:0046323//glucose import;GO:1904659//glucose transmembrane transport	gi|108708310|gb|ABF96105.1|/0/Sugar transporter family protein, expressed [Oryza sativa Japonica Group]
OS07G0106200	glucose	0.04	0.33	0.12	0.11	0.84	2.77	49.49	0.5	0.62	0.52	sugar carrier protein C	K08150|1|9e-60|211|sot:102593131|MFS transporter, SP family, solute carrier family 2 (myo-inositol transporter), member 13	GO:0005887//integral component of plasma membrane	GO:0005351//sugar:proton symporter activity;GO:0005355//glucose transmembrane transporter activity	GO:0015992//proton transport;GO:0046323//glucose import;GO:1904659//glucose transmembrane transport	gi|11991114|dbj|BAB19864.1|/0/monosaccharide transporter 3 [Oryza sativa]//gi|937924799|dbj|BAS99715.1|/0/Os07g0106200 [Oryza sativa Japonica Group]
OS07G0582400	glucose	0.04	0.44	0.17	0.08	0.47	1.43	106.77	0.98	1.38	1	polyol transporter 5	K08150|1|5e-76|254|bvg:104888510|MFS transporter, SP family, solute carrier family 2 (myo-inositol transporter), member 13	GO:0005887//integral component of plasma membrane	GO:0005351//sugar:proton symporter activity;GO:0005355//glucose transmembrane transporter activity	GO:0015992//proton transport;GO:0046323//glucose import;GO:1904659//glucose transmembrane transport	gi|113611644|dbj|BAF22022.1|/0/Os07g0582400 [Oryza sativa Japonica Group]
OS03G0197200	glucose	0.04	0.08	0	0	0.12	0.35	18.12	0.28	0.64	0.44	polyol transporter 5	K08150|1|7e-35|136|vvi:100268023|MFS transporter, SP family, solute carrier family 2 (myo-inositol transporter), member 13	GO:0005887//integral component of plasma membrane	GO:0005351//sugar:proton symporter activity;GO:0005355//glucose transmembrane transporter activity	GO:0015992//proton transport;GO:0046323//glucose import;GO:1904659//glucose transmembrane transport	gi|113547741|dbj|BAF11184.1|/0/Os03g0197200, partial [Oryza sativa Japonica Group]
OS01G0567600	glucose	0.03	0.05	0.14	0.28	0.16	0.75	1.67	0.77	0.42	0.29	sugar carrier protein C	K08150|1|3e-47|174|sot:102593131|MFS transporter, SP family, solute carrier family 2 (myo-inositol transporter), member 13	GO:0005887//integral component of plasma membrane	GO:0005351//sugar:proton symporter activity;GO:0005355//glucose transmembrane transporter activity	GO:0015992//proton transport;GO:0046323//glucose import;GO:1904659//glucose transmembrane transport	gi|49616743|gb|AAT67218.1|/0/monosaccharide transporter 7 [Oryza sativa Japonica Group]
OS03G0197100	glucose	0.02	1.6	0.72	0.77	1.18	1.49	240.97	8.47	3.51	5.36	polyol transporter 5	K08150|1|4e-72|247|gmx:100810755|MFS transporter, SP family, solute carrier family 2 (myo-inositol transporter), member 13	GO:0005887//integral component of plasma membrane	GO:0005351//sugar:proton symporter activity;GO:0005355//glucose transmembrane transporter activity	GO:0015992//proton transport;GO:0046323//glucose import;GO:1904659//glucose transmembrane transport	gi|113547740|dbj|BAF11183.1|/0/Os03g0197100 [Oryza sativa Japonica Group]
OS07G0131600	glucose	0	0	0.1	0	0.09	0.12	10.26	2.6	1.39	1.44	hexose carrier protein HEX6	K08150|1|2e-34|140|atr:18433512|MFS transporter, SP family, solute carrier family 2 (myo-inositol transporter), member 13	GO:0005887//integral component of plasma membrane	GO:0005351//sugar:proton symporter activity;GO:0005355//glucose transmembrane transporter activity	GO:0015992//proton transport;GO:0046323//glucose import;GO:1904659//glucose transmembrane transport	gi|113610368|dbj|BAF20746.1|/0/Os07g0131600 [Oryza sativa Japonica Group]
OS10G0331500	glucose	0	0	0.11	0	0	0.1	0.57	0	1.48	1.2	-	K13692|1|6e-58|198|atr:18444827|UDP-glucose:(indol-3-yl)acetate beta-D-glucosyltransferase [EC:2.4.1.121]!K13691|4|9e-52|181|pmum:103334664|pathogen-inducible salicylic acid glucosyltransferase [EC:2.4.1.-]	GO:0043231//intracellular membrane-bounded organelle	GO:0080043//quercetin 3-O-glucosyltransferase activity;GO:0080044//quercetin 7-O-glucosyltransferase activity	GO:0009813//flavonoid biosynthetic process;GO:0052696//flavonoid glucuronidation	gi|937935451|dbj|BAT10365.1|/0/Os10g0331600, partial [Oryza sativa Japonica Group]
OS07G0131250	glucose	0	0.2	0.29	0.41	0.48	0.91	10.36	2.57	1.28	2.28	-	K08150|1|7e-25|105|atr:18433512|MFS transporter, SP family, solute carrier family 2 (myo-inositol transporter), member 13	GO:0005887//integral component of plasma membrane	GO:0005351//sugar:proton symporter activity;GO:0005355//glucose transmembrane transporter activity	GO:0015992//proton transport;GO:0046323//glucose import;GO:1904659//glucose transmembrane transport	gi|255677486|dbj|BAH93765.1|/1.57796e-145/Os07g0131250 [Oryza sativa Japonica Group]
OS06G0131001	glucose	0	0	866.48	495.71	3.11	3.49	334.09	536.08	0	0	-	K11253|1|2e-111|318|dosa:Os06t0130900-00|histone H3	GO:0000786//nucleosome;GO:0005634//nucleus;GO:0016021//integral component of membrane	GO:0003677//DNA binding;GO:0046982//protein heterodimerization activity	GO:0006007//glucose catabolic process;GO:0006605//protein targeting	gi|937921062|dbj|BAS95979.1|/1.90112e-110/Os06g0130900, partial [Oryza sativa Japonica Group]
OS11G0594000	glucose	0	0	0	0	0	0.03	1.64	0.14	0.05	0.05	hexose carrier protein HEX6	K08150|1|6e-39|153|pmum:103322481|MFS transporter, SP family, solute carrier family 2 (myo-inositol transporter), member 13	GO:0005887//integral component of plasma membrane	GO:0005351//sugar:proton symporter activity;GO:0005355//glucose transmembrane transporter activity	GO:0015992//proton transport;GO:0046323//glucose import;GO:1904659//glucose transmembrane transport	gi|77551779|gb|ABA94576.1|/0/Sugar transporter family protein, expressed [Oryza sativa Japonica Group]
OS06G0141100	glucose	0	0	0	0	0	1.58	2.81	0.08	0	0	hexose carrier protein HEX6	K08150|1|3e-33|135|atr:18433512|MFS transporter, SP family, solute carrier family 2 (myo-inositol transporter), member 13	GO:0005887//integral component of plasma membrane	GO:0005351//sugar:proton symporter activity;GO:0005355//glucose transmembrane transporter activity	GO:0015992//proton transport;GO:0046323//glucose import;GO:1904659//glucose transmembrane transport	gi|937921164|dbj|BAS96081.1|/0/Os06g0141100 [Oryza sativa Japonica Group]
OS01G0831250	glucose	0	0	0	0.03	0.08	0.04	2.02	0	0.2	0.22	-	K03320|1|0.0|399|obr:102717389|ammonium transporter, Amt family	GO:0005737//cytoplasm;GO:0005887//integral component of plasma membrane;GO:0009506//plasmodesma	GO:0015398//high-affinity secondary active ammonium transmembrane transporter activity	GO:0000165//MAPK cascade;GO:0002237//response to molecule of bacterial origin;GO:0006612//protein targeting to membrane;GO:0006862//nucleotide transport;GO:0006888//ER to Golgi vesicle-mediated transport;GO:0006995//cellular response to nitrogen starvation;GO:0009409//response to cold;GO:0009581;GO:0009595//detection of biotic stimulus;GO:0009697//salicylic acid biosynthetic process;GO:0009738//a…	gi|75159238|sp|Q8S233.1|AMT23_ORYSJ/0/RecName: Full=Ammonium transporter 2 member 3; Short=OsAMT2;3
OS05G0118900	glucose	0	0	0	0.07	0.13	0	1.27	0.18	0.52	0.21	-	K02069|1|1e-174|493|dosa:Os05t0119000-01|putative ABC transport system permease protein	GO:0005887//integral component of plasma membrane;GO:0012506//vesicle membrane	GO:0005460//UDP-glucose transmembrane transporter activity;GO:0005515//protein binding	GO:0010044//response to aluminum ion;GO:0015786//UDP-glucose transport;GO:0034220//ion transmembrane transport	gi|75110825|sp|Q5W7C1.1|STAR2_ORYSJ/1.11903e-173/RecName: Full=UPF0014 membrane protein STAR2; AltName: Full=Protein SENSITIVE TO ALUMINUM RHIZOTOXICITY 2
OS04G0452700	glucose	0	0.02	0.06	0.05	0.13	0.21	1.05	0.07	0	0.1	sugar transport protein 5	K08150|1|2e-48|179|sot:102593131|MFS transporter, SP family, solute carrier family 2 (myo-inositol transporter), member 13	GO:0005887//integral component of plasma membrane	GO:0005351//sugar:proton symporter activity;GO:0005355//glucose transmembrane transporter activity	GO:0015992//proton transport;GO:0046323//glucose import;GO:1904659//glucose transmembrane transport	gi|113564525|dbj|BAF14868.1|/0/Os04g0452700 [Oryza sativa Japonica Group]
OS09G0268300	glucose	0	0	0	0	0.03	0.07	3.83	0	0	0	hexose carrier protein HEX6	K08150|1|2e-39|154|egu:105051438|MFS transporter, SP family, solute carrier family 2 (myo-inositol transporter), member 13	GO:0005887//integral component of plasma membrane	GO:0005351//sugar:proton symporter activity;GO:0005355//glucose transmembrane transporter activity	GO:0015992//proton transport;GO:0046323//glucose import;GO:1904659//glucose transmembrane transport	gi|113630957|dbj|BAF24638.1|/0/Os09g0268300 [Oryza sativa Japonica Group]//gi|937932239|dbj|BAT07154.1|/0/Os09g0268300 [Oryza sativa Japonica Group]
OS03G0745100	glucose	0	0.14	8.09	5.13	4.69	3.75	1.45	1.56	2.62	3.23	UDP-glucose flavonoid 3-O-glucosyltransferase 7	K13496|1|3e-18|87.8|rcu:RCOM_1351950|UDP-glucosyl transferase 73C [EC:2.4.1.-]!K14595|3|5e-17|84.3|gmx:100815146|abscisate beta-glucosyltransferase [EC:2.4.1.263]!K18822|4|5e-17|84.3|gmx:100777250|soyasapogenol B glucuronide galactosyltransferase [EC:2.4.1.272]	GO:0005739//mitochondrion	GO:0080043//quercetin 3-O-glucosyltransferase activity;GO:0080044//quercetin 7-O-glucosyltransferase activity	GO:0009813//flavonoid biosynthetic process;GO:0052696//flavonoid glucuronidation	gi|937911424|dbj|BAS86344.1|/2.35942e-160/Os03g0745100, partial [Oryza sativa Japonica Group]
OS05G0522250	glucose	0	0	0.17	0.62	0	0.73	0.51	1.39	1.01	1.44	-	K00844|1|1e-18|85.9|dosa:Os05t0522500-01|hexokinase [EC:2.7.1.1]	GO:0005739//mitochondrion;GO:0005829//cytosol;GO:0009707//chloroplast outer membrane;GO:0016021//integral component of membrane	GO:0004340//glucokinase activity;GO:0005524//ATP binding;GO:0005536//glucose binding;GO:0008865//fructokinase activity;GO:0019158//mannokinase activity	GO:0001678//cellular glucose homeostasis;GO:0006096//glycolytic process;GO:0009749//response to glucose;GO:0046835//carbohydrate phosphorylation;GO:0051156//glucose 6-phosphate metabolic process	gi|937920035|dbj|BAS94953.1|/6.41227e-20/Os05g0522250 [Oryza sativa Japonica Group]
OS03G0197175	glucose	0	0	0	0	0	0.2	20.54	0.11	0.28	0.25	-	K08150|1|1e-62|212|vvi:100268023|MFS transporter, SP family, solute carrier family 2 (myo-inositol transporter), member 13	GO:0005887//integral component of plasma membrane	GO:0005351//sugar:proton symporter activity;GO:0005355//glucose transmembrane transporter activity	GO:0015992//proton transport;GO:0046323//glucose import;GO:1904659//glucose transmembrane transport	gi|1002248937|ref|XP_015628636.1|/0/PREDICTED: polyol transporter 5 [Oryza sativa Japonica Group]
OS02G0573500	glucose	0	0.04	0.27	0.32	0.15	0.6	3.25	0.07	0.25	0.18	sugar transport protein 5	K08150|1|4e-45|171|vvi:100268023|MFS transporter, SP family, solute carrier family 2 (myo-inositol transporter), member 13	GO:0005887//integral component of plasma membrane	GO:0005351//sugar:proton symporter activity;GO:0005355//glucose transmembrane transporter activity	GO:0015992//proton transport;GO:0046323//glucose import;GO:1904659//glucose transmembrane transport	gi|113536734|dbj|BAF09117.1|/0/Os02g0573500 [Oryza sativa Japonica Group]
OS03G0757950	glucose	0	1.98	29.07	19.63	4.94	9.39	38.98	42.94	18.65	7.74	-	K00012|1|0.0|967|dosa:Os03t0757900-01|UDPglucose 6-dehydrogenase [EC:1.1.1.22]	GO:0005634//nucleus;GO:0005829//cytosol;GO:0016023//cytoplasmic, membrane-bounded vesicle	GO:0003979//UDP-glucose 6-dehydrogenase activity;GO:0051287//NAD binding	GO:0005975//carbohydrate metabolic process;GO:0006024//glycosaminoglycan biosynthetic process;GO:0006065//UDP-glucuronate biosynthetic process;GO:0055114//oxidation-reduction process	gi|75261823|sp|Q9AUV6.1|UGDH3_ORYSJ/0/RecName: Full=UDP-glucose 6-dehydrogenase 3; Short=UDP-Glc dehydrogenase 3; Short=UDP-GlcDH 3; Short=UDPGDH 3; AltName: Full=Os-UGD3
OS04G0390100	peroxidase	533.53	556.95	1278.43	1272.23	831.66	797.02	815.87	701.45	500.91	468.06	neurofilament medium polypeptide	K00430|1|4e-09|62.4|mdm:103431979|peroxidase [EC:1.11.1.7]!K07213|3|6e-09|56.2|sita:101772789|copper chaperone!K10752|5|6e-09|60.8|mdm:103421028|histone-binding protein RBBP4	GO:0005737//cytoplasm	GO:0046914//transition metal ion binding	GO:0030001//metal ion transport;GO:0046916//cellular transition metal ion homeostasis	gi|38344582|emb|CAE05540.2|/5.91944e-97/OSJNBa0053B21.14 [Oryza sativa Japonica Group]
OS04G0556300	peroxidase	448.94	408.3	161.23	175.85	345.13	318.5	272.14	187.63	346.07	296.73	probable phospholipid hydroperoxide glutathione peroxidase	K00432|1|8e-111|319|dosa:Os04t0556300-01|glutathione peroxidase [EC:1.11.1.9]	GO:0005739//mitochondrion	GO:0004602//glutathione peroxidase activity	GO:0006979//response to oxidative stress;GO:0048831//regulation of shoot system development;GO:0055114//oxidation-reduction process;GO:0098869//cellular oxidant detoxification;GO:2000280//regulation of root development	gi|21360380|gb|AAM47493.1|/7.63611e-110/glutathione peroxidase 1 [Oryza sativa]//gi|937915514|dbj|BAS90433.1|/1.816e-77/Os04g0556300, partial [Oryza sativa Japonica Group]
OS03G0762400	peroxidase	184.82	146.41	360.87	319.28	234.42	229.76	265.52	83.6	120.94	106.75	peroxidase 35	K00430|1|0.0|605|dosa:Os03t0762400-01|peroxidase [EC:1.11.1.7]	GO:0005576//extracellular region;GO:0016023//cytoplasmic, membrane-bounded vesicle	GO:0004601//peroxidase activity;GO:0020037//heme binding;GO:0046872//metal ion binding	GO:0006979//response to oxidative stress;GO:0042744//hydrogen peroxide catabolic process;GO:0055114//oxidation-reduction process;GO:0098869//cellular oxidant detoxification	gi|55700969|tpe|CAH69293.1|/0/TPA: class III peroxidase 51 precursor [Oryza sativa Japonica Group]
OS01G0675100	peroxidase	176.23	246.89	161.28	153.64	312.51	326.78	358.71	349.91	244.36	238.97	peroxiredoxin-2C	K03386|1|1e-84|252|ath:AT1G60740|peroxiredoxin (alkyl hydroperoxide reductase subunit C) [EC:1.11.1.15]!K11187|2|8e-28|108|csl:COCSUDRAFT_52624|peroxiredoxin 5, atypical 2-Cys peroxiredoxin [EC:1.11.1.15]	GO:0005737//cytoplasm	GO:0004601//peroxidase activity;GO:0051920//peroxiredoxin activity	GO:0055114//oxidation-reduction process;GO:0098869//cellular oxidant detoxification	gi|75172153|sp|Q9FR35.1|PRX2C_ORYSJ/4.11606e-112/RecName: Full=Peroxiredoxin-2C; AltName: Full=Peroxiredoxin IIC; AltName: Full=Thioredoxin reductase 2C
OS07G0694700	peroxidase	112.87	142.56	143.16	143.5	237.76	270.12	650.46	316.51	162.92	207.75	L-ascorbate peroxidase 2, cytosolic	K00434|1|3e-162|457|dosa:Os07t0694700-01|L-ascorbate peroxidase [EC:1.11.1.11]	-	GO:0004601//peroxidase activity;GO:0020037//heme binding	GO:0006979//response to oxidative stress;GO:0055114//oxidation-reduction process;GO:0098869//cellular oxidant detoxification	gi|75308965|sp|Q9FE01.1|APX2_ORYSJ/3.16499e-161/RecName: Full=L-ascorbate peroxidase 2, cytosolic; AltName: Full=APXb; AltName: Full=OsAPx02
OS08G0522500	peroxidase	105.15	102.48	137.38	128.98	109.54	114.01	118.62	84.55	108.65	110.28	chitinase-like protein 1	K00434|1|0.0|525|sita:101761938|L-ascorbate peroxidase [EC:1.11.1.11]!K01183|2|3e-66|217|brp:103870249|chitinase [EC:3.2.1.14]	GO:0016023//cytoplasmic, membrane-bounded vesicle	GO:0004568//chitinase activity	GO:0005975//carbohydrate metabolic process;GO:0006032//chitin catabolic process;GO:0016998//cell wall macromolecule catabolic process	gi|113624250|dbj|BAF24195.1|/0/Os08g0522500 [Oryza sativa Japonica Group]
OS02G0664000	peroxidase	99.72	100.39	82.56	74.6	109.41	102.14	105.15	67.89	51.08	60.31	probable phospholipid hydroperoxide glutathione peroxidase	K00432|1|4e-141|401|dosa:Os02t0664000-01|glutathione peroxidase [EC:1.11.1.9]	GO:0005739//mitochondrion	GO:0004602//glutathione peroxidase activity	GO:0006979//response to oxidative stress;GO:0048831//regulation of shoot system development;GO:0055114//oxidation-reduction process;GO:0098869//cellular oxidant detoxification;GO:2000280//regulation of root development	gi|113537190|dbj|BAF09573.1|/3.81796e-140/Os02g0664000 [Oryza sativa Japonica Group]
OS03G0358100	peroxidase	74.56	73.54	47.94	52.17	67.41	70.36	64.16	68.5	107.48	116.99	probable glutathione peroxidase 4	K00432|1|3e-117|337|dosa:Os03t0358100-01|glutathione peroxidase [EC:1.11.1.9]	GO:0005739//mitochondrion;GO:0005829//cytosol	GO:0004602//glutathione peroxidase activity	GO:0006979//response to oxidative stress;GO:0009407//toxin catabolic process;GO:0009688//abscisic acid biosynthetic process;GO:0009827//plant-type cell wall modification;GO:0009860//pollen tube growth;GO:0055114//oxidation-reduction process;GO:0098869//cellular oxidant detoxification	gi|113548616|dbj|BAF12059.1|/2.774e-116/Os03g0358100 [Oryza sativa Japonica Group]
OS01G0881800	peroxidase	73.43	76.77	129.43	109.86	93.89	89.73	22.43	52.78	105.27	66.52	uncharacterized LOC9268780	K00430|1|8e-11|49.3|sbi:SORBI_03g011960|peroxidase [EC:1.11.1.7]	-	GO:0016491//oxidoreductase activity	GO:0009987//cellular process;GO:0050896//response to stimulus	gi|255673928|dbj|BAH91408.1|/4.17166e-131/Os01g0881800 [Oryza sativa Japonica Group]
OS01G0266600	peroxidase	67.96	100.59	41.41	41.41	100.64	89.34	70.88	78.02	100.25	100.72	peroxiredoxin-2F, mitochondrial	K03386|1|3e-29|112|ath:AT1G60740|peroxiredoxin (alkyl hydroperoxide reductase subunit C) [EC:1.11.1.15]!K11187|2|2e-23|97.8|csl:COCSUDRAFT_52624|peroxiredoxin 5, atypical 2-Cys peroxiredoxin [EC:1.11.1.15]	GO:0005759//mitochondrial matrix	GO:0004601//peroxidase activity;GO:0051920//peroxiredoxin activity	GO:0006096//glycolytic process;GO:0006979//response to oxidative stress;GO:0009060//aerobic respiration;GO:0098869//cellular oxidant detoxification	gi|75203325|sp|Q9SDD6.1|PRX2F_ORYSJ/3.22459e-118/RecName: Full=Peroxiredoxin-2F, mitochondrial; AltName: Full=Peroxiredoxin IIF; AltName: Full=Thioredoxin reductase 2F; Flags: Precursor//gi|75203325|sp|Q9SDD6.1|PRX2F_ORYSJ/6.37185e-118/RecName: Full=Peroxiredoxin-2F, mitochondrial; AltName: Full=Peroxiredoxin IIF; AltName: Full=Thioredoxin reductase 2F; Flags: Precursor
OS03G0285700	peroxidase	64.93	100.34	169	149.76	165.89	180.1	328.19	311.79	131.61	119.35	-	K00434|1|0.0|506|dosa:Os03t0285700-01|L-ascorbate peroxidase [EC:1.11.1.11]	GO:0005737//cytoplasm	GO:0016688//L-ascorbate peroxidase activity;GO:0020037//heme binding;GO:0046872//metal ion binding	GO:0006979//response to oxidative stress;GO:0042744//hydrogen peroxide catabolic process;GO:0055114//oxidation-reduction process;GO:0098869//cellular oxidant detoxification	gi|122247194|sp|Q10N21.1|APX1_ORYSJ/0/RecName: Full=L-ascorbate peroxidase 1, cytosolic; Short=APXa; AltName: Full=OsAPx01
OS08G0549100	peroxidase	59.95	72.58	61.06	65.36	67.52	67.23	109.01	69.47	98.96	95.05	probable L-ascorbate peroxidase 4	K00434|1|0.0|510|dosa:Os08t0549100-01|L-ascorbate peroxidase [EC:1.11.1.11]	GO:0016021//integral component of membrane	GO:0016688//L-ascorbate peroxidase activity;GO:0020037//heme binding	GO:0006979//response to oxidative stress;GO:0055114//oxidation-reduction process;GO:0098869//cellular oxidant detoxification	gi|75225681|sp|Q6ZJJ1.1|APX4_ORYSJ/0/RecName: Full=Probable L-ascorbate peroxidase 4; AltName: Full=OsAPx04
OS01G0205900	peroxidase	54.71	71.14	181.14	155.26	147.26	156.81	152.95	93.97	126.41	87.65	peroxidase P7	K00430|1|0.0|510|dosa:Os01t0205900-01|peroxidase [EC:1.11.1.7]	GO:0005576//extracellular region;GO:0016023//cytoplasmic, membrane-bounded vesicle	GO:0004601//peroxidase activity;GO:0020037//heme binding;GO:0046872//metal ion binding	GO:0006979//response to oxidative stress;GO:0042744//hydrogen peroxide catabolic process;GO:0055114//oxidation-reduction process;GO:0098869//cellular oxidant detoxification	gi|113531873|dbj|BAF04256.1|/0/Os01g0205900 [Oryza sativa Japonica Group]//gi|113531873|dbj|BAF04256.1|/2.29133e-180/Os01g0205900 [Oryza sativa Japonica Group]
OS02G0537700	peroxidase	53.66	83.29	134.14	120.63	93.37	86.24	121.81	139.91	132.69	120.2	2-Cys peroxiredoxin BAS1, chloroplastic	K03386|1|7e-152|431|dosa:Os02t0537700-01|peroxiredoxin (alkyl hydroperoxide reductase subunit C) [EC:1.11.1.15]	GO:0009507//chloroplast	GO:0004601//peroxidase activity;GO:0005515//protein binding;GO:0051920//peroxiredoxin activity	GO:0042744//hydrogen peroxide catabolic process;GO:0055114//oxidation-reduction process;GO:0098869//cellular oxidant detoxification	gi|75323389|sp|Q6ER94.1|BAS1_ORYSJ/6.64069e-151/RecName: Full=2-Cys peroxiredoxin BAS1, chloroplastic; AltName: Full=Thiol-specific antioxidant protein; Flags: Precursor
OS06G0625500	peroxidase	49.83	57.45	71.15	57.52	74	67.02	82.43	85.11	69.4	66.23	peroxiredoxin-2E-1, chloroplastic	K03386|1|2e-56|185|ath:AT1G60740|peroxiredoxin (alkyl hydroperoxide reductase subunit C) [EC:1.11.1.15]!K11187|2|6e-34|127|csl:COCSUDRAFT_52624|peroxiredoxin 5, atypical 2-Cys peroxiredoxin [EC:1.11.1.15]!K03564|4|3e-07|53.1|csl:COCSUDRAFT_35935|peroxiredoxin Q/BCP [EC:1.11.1.15]	GO:0009570//chloroplast stroma	GO:0004601//peroxidase activity;GO:0051920//peroxiredoxin activity	GO:0055114//oxidation-reduction process;GO:0098869//cellular oxidant detoxification	gi|75119143|sp|Q69TY4.1|PR2E1_ORYSJ/3.2782e-115/RecName: Full=Peroxiredoxin-2E-1, chloroplastic; AltName: Full=Peroxiredoxin IIE-1; AltName: Full=Thioredoxin reductase 2E-1; Flags: Precursor//gi|75119143|sp|Q69TY4.1|PR2E1_ORYSJ/5.38318e-115/RecName: Full=Peroxiredoxin-2E-1, chloroplastic; AltName: Full=Peroxiredoxin IIE-1; AltName: Full=Thioredoxin reductase 2E-1; Flags: Precursor
OS04G0244800	peroxidase	49.21	43.23	45.79	49.09	151.92	136.92	206.29	143.92	124.03	160.2	heavy metal-associated isoprenylated plant protein 26	K10752|1|2e-63|203|mdm:103421028|histone-binding protein RBBP4!K00430|2|2e-12|70.1|mdm:103431979|peroxidase [EC:1.11.1.7]!K07213|3|5e-11|60.5|smo:SELMODRAFT_109953|copper chaperone	GO:0005737//cytoplasm	GO:0046914//transition metal ion binding	GO:0030001//metal ion transport;GO:0046916//cellular transition metal ion homeostasis	gi|38346843|emb|CAD39925.2|/1.55842e-108/OSJNBa0091C12.3 [Oryza sativa Japonica Group]
OS12G0178100	peroxidase	37.87	54.74	34.6	36.38	48.97	49.64	55.02	90.45	58.89	55.63	-	K00434|1|0.0|570|dosa:Os12t0178100-01|L-ascorbate peroxidase [EC:1.11.1.11]	GO:0005739//mitochondrion;GO:0009570//chloroplast stroma;GO:0016021//integral component of membrane	GO:0016688//L-ascorbate peroxidase activity;GO:0020037//heme binding;GO:0046872//metal ion binding	GO:0006979//response to oxidative stress;GO:0042744//hydrogen peroxide catabolic process;GO:0055114//oxidation-reduction process;GO:0098869//cellular oxidant detoxification	gi|88909670|sp|P0C0L1.1|APX6_ORYSJ/0/RecName: Full=Probable L-ascorbate peroxidase 6, chloroplastic; AltName: Full=OsAPx06; Flags: Precursor
OS03G0121200	peroxidase	30.92	36.84	52.4	44.16	57.85	87.13	74.31	38.4	61.83	50.28	peroxidase 5	K00430|1|2e-33|134|dosa:Os03t0121200-01|peroxidase [EC:1.11.1.7]	GO:0005576//extracellular region;GO:0005739//mitochondrion;GO:0009505//plant-type cell wall;GO:0016023//cytoplasmic, membrane-bounded vesicle	GO:0004601//peroxidase activity;GO:0020037//heme binding;GO:0046872//metal ion binding	GO:0006979//response to oxidative stress;GO:0009664//plant-type cell wall organization;GO:0042744//hydrogen peroxide catabolic process;GO:0055114//oxidation-reduction process;GO:0098869//cellular oxidant detoxification	gi|108705904|gb|ABF93699.1|/0/Peroxidase family protein, expressed [Oryza sativa Japonica Group]//gi|937907109|dbj|BAS82029.1|/1.76358e-179/Os03g0121200, partial [Oryza sativa Japonica Group]//gi|937907110|dbj|BAS82030.1|/3.92402e-48/Os03g0121200 [Oryza sativa Japonica Group]
OS09G0494200	peroxidase	27.74	26.02	67.07	61.17	39.49	43.79	74.45	26.58	34.1	31.69	chitinase-like protein 1	K00434|1|4e-155|459|sita:101761938|L-ascorbate peroxidase [EC:1.11.1.11]!K01183|2|8e-60|202|mus:103978704|chitinase [EC:3.2.1.14]	GO:0016023//cytoplasmic, membrane-bounded vesicle	GO:0004568//chitinase activity	GO:0005975//carbohydrate metabolic process;GO:0006032//chitin catabolic process;GO:0016998//cell wall macromolecule catabolic process	gi|113631782|dbj|BAF25463.1|/0/Os09g0494200 [Oryza sativa Japonica Group]
OS03G0729200	peroxidase	27.3	30.87	10.42	11.34	16.84	18.38	33.2	23.05	27.54	21.76	thioredoxin-like protein AAED1, chloroplastic	K15717|1|2e-11|66.2|gsl:Gasu_30200|prostamide/prostaglandin F2alpha synthase [EC:1.11.1.20]!K10878|2|3e-10|65.5|bdi:100839132|meiotic recombination protein SPO11	GO:0009536//plastid;GO:0009570//chloroplast stroma	GO:0004601//peroxidase activity;GO:0051920//peroxiredoxin activity	GO:0055114//oxidation-reduction process;GO:0098869//cellular oxidant detoxification	gi|108710884|gb|ABF98679.1|/4.054e-106/expressed protein [Oryza sativa Japonica Group]//gi|108710884|gb|ABF98679.1|/7.40868e-142/expressed protein [Oryza sativa Japonica Group]//gi|937911281|dbj|BAS86201.1|/1.59803e-87/Os03g0729200, partial [Oryza sativa Japonica Group]
OS03G0709000	peroxidase	25.73	34.49	26.57	25.18	50.4	47.81	91.69	78.55	39.29	37.44	microsomal glutathione S-transferase 3	K00799|1|6e-102|298|dosa:Os03t0709000-01|glutathione S-transferase [EC:2.5.1.18]	GO:0005773//vacuole;GO:0005783//endoplasmic reticulum;GO:0005794//Golgi apparatus;GO:0016021//integral component of membrane;GO:0016023//cytoplasmic, membrane-bounded vesicle	GO:0004364//glutathione transferase activity;GO:0004602//glutathione peroxidase activity	GO:0006888//ER to Golgi vesicle-mediated transport;GO:0008152//metabolic process;GO:0098869//cellular oxidant detoxification	gi|108710695|gb|ABF98490.1|/5.54813e-101/MAPEG family protein, expressed [Oryza sativa Japonica Group]
OS04G0511200	peroxidase	25.64	18.14	63.82	61.63	20.76	29.97	39.08	6.32	9.14	12.82	-	K17991|1|1e-166|467|dosa:Os04t0511200-01|peroxygenase [EC:1.11.2.3]	GO:0005783//endoplasmic reticulum;GO:0005811//lipid particle;GO:0016021//integral component of membrane;GO:0031090//organelle membrane	GO:0046872//metal ion binding;GO:1990137//plant seed peroxidase activity	GO:0055114//oxidation-reduction process	gi|75139565|sp|Q7FAX1.1|PXG_ORYSJ/1.04187e-165/RecName: Full=Peroxygenase
OS05G0465800	peroxidase	24.54	26.65	18.18	19.18	26.5	23.55	25.21	40.37	23.79	19.44	putative respiratory burst oxidase homolog protein H	K13411|1|0.0|1068|atr:18423567|dual oxidase [EC:1.6.3.1 1.11.1.-]	GO:0016021//integral component of membrane	GO:0004601//peroxidase activity;GO:0005509//calcium ion binding;GO:0050664//oxidoreductase activity, acting on NAD(P)H, oxygen as acceptor	GO:0022900//electron transport chain;GO:0098869//cellular oxidant detoxification	gi|222640769|gb|EEE68901.1|/0/hypothetical protein OsJ_27740 [Oryza sativa Japonica Group]
OS04G0486900	peroxidase	20.24	13.11	21.81	21.67	10.36	8.21	14.38	8.49	16.02	14.73	uncharacterized membrane protein YuiD	K09775|1|2e-87|261|dosa:Os04t0486900-01|uncharacterized protein	GO:0016021//integral component of membrane;GO:0016023//cytoplasmic, membrane-bounded vesicle	GO:0004601//peroxidase activity	GO:0098869//cellular oxidant detoxification	gi|38344227|emb|CAE02055.2|/2.33016e-86/OJ991113_30.3 [Oryza sativa Japonica Group]
OS02G0237000	peroxidase	19.24	16.02	33.44	27.12	77.19	61.35	27.16	18.91	24.63	32.01	peroxidase P7	K00430|1|3e-179|502|dosa:Os02t0237000-00|peroxidase [EC:1.11.1.7]	GO:0016023//cytoplasmic, membrane-bounded vesicle	GO:0005488;GO:0016491//oxidoreductase activity	GO:0009987//cellular process;GO:0044710;GO:0050896//response to stimulus	gi|55700917|tpe|CAH69267.1|/2.57291e-178/TPA: class III peroxidase 25 precursor [Oryza sativa Japonica Group]
OS07G0638300	peroxidase	18.09	14.8	422.98	356.71	299.32	233	402.4	106.8	57.01	99.5	1-Cys peroxiredoxin A	K11188|1|7e-163|456|dosa:Os07t0638300-01|peroxiredoxin 6, 1-Cys peroxiredoxin [EC:1.11.1.7 1.11.1.15 3.1.1.-]	GO:0005576//extracellular region;GO:0005634//nucleus;GO:0005773//vacuole	GO:0008379//thioredoxin peroxidase activity;GO:0020037//heme binding;GO:0046872//metal ion binding	GO:0006979//response to oxidative stress;GO:0009269//response to desiccation;GO:0010231//maintenance of seed dormancy;GO:0042744//hydrogen peroxide catabolic process;GO:0055114//oxidation-reduction process;GO:0098869//cellular oxidant detoxification	gi|158517777|sp|P0C5C9.1|REHYA_ORYSJ/7.12518e-162/RecName: Full=1-Cys peroxiredoxin A; Short=1-Cys Prx A; AltName: Full=Protein RAB24; AltName: Full=Rice 1Cys-peroxiredoxin; Short=R1C-Prx; AltName: Full=Thioredoxin peroxidase A
OS11G0112300	peroxidase	16.29	16.35	9.16	10.89	14.58	16.14	8.76	15.9	30.03	31.15	biogenesis of lysosome-related organelles complex 1 subunit 1	K00430|1|5e-34|126|atr:18432495|peroxidase [EC:1.11.1.7]	GO:0005739//mitochondrion;GO:0031083//BLOC-1 complex	-	GO:0019722//calcium-mediated signaling;GO:0045324//late endosome to vacuole transport;GO:0048364//root development	gi|113644271|dbj|BAF27412.1|/1.26075e-80/Os11g0112300, partial [Oryza sativa Japonica Group]
OS04G0434800	peroxidase	15.84	22.3	10.88	11.64	18.61	24.51	40.52	29.7	29.73	29.3	probable L-ascorbate peroxidase 7, chloroplastic	K00434|1|0.0|637|dosa:Os04t0434800-01|L-ascorbate peroxidase [EC:1.11.1.11]	GO:0009570//chloroplast stroma;GO:0016021//integral component of membrane	GO:0016688//L-ascorbate peroxidase activity;GO:0020037//heme binding;GO:0046872//metal ion binding	GO:0006979//response to oxidative stress;GO:0042744//hydrogen peroxide catabolic process;GO:0055114//oxidation-reduction process;GO:0098869//cellular oxidant detoxification	gi|75232661|sp|Q7XJ02.1|APX7_ORYSJ/0/RecName: Full=Probable L-ascorbate peroxidase 7, chloroplastic; AltName: Full=OsAPx07; Flags: Precursor
OS04G0465100	peroxidase	15.51	30.99	26.37	21.89	43.45	37.53	28.15	57.76	27.53	20.39	peroxidase 31	K00430|1|0.0|570|dosa:Os04t0465100-01|peroxidase [EC:1.11.1.7]	GO:0005576//extracellular region	GO:0004601//peroxidase activity;GO:0020037//heme binding;GO:0046872//metal ion binding	GO:0006979//response to oxidative stress;GO:0042744//hydrogen peroxide catabolic process;GO:0055114//oxidation-reduction process;GO:0098869//cellular oxidant detoxification	gi|32489883|emb|CAE04363.1|/0/OSJNBa0060P14.16 [Oryza sativa Japonica Group]
OS07G0298900	peroxidase	15.28	11.97	22.82	23.4	32.59	30.12	9	5.31	6.65	11.69	uncharacterized LOC4342974	K00430|1|5e-06|52.4|mdm:103431979|peroxidase [EC:1.11.1.7]	GO:0005737//cytoplasm	GO:0046914//transition metal ion binding	GO:0030001//metal ion transport;GO:0046916//cellular transition metal ion homeostasis	gi|113610955|dbj|BAF21333.1|/0/Os07g0298900 [Oryza sativa Japonica Group]
OS01G0901800	peroxidase	11.39	14.88	7.68	5.92	12.62	14.67	14.13	15.84	16.2	15.57	uncharacterized membrane protein YuiD	K09775|1|1e-105|305|dosa:Os01t0901800-01|uncharacterized protein	GO:0016021//integral component of membrane	GO:0004601//peroxidase activity	GO:0098869//cellular oxidant detoxification	gi|113534644|dbj|BAF07027.1|/1.16726e-99/Os01g0901800 [Oryza sativa Japonica Group]//gi|937899778|dbj|BAS75758.1|/1.30405e-104/Os01g0901800 [Oryza sativa Japonica Group]
OS03G0736500	peroxidase	7.67	14.98	27.84	20.42	25.43	29.2	26.03	123.1	25.47	25.42	syntaxin-related protein KNOLLE-like	K08486|1|0.0|516|dosa:Os03t0736500-01|syntaxin 1B/2/3	GO:0005886//plasma membrane;GO:0009504//cell plate;GO:0009506//plasmodesma;GO:0009524//phragmoplast;GO:0012505//endomembrane system;GO:0016021//integral component of membrane;GO:0031201//SNARE complex	GO:0000149//SNARE binding;GO:0004601//peroxidase activity;GO:0005484//SNAP receptor activity;GO:0020037//heme binding	GO:0000911//cytokinesis by cell plate formation;GO:0006084//acetyl-CoA metabolic process;GO:0006886//intracellular protein transport;GO:0006887//exocytosis;GO:0006906//vesicle fusion;GO:0006979//response to oxidative stress;GO:0008283//cell proliferation;GO:0010583;GO:0016126//sterol biosynthetic process;GO:0048278//vesicle docking;GO:0051225//spindle assembly;GO:0055114//oxidation-reduction proc…	gi|78146265|gb|ABB22783.1|/0/Knolle protein [Oryza sativa Japonica Group]
OS07G0605600	peroxidase	6.51	6.09	6.87	6.84	6.81	7.28	1.92	5.41	5.49	4.57	uncharacterized LOC107278348	K00430|1|3e-08|45.4|sbi:SORBI_03g011960|peroxidase [EC:1.11.1.7]	-	GO:0016491//oxidoreductase activity	GO:0009987//cellular process;GO:0050896//response to stimulus	gi|937927646|dbj|BAT02563.1|/1.19579e-107/Os07g0605600, partial [Oryza sativa Japonica Group]
OS10G0480500	peroxidase	6.14	11.73	18.64	17.12	18.38	18.86	23.58	34.58	17.19	12.87	double-stranded RNA-binding protein 6	K05747|1|8e-10|63.9|gmx:102666577|Wiskott-Aldrich syndrome protein!K14007|2|9e-08|59.7|cic:CICLE_v10007324mg|protein transport protein SEC24!K02184|4|3e-07|58.2|csl:COCSUDRAFT_55185|formin 2!K00430|5|4e-07|57.0|dosa:Os04t0498700-01|peroxidase [EC:1.11.1.7]	-	GO:0003725//double-stranded RNA binding	GO:0010267//production of ta-siRNAs involved in RNA interference;GO:0035196//production of miRNAs involved in gene silencing by miRNA;GO:0051607//defense response to virus;GO:0070919//production of siRNA involved in chromatin silencing by small RNA	gi|75261835|sp|Q9AV50.1|DRB6_ORYSJ/0/RecName: Full=Double-stranded RNA-binding protein 6; AltName: Full=dsRNA-binding protein 5; Short=OsDRB5; AltName: Full=dsRNA-binding protein 6
OS01G0835500	peroxidase	5.29	4.01	4.21	3.62	15.15	23.95	13.58	3.65	10.14	18.61	putative respiratory burst oxidase homolog protein H	K13411|1|0.0|930|atr:18423567|dual oxidase [EC:1.6.3.1 1.11.1.-]	GO:0016021//integral component of membrane	GO:0004601//peroxidase activity;GO:0005509//calcium ion binding;GO:0050664//oxidoreductase activity, acting on NAD(P)H, oxygen as acceptor	GO:0022900//electron transport chain;GO:0098869//cellular oxidant detoxification	gi|113534256|dbj|BAF06639.1|/0/Os01g0835500 [Oryza sativa Japonica Group]//gi|937899121|dbj|BAS75101.1|/0/Os01g0835500 [Oryza sativa Japonica Group]//gi|937899122|dbj|BAS75102.1|/0/Os01g0835500, partial [Oryza sativa Japonica Group]
OS02G0553200	peroxidase	5.16	9.07	2.7	3.6	11.71	16.69	29.88	11.59	6.89	10.32	probable L-ascorbate peroxidase 8, chloroplastic	K00434|1|6e-45|155|dosa:Os02t0553200-01|L-ascorbate peroxidase [EC:1.11.1.11]	GO:0009536//plastid;GO:0016021//integral component of membrane	GO:0004601//peroxidase activity;GO:0020037//heme binding	GO:0006979//response to oxidative stress;GO:0055114//oxidation-reduction process;GO:0098869//cellular oxidant detoxification	gi|937904132|dbj|BAS79186.1|/0/Os02g0553200, partial [Oryza sativa Japonica Group]//gi|937904133|dbj|BAS79187.1|/3.02118e-46/Os02g0553200, partial [Oryza sativa Japonica Group]
OS12G0416500	peroxidase	5.1	7.22	5.65	7.26	8.64	7.81	13.37	19.03	4.8	5.54	-	K00430|1|7e-23|79.3|atr:18432495|peroxidase [EC:1.11.1.7]	GO:0005739//mitochondrion;GO:0031083//BLOC-1 complex	-	GO:0019722//calcium-mediated signaling;GO:0045324//late endosome to vacuole transport;GO:0048364//root development	gi|218186731|gb|EEC69158.1|/9.78213e-59/hypothetical protein OsI_38101 [Oryza sativa Indica Group]
OS12G0178200	peroxidase	5.07	9.72	4.15	4.8	5.88	6.7	5.42	14.14	1.07	1.41	-	K00434|1|0.0|626|dosa:Os12t0178200-01|L-ascorbate peroxidase [EC:1.11.1.11]	GO:0005739//mitochondrion;GO:0009570//chloroplast stroma;GO:0016021//integral component of membrane	GO:0016688//L-ascorbate peroxidase activity;GO:0020037//heme binding;GO:0046872//metal ion binding	GO:0006979//response to oxidative stress;GO:0042744//hydrogen peroxide catabolic process;GO:0055114//oxidation-reduction process;GO:0098869//cellular oxidant detoxification	gi|88909669|sp|P0C0L0.1|APX5_ORYSJ/0/RecName: Full=Probable L-ascorbate peroxidase 5, chloroplastic; AltName: Full=OsAPx05; Flags: Precursor
OS09G0538600	peroxidase	4.96	6.76	1.72	2.74	5.51	6.48	4.27	5.11	10.06	10.11	probable L-ascorbate peroxidase 4	K00434|1|4e-66|162|zma:100193965|L-ascorbate peroxidase [EC:1.11.1.11]	GO:0016020//membrane	GO:0004601//peroxidase activity	GO:0050896//response to stimulus	gi|50726664|dbj|BAD34382.1|/3.41432e-86/putative peroxisome type ascorbate peroxidase [Oryza sativa Japonica Group]
OS06G0185900	peroxidase	4.87	9.47	3.24	4.45	13.58	17.9	39.46	5.64	11.52	16.09	probable phospholipid hydroperoxide glutathione peroxidase	K00432|1|8e-132|377|dosa:Os06t0185900-01|glutathione peroxidase [EC:1.11.1.9]	-	GO:0004602//glutathione peroxidase activity	GO:0006979//response to oxidative stress;GO:0055114//oxidation-reduction process;GO:0098869//cellular oxidant detoxification	gi|937921596|dbj|BAS96513.1|/7.67862e-131/Os06g0185900 [Oryza sativa Japonica Group]
OS08G0127500	peroxidase	4.83	9.21	11.4	10.44	12.19	13.46	11.99	19.12	13.94	9.45	uncharacterized membrane protein YuiD	K09775|1|9e-115|330|dosa:Os08t0127500-01|uncharacterized protein	GO:0016021//integral component of membrane	GO:0004601//peroxidase activity	GO:0098869//cellular oxidant detoxification	gi|113622872|dbj|BAF22817.1|/8.75981e-114/Os08g0127500 [Oryza sativa Japonica Group]
OS01G0270300	peroxidase	4.47	12.28	10.45	9.73	18.13	24.53	27.78	37.96	23.59	19.06	peroxidase 24	K00430|1|0.0|535|dosa:Os01t0270300-01|peroxidase [EC:1.11.1.7]	GO:0005576//extracellular region;GO:0009505//plant-type cell wall;GO:0016023//cytoplasmic, membrane-bounded vesicle	GO:0004601//peroxidase activity;GO:0020037//heme binding;GO:0046872//metal ion binding	GO:0006979//response to oxidative stress;GO:0009664//plant-type cell wall organization;GO:0042744//hydrogen peroxide catabolic process;GO:0055114//oxidation-reduction process;GO:0098869//cellular oxidant detoxification	gi|55700875|tpe|CAH69247.1|/0/TPA: class III peroxidase 4 precursor [Oryza sativa Japonica Group]
OS07G0626700	peroxidase	4.43	4.1	4.59	3.72	7.41	6.58	2.12	5.45	3.1	2.01	peroxidase 47	K00430|1|1e-51|118|dosa:Os01t0294500-00|peroxidase [EC:1.11.1.7]	GO:0005576//extracellular region;GO:0009505//plant-type cell wall;GO:0016023//cytoplasmic, membrane-bounded vesicle	GO:0004601//peroxidase activity;GO:0020037//heme binding;GO:0046872//metal ion binding	GO:0006979//response to oxidative stress;GO:0009664//plant-type cell wall organization;GO:0042744//hydrogen peroxide catabolic process;GO:0055114//oxidation-reduction process;GO:0098869//cellular oxidant detoxification	gi|255677985|dbj|BAH94031.1|/1.10571e-50/Os07g0626700, partial [Oryza sativa Japonica Group]
OS11G0284900	peroxidase	4.09	4.29	1.87	2.96	3.71	4.09	3.08	2.87	6.29	6.31	probable glutathione peroxidase 2	K00432|1|4e-99|300|dosa:Os11t0284900-01|glutathione peroxidase [EC:1.11.1.9]	GO:0005886//plasma membrane;GO:0016021//integral component of membrane;GO:0016023//cytoplasmic, membrane-bounded vesicle	GO:0004602//glutathione peroxidase activity	GO:0006979//response to oxidative stress;GO:0009407//toxin catabolic process;GO:0055114//oxidation-reduction process;GO:0098869//cellular oxidant detoxification	gi|113644921|dbj|BAF28062.1|/3.34513e-98/Os11g0284900, partial [Oryza sativa Japonica Group]
OS02G0236900	peroxidase	3.69	8.21	46.55	40.34	69.65	61	20.86	28.15	33.91	53.9	-	K00430|1|1e-135|389|dosa:Os02t0237000-00|peroxidase [EC:1.11.1.7]	GO:0016023//cytoplasmic, membrane-bounded vesicle	GO:0005488;GO:0016491//oxidoreductase activity	GO:0009987//cellular process;GO:0044710;GO:0050896//response to stimulus	gi|55700917|tpe|CAH69267.1|/1.29406e-134/TPA: class III peroxidase 25 precursor [Oryza sativa Japonica Group]
OS08G0522400	peroxidase	3.13	4.32	1.02	1.77	3.38	2.97	2.47	3.51	1.7	2.01	putative L-ascorbate peroxidase 6	K00434|1|0.0|611|dosa:Os08t0522400-01|L-ascorbate peroxidase [EC:1.11.1.11]	GO:0005829//cytosol;GO:0009536//plastid	GO:0004601//peroxidase activity;GO:0020037//heme binding	GO:0006979//response to oxidative stress;GO:0055114//oxidation-reduction process;GO:0098869//cellular oxidant detoxification	gi|937931395|dbj|BAT06311.1|/0/Os08g0522400, partial [Oryza sativa Japonica Group]
OS07G0157700	peroxidase	2.9	4.53	4.49	3.68	6.07	5.55	6.38	9.02	5.43	4.64	uncharacterized LOC4342434	K00430|1|2e-20|96.7|zma:103650080|peroxidase [EC:1.11.1.7]	GO:0005576//extracellular region;GO:0009505//plant-type cell wall	GO:0004601//peroxidase activity;GO:0020037//heme binding;GO:0046872//metal ion binding	GO:0006979//response to oxidative stress;GO:0009664//plant-type cell wall organization;GO:0042744//hydrogen peroxide catabolic process;GO:0055114//oxidation-reduction process;GO:0098869//cellular oxidant detoxification	gi|937925213|dbj|BAT00130.1|/1.16785e-84/Os07g0157700 [Oryza sativa Japonica Group]
OS09G0471100	peroxidase	2.84	8.78	11.43	8.72	12.27	14.82	38.63	103.2	12.44	5.03	peroxidase 17	K00430|1|0.0|616|dosa:Os09t0471100-01|peroxidase [EC:1.11.1.7]	GO:0005576//extracellular region;GO:0005829//cytosol;GO:0016023//cytoplasmic, membrane-bounded vesicle	GO:0004601//peroxidase activity;GO:0020037//heme binding;GO:0046872//metal ion binding	GO:0006979//response to oxidative stress;GO:0009855//determination of bilateral symmetry;GO:0009944//polarity specification of adaxial/abaxial axis;GO:0010014//meristem initiation;GO:0010075//regulation of meristem growth;GO:0042744//hydrogen peroxide catabolic process;GO:0055114//oxidation-reduction process;GO:0098869//cellular oxidant detoxification	gi|55701111|tpe|CAH69364.1|/0/TPA: class III peroxidase 122 precursor [Oryza sativa Japonica Group]
OS12G0112000	peroxidase	2.4	4.9	3.04	2.17	11.53	17.77	26.67	26.12	11.91	9.91	peroxidase 4	K00430|1|0.0|613|dosa:Os12t0112000-01|peroxidase [EC:1.11.1.7]	GO:0005576//extracellular region;GO:0016023//cytoplasmic, membrane-bounded vesicle	GO:0004601//peroxidase activity;GO:0020037//heme binding;GO:0046872//metal ion binding	GO:0006979//response to oxidative stress;GO:0042744//hydrogen peroxide catabolic process;GO:0055114//oxidation-reduction process;GO:0098869//cellular oxidant detoxification	gi|55701137|tpe|CAH69377.1|/0/TPA: class III peroxidase 135 precursor [Oryza sativa Japonica Group]
OS12G0111900	peroxidase	2.4	4.23	0.62	1.34	3.28	5.38	1.94	7.75	2.81	3.22	biogenesis of lysosome-related organelles complex 1 subunit 1	K00430|1|2e-18|81.6|atr:18432495|peroxidase [EC:1.11.1.7]	GO:0005739//mitochondrion;GO:0031083//BLOC-1 complex	-	GO:0019722//calcium-mediated signaling;GO:0045324//late endosome to vacuole transport;GO:0048364//root development	gi|937940656|dbj|BAT15568.1|/1.1474e-78/Os12g0111900 [Oryza sativa Japonica Group]
OS01G0734466	peroxidase	2.38	2.72	2.38	1.81	5.84	7.99	21.89	3.97	6.95	11.51	-	K13447|1|0.0|1080|obr:102702715|respiratory burst oxidase [EC:1.6.3.- 1.11.1.-]	GO:0016021//integral component of membrane	GO:0004601//peroxidase activity;GO:0005509//calcium ion binding;GO:0050664//oxidoreductase activity, acting on NAD(P)H, oxygen as acceptor	GO:0055114//oxidation-reduction process;GO:0098869//cellular oxidant detoxification	gi|1002234421|ref|XP_015621414.1|/0/PREDICTED: respiratory burst oxidase homolog protein A [Oryza sativa Japonica Group]
OS09G0438000	peroxidase	2.16	3.03	6.99	7.05	4.35	6.62	20.7	6.04	6.22	6.37	respiratory burst oxidase homolog protein E	K13447|1|0.0|812|dosa:Os09t0438000-01|respiratory burst oxidase [EC:1.6.3.- 1.11.1.-]	GO:0016021//integral component of membrane	GO:0004601//peroxidase activity;GO:0005509//calcium ion binding;GO:0050664//oxidoreductase activity, acting on NAD(P)H, oxygen as acceptor	GO:0055114//oxidation-reduction process;GO:0098869//cellular oxidant detoxification	gi|113631500|dbj|BAF25181.1|/0/Os09g0438000 [Oryza sativa Japonica Group]//gi|51090661|dbj|BAD36442.1|/0/putative respiratory burst oxidase protein E [Oryza sativa Japonica Group]
OS01G0143100	peroxidase	1.97	3.34	1.57	1.63	3.78	4.81	4.86	5.35	3.63	4.21	mitochondrial substrate carrier family protein B	K14684|1|7e-180|508|bdi:100824595|solute carrier family 25 (mitochondrial phosphate transporter), member 23/24/25/41	GO:0005739//mitochondrion;GO:0016021//integral component of membrane	GO:0003735//structural constituent of ribosome;GO:0004601//peroxidase activity	GO:0006412//translation;GO:0055085//transmembrane transport;GO:0098869//cellular oxidant detoxification	gi|113531526|dbj|BAF03909.1|/0/Os01g0143100 [Oryza sativa Japonica Group]
OS07G0684400	peroxidase	1.93	1.85	3.16	3.15	3.38	3.37	3.42	4.33	0.94	1.15	vegetative cell wall protein gp1	K03006|1|3e-09|63.5|ppp:PHYPADRAFT_173475|DNA-directed RNA polymerase II subunit RPB1 [EC:2.7.7.6]!K14709|3|2e-07|60.5|vcn:VOLCADRAFT_104214|solute carrier family 39 (zinc transporter), member 1/2/3!K00430|5|6e-07|57.8|sbi:SORBI_06g021550|peroxidase [EC:1.11.1.7]	GO:0009536//plastid	-	-	gi|113612206|dbj|BAF22584.1|/1.6069e-99/Os07g0684400 [Oryza sativa Japonica Group]//gi|113612206|dbj|BAF22584.1|/8.51735e-106/Os07g0684400 [Oryza sativa Japonica Group]
OS07G0677300	peroxidase	1.91	4.26	5.71	4.63	15.15	25.95	23.37	12.96	16.88	24.06	-	K00430|1|0.0|535|dosa:Os07t0677300-01|peroxidase [EC:1.11.1.7]	GO:0005576//extracellular region;GO:0016023//cytoplasmic, membrane-bounded vesicle	GO:0004601//peroxidase activity;GO:0020037//heme binding;GO:0046872//metal ion binding	GO:0006979//response to oxidative stress;GO:0042744//hydrogen peroxide catabolic process;GO:0055114//oxidation-reduction process;GO:0098869//cellular oxidant detoxification	gi|158513657|sp|A2YPX3.2|PER2_ORYSI/0/RecName: Full=Peroxidase 2; Flags: Precursor
OS09G0507500	peroxidase	1.84	2.72	4.87	4.88	4.33	6.06	6.53	7.29	8.19	7.05	peroxidase 73	K00430|1|0.0|570|dosa:Os09t0507500-01|peroxidase [EC:1.11.1.7]	GO:0005576//extracellular region;GO:0016023//cytoplasmic, membrane-bounded vesicle	GO:0004601//peroxidase activity;GO:0020037//heme binding;GO:0046872//metal ion binding	GO:0006979//response to oxidative stress;GO:0042744//hydrogen peroxide catabolic process;GO:0055114//oxidation-reduction process;GO:0098869//cellular oxidant detoxification	gi|55701113|tpe|CAH69365.1|/0/TPA: class III peroxidase 123 precursor [Oryza sativa Japonica Group]
OS11G0210100	peroxidase	1.84	3.25	11.44	9.28	17.45	33.39	67.31	28.91	23.38	17.88	peroxidase 43	K00430|1|0.0|610|dosa:Os11t0210100-01|peroxidase [EC:1.11.1.7]	GO:0005576//extracellular region;GO:0016023//cytoplasmic, membrane-bounded vesicle	GO:0004601//peroxidase activity;GO:0020037//heme binding;GO:0046872//metal ion binding	GO:0006979//response to oxidative stress;GO:0042744//hydrogen peroxide catabolic process;GO:0055114//oxidation-reduction process;GO:0098869//cellular oxidant detoxification	gi|77549230|gb|ABA92027.1|/0/Peroxidase 43 precursor, putative, expressed [Oryza sativa Japonica Group]
OS05G0499400	peroxidase	1.74	2.31	2.04	1.42	6.09	8.62	12.25	2.32	2.39	3.34	peroxidase 1-like	K00430|1|0.0|549|obr:102713189|peroxidase [EC:1.11.1.7]	GO:0005576//extracellular region;GO:0009505//plant-type cell wall;GO:0016023//cytoplasmic, membrane-bounded vesicle	GO:0004601//peroxidase activity;GO:0020037//heme binding;GO:0046872//metal ion binding	GO:0006979//response to oxidative stress;GO:0009664//plant-type cell wall organization;GO:0042744//hydrogen peroxide catabolic process;GO:0055114//oxidation-reduction process;GO:0098869//cellular oxidant detoxification	gi|55701017|tpe|CAH69317.1|/0/TPA: class III peroxidase 75 precursor [Oryza sativa Japonica Group]
OS04G0602100	peroxidase	1.43	1.93	0.93	1	3.24	5.91	12.32	2.75	2.62	3.04	thylakoid lumenal 29 kDa protein, chloroplastic	K00434|1|7e-131|377|dosa:Os04t0602100-01|L-ascorbate peroxidase [EC:1.11.1.11]	GO:0005634//nucleus;GO:0009535//chloroplast thylakoid membrane;GO:0031977//thylakoid lumen	GO:0004601//peroxidase activity;GO:0020037//heme binding	GO:0006098//pentose-phosphate shunt;GO:0006364//rRNA processing;GO:0006979//response to oxidative stress;GO:0009637//response to blue light;GO:0010103//stomatal complex morphogenesis;GO:0010114//response to red light;GO:0010218//response to far red light;GO:0015995//chlorophyll biosynthetic process;GO:0019252//starch biosynthetic process;GO:0019288//isopentenyl diphosphate biosynthetic process, m…	gi|113565340|dbj|BAF15683.1|/0/Os04g0602100 [Oryza sativa Japonica Group]//gi|937915930|dbj|BAS90849.1|/4.68642e-132/Os04g0602100, partial [Oryza sativa Japonica Group]
OS11G0112400	peroxidase	1.35	3.34	1.11	1.36	8.2	10.89	25.58	12.42	11.46	8.67	peroxidase 4	K00430|1|0.0|607|dosa:Os11t0112400-01|peroxidase [EC:1.11.1.7]	GO:0005576//extracellular region;GO:0016023//cytoplasmic, membrane-bounded vesicle	GO:0004601//peroxidase activity;GO:0020037//heme binding;GO:0046872//metal ion binding	GO:0006979//response to oxidative stress;GO:0042744//hydrogen peroxide catabolic process;GO:0055114//oxidation-reduction process;GO:0098869//cellular oxidant detoxification	gi|55701127|tpe|CAH69372.1|/0/TPA: class III peroxidase 130 precursor [Oryza sativa Japonica Group]
OS06G0196300	peroxidase	1.3	3.01	3.53	3.28	9.86	16.27	65.47	7.87	6.63	8.91	putative peroxiredoxin Q, chloroplastic	K03564|1|3e-120|345|dosa:Os06t0196300-01|peroxiredoxin Q/BCP [EC:1.11.1.15]	GO:0009534//chloroplast thylakoid	GO:0004601//peroxidase activity;GO:0051920//peroxiredoxin activity	GO:0055114//oxidation-reduction process;GO:0098869//cellular oxidant detoxification	gi|158517783|sp|P0C5D5.1|PRXQ_ORYSJ/1.08135e-118/RecName: Full=Peroxiredoxin Q, chloroplastic; AltName: Full=Thioredoxin reductase; Flags: Precursor//gi|158517783|sp|P0C5D5.1|PRXQ_ORYSJ/3.12606e-119/RecName: Full=Peroxiredoxin Q, chloroplastic; AltName: Full=Thioredoxin reductase; Flags: Precursor
OS01G0172600	peroxidase	1.17	2.42	1.17	0.92	3.83	3.58	2.26	2.54	1.53	0.91	peroxidase 25	K00430|1|5e-162|451|dosa:Os01t0172600-01|peroxidase [EC:1.11.1.7]	GO:0005576//extracellular region;GO:0009505//plant-type cell wall;GO:0016023//cytoplasmic, membrane-bounded vesicle	GO:0004601//peroxidase activity;GO:0020037//heme binding;GO:0046872//metal ion binding	GO:0006979//response to oxidative stress;GO:0009664//plant-type cell wall organization;GO:0042744//hydrogen peroxide catabolic process;GO:0055114//oxidation-reduction process;GO:0098869//cellular oxidant detoxification	gi|937894659|dbj|BAS70639.1|/4.79285e-161/Os01g0172600, partial [Oryza sativa Japonica Group]
OS01G0326000	peroxidase	1.09	0.92	2.2	1.83	1.45	1.04	3.44	0.54	0.28	0.35	peroxidase 1	K00430|1|2e-138|404|bdi:100844460|peroxidase [EC:1.11.1.7]	GO:0005576//extracellular region;GO:0009505//plant-type cell wall	GO:0004601//peroxidase activity;GO:0020037//heme binding;GO:0046872//metal ion binding	GO:0006979//response to oxidative stress;GO:0009664//plant-type cell wall organization;GO:0042744//hydrogen peroxide catabolic process;GO:0055114//oxidation-reduction process;GO:0098869//cellular oxidant detoxification	gi|113532434|dbj|BAF04817.1|/0/Os01g0326000 [Oryza sativa Japonica Group]//gi|937895894|dbj|BAS71874.1|/1.81126e-180/Os01g0326000 [Oryza sativa Japonica Group]
OS02G0510600	peroxidase	1.08	1.04	0.29	0.33	0.57	3.98	6.79	1.78	2.51	4.14	neurofilament heavy polypeptide	K00430|1|2e-09|63.5|mdm:103431979|peroxidase [EC:1.11.1.7]!K10752|3|1e-08|60.1|mdm:103421028|histone-binding protein RBBP4!K07213|4|2e-08|54.7|fve:101298579|copper chaperone	GO:0005737//cytoplasm	GO:0046914//transition metal ion binding	GO:0030001//metal ion transport;GO:0046916//cellular transition metal ion homeostasis	gi|113536465|dbj|BAF08848.1|/9.45642e-104/Os02g0510600 [Oryza sativa Japonica Group]//gi|937903804|dbj|BAS78858.1|/4.32173e-14/Os02g0510600 [Oryza sativa Japonica Group]
OS02G0192700	peroxidase	1.07	2.47	5.26	3.89	8.77	8.99	20.78	18.21	3.58	4.95	peroxiredoxin-2E-2, chloroplastic	K03386|1|4e-51|169|ath:AT1G60740|peroxiredoxin (alkyl hydroperoxide reductase subunit C) [EC:1.11.1.15]!K11187|2|5e-32|121|csl:COCSUDRAFT_52624|peroxiredoxin 5, atypical 2-Cys peroxiredoxin [EC:1.11.1.15]	GO:0009570//chloroplast stroma	GO:0004601//peroxidase activity;GO:0051920//peroxiredoxin activity	GO:0055114//oxidation-reduction process;GO:0098869//cellular oxidant detoxification	gi|75139348|sp|Q7F8S5.1|PR2E2_ORYSJ/1.32745e-106/RecName: Full=Peroxiredoxin-2E-2, chloroplastic; AltName: Full=Peroxiredoxin IIE-2; AltName: Full=Thioredoxin reductase 2E-2; Flags: Precursor
OS05G0528000	peroxidase	1.06	3.3	1.79	2.06	3.61	5.99	6.83	3	3.87	3.72	respiratory burst oxidase homolog protein A	K13447|1|0.0|1689|dosa:Os05t0528000-01|respiratory burst oxidase [EC:1.6.3.- 1.11.1.-]	GO:0016021//integral component of membrane	GO:0004601//peroxidase activity;GO:0005509//calcium ion binding;GO:0050664//oxidoreductase activity, acting on NAD(P)H, oxygen as acceptor	GO:0055114//oxidation-reduction process;GO:0098869//cellular oxidant detoxification	gi|113579666|dbj|BAF18029.1|/0/Os05g0528000 [Oryza sativa Japonica Group]
OS08G0532700	peroxidase	0.93	1.17	2.54	2.15	1.7	2.27	5.97	3.01	5.54	2.99	peroxidase 55	K00430|1|0.0|642|dosa:Os08t0532700-01|peroxidase [EC:1.11.1.7]	GO:0005576//extracellular region;GO:0016023//cytoplasmic, membrane-bounded vesicle	GO:0004601//peroxidase activity;GO:0020037//heme binding;GO:0046872//metal ion binding	GO:0006979//response to oxidative stress;GO:0042744//hydrogen peroxide catabolic process;GO:0055114//oxidation-reduction process;GO:0098869//cellular oxidant detoxification	gi|113624311|dbj|BAF24256.1|/0/Os08g0532700 [Oryza sativa Japonica Group]
OS12G0541300	peroxidase	0.91	2.48	5.12	5.25	13.62	14.14	21.14	19.44	3.63	4.4	respiratory burst oxidase homolog protein B	K13447|1|0.0|1594|dosa:Os12t0541300-01|respiratory burst oxidase [EC:1.6.3.- 1.11.1.-]	GO:0016021//integral component of membrane	GO:0004601//peroxidase activity;GO:0005509//calcium ion binding;GO:0050664//oxidoreductase activity, acting on NAD(P)H, oxygen as acceptor	GO:0006811//ion transport;GO:0006950//response to stress;GO:0055114//oxidation-reduction process;GO:0098869//cellular oxidant detoxification	gi|937942593|dbj|BAT17505.1|/0/Os12g0541300 [Oryza sativa Japonica Group]
OS05G0134400	peroxidase	0.72	1.55	6.34	5.25	10.36	17.7	36.83	6.89	12.08	17.7	peroxidase 2	K00430|1|6e-111|331|obr:102707960|peroxidase [EC:1.11.1.7]	GO:0005576//extracellular region;GO:0009505//plant-type cell wall;GO:0016023//cytoplasmic, membrane-bounded vesicle	GO:0004601//peroxidase activity;GO:0020037//heme binding;GO:0046872//metal ion binding	GO:0006979//response to oxidative stress;GO:0009664//plant-type cell wall organization;GO:0042744//hydrogen peroxide catabolic process;GO:0055114//oxidation-reduction process;GO:0098869//cellular oxidant detoxification	gi|113578118|dbj|BAF16481.1|/5.31382e-137/Os05g0134400 [Oryza sativa Japonica Group]//gi|55700997|tpe|CAH69307.1|/0/TPA: class III peroxidase 65 precursor [Oryza sativa Japonica Group]
OS06G0695500	peroxidase	0.66	1.23	2.45	1.76	7.53	13.74	22.92	11.3	13.32	14.19	peroxidase 16	K00430|1|0.0|568|dosa:Os06t0695500-01|peroxidase [EC:1.11.1.7]	GO:0005576//extracellular region;GO:0005739//mitochondrion	GO:0004601//peroxidase activity;GO:0020037//heme binding;GO:0046872//metal ion binding	GO:0006979//response to oxidative stress;GO:0042744//hydrogen peroxide catabolic process;GO:0055114//oxidation-reduction process;GO:0098869//cellular oxidant detoxification	gi|55701047|tpe|CAH69332.1|/0/TPA: class III peroxidase 90 precursor [Oryza sativa Japonica Group]
OS07G0499500	peroxidase	0.63	0.83	1.49	0.96	2.55	3.57	0.29	1.76	2.36	2.24	peroxidase 7	K00430|1|0.0|617|dosa:Os07t0499500-01|peroxidase [EC:1.11.1.7]	GO:0005576//extracellular region;GO:0009505//plant-type cell wall;GO:0016023//cytoplasmic, membrane-bounded vesicle	GO:0004601//peroxidase activity;GO:0020037//heme binding;GO:0046872//metal ion binding	GO:0006979//response to oxidative stress;GO:0009664//plant-type cell wall organization;GO:0010054//trichoblast differentiation;GO:0042744//hydrogen peroxide catabolic process;GO:0055114//oxidation-reduction process;GO:0098869//cellular oxidant detoxification	gi|113611251|dbj|BAF21629.1|/0/Os07g0499500 [Oryza sativa Japonica Group]
OS02G0236800	peroxidase	0.62	0.43	2.33	2.18	2.88	2.06	5.6	2.5	1.64	1.8	peroxidase P7	K00430|1|0.0|558|dosa:Os02t0236800-01|peroxidase [EC:1.11.1.7]	GO:0005576//extracellular region;GO:0005739//mitochondrion	GO:0004601//peroxidase activity;GO:0020037//heme binding;GO:0046872//metal ion binding	GO:0006979//response to oxidative stress;GO:0042744//hydrogen peroxide catabolic process;GO:0055114//oxidation-reduction process;GO:0098869//cellular oxidant detoxification	gi|113535924|dbj|BAF08307.1|/0/Os02g0236800 [Oryza sativa Japonica Group]
OS06G0306300	peroxidase	0.6	1.5	0.25	0.26	3.24	2.97	4.15	4.12	4.4	3.88	peroxidase 1-like	K00430|1|0.0|593|dosa:Os06t0306300-01|peroxidase [EC:1.11.1.7]	GO:0005576//extracellular region;GO:0009505//plant-type cell wall;GO:0016023//cytoplasmic, membrane-bounded vesicle	GO:0004601//peroxidase activity;GO:0020037//heme binding;GO:0046872//metal ion binding	GO:0006979//response to oxidative stress;GO:0009664//plant-type cell wall organization;GO:0042744//hydrogen peroxide catabolic process;GO:0055114//oxidation-reduction process;GO:0098869//cellular oxidant detoxification	gi|255676973|dbj|BAF19383.2|/0/Os06g0306300, partial [Oryza sativa Japonica Group]
OS03G0434800	peroxidase	0.6	0.83	3.91	3.43	4.72	3.92	6.82	2.37	4.24	5.49	peroxidase 2-like	K00430|1|0.0|628|dosa:Os03t0434800-00|peroxidase [EC:1.11.1.7]	GO:0005576//extracellular region	GO:0004601//peroxidase activity;GO:0020037//heme binding;GO:0046872//metal ion binding	GO:0006979//response to oxidative stress;GO:0042744//hydrogen peroxide catabolic process;GO:0055114//oxidation-reduction process;GO:0098869//cellular oxidant detoxification	gi|937909915|dbj|BAS84835.1|/0/Os03g0434800 [Oryza sativa Japonica Group]
OS12G0191500	peroxidase	0.54	0.81	1.69	0.92	5.66	8.05	5.15	5.3	5.43	7.05	peroxidase 43	K00430|1|0.0|578|dosa:Os12t0191500-01|peroxidase [EC:1.11.1.7]	GO:0005576//extracellular region;GO:0009505//plant-type cell wall;GO:0016023//cytoplasmic, membrane-bounded vesicle	GO:0004601//peroxidase activity;GO:0020037//heme binding;GO:0046872//metal ion binding	GO:0006979//response to oxidative stress;GO:0009664//plant-type cell wall organization;GO:0042744//hydrogen peroxide catabolic process;GO:0055114//oxidation-reduction process;GO:0098869//cellular oxidant detoxification	gi|1002311479|ref|XP_015619089.1|/0/PREDICTED: peroxidase 43 [Oryza sativa Japonica Group]
OS01G0263300	peroxidase	0.49	1.05	0.17	0.12	2.34	4.73	1.9	5.88	5.1	3.31	peroxidase 72	K00430|1|0.0|653|dosa:Os01t0263300-01|peroxidase [EC:1.11.1.7]	GO:0005576//extracellular region	GO:0004601//peroxidase activity;GO:0020037//heme binding;GO:0046872//metal ion binding	GO:0006979//response to oxidative stress;GO:0042744//hydrogen peroxide catabolic process;GO:0055114//oxidation-reduction process;GO:0098869//cellular oxidant detoxification	gi|125525283|gb|EAY73397.1|/0/hypothetical protein OsI_01277 [Oryza sativa Indica Group]
OS01G0787000	peroxidase	0.38	0.87	1.69	0.93	2.26	3.41	3.8	1.54	1.93	0.78	peroxidase 56	K00430|1|8e-118|341|obr:102702797|peroxidase [EC:1.11.1.7]	GO:0005576//extracellular region;GO:0009505//plant-type cell wall;GO:0016023//cytoplasmic, membrane-bounded vesicle	GO:0004601//peroxidase activity;GO:0020037//heme binding;GO:0046872//metal ion binding	GO:0006979//response to oxidative stress;GO:0009664//plant-type cell wall organization;GO:0042744//hydrogen peroxide catabolic process;GO:0055114//oxidation-reduction process;GO:0098869//cellular oxidant detoxification	gi|55700905|tpe|CAH69261.1|/0/TPA: class III peroxidase 19 precursor [Oryza sativa Japonica Group]//gi|55700905|tpe|CAH69261.1|/1.14331e-136/TPA: class III peroxidase 19 precursor [Oryza sativa Japonica Group]
OS01G0543100	peroxidase	0.38	0.19	1.59	0.68	0.18	0.37	0.36	0.1	0.07	0	peroxidase 72	K00430|1|0.0|659|dosa:Os01t0543100-01|peroxidase [EC:1.11.1.7]	GO:0005576//extracellular region;GO:0016023//cytoplasmic, membrane-bounded vesicle	GO:0004601//peroxidase activity;GO:0020037//heme binding;GO:0046872//metal ion binding	GO:0006979//response to oxidative stress;GO:0042744//hydrogen peroxide catabolic process;GO:0055114//oxidation-reduction process;GO:0098869//cellular oxidant detoxification	gi|55700901|tpe|CAH69259.1|/0/TPA: class III peroxidase 17 precursor [Oryza sativa Japonica Group]
OS01G0360200	peroxidase	0.35	1.4	0.56	0.62	2.26	2.76	8.02	11.57	1.93	2.28	respiratory burst oxidase homolog protein B	K13447|1|0.0|1741|dosa:Os01t0360200-01|respiratory burst oxidase [EC:1.6.3.- 1.11.1.-]	GO:0016021//integral component of membrane	GO:0004601//peroxidase activity;GO:0005509//calcium ion binding;GO:0016174//NAD(P)H oxidase activity;GO:0043621//protein self-association	GO:0006826//iron ion transport;GO:0009408//response to heat;GO:0009845//seed germination;GO:0010106//cellular response to iron ion starvation;GO:0010167//response to nitrate;GO:0015706//nitrate transport;GO:0055114//oxidation-reduction process;GO:0098869//cellular oxidant detoxification	gi|75112755|sp|Q5ZAJ0.1|RBOHB_ORYSJ/0/RecName: Full=Respiratory burst oxidase homolog protein B; AltName: Full=NADPH oxidase RBOHB; Short=OsrbohB
OS04G0688100	peroxidase	0.34	1.1	0.21	0.22	3.92	7.68	22.09	15	3.81	2.68	cationic peroxidase SPC4	K00430|1|0.0|666|dosa:Os04t0688100-01|peroxidase [EC:1.11.1.7]	GO:0005576//extracellular region;GO:0009505//plant-type cell wall;GO:0016023//cytoplasmic, membrane-bounded vesicle	GO:0004601//peroxidase activity;GO:0020037//heme binding;GO:0046872//metal ion binding	GO:0006979//response to oxidative stress;GO:0009664//plant-type cell wall organization;GO:0042744//hydrogen peroxide catabolic process;GO:0055114//oxidation-reduction process;GO:0098869//cellular oxidant detoxification	gi|38345506|emb|CAE01785.2|/0/OSJNBa0039K24.4 [Oryza sativa Japonica Group]
OS03G0121300	peroxidase	0.29	0.46	0	0	0.59	1.6	1.53	1.7	0.16	0.44	peroxidase 5	K00430|1|4e-81|246|dosa:Os03t0121300-01|peroxidase [EC:1.11.1.7]	GO:0005576//extracellular region;GO:0005739//mitochondrion;GO:0009505//plant-type cell wall;GO:0016023//cytoplasmic, membrane-bounded vesicle	GO:0004601//peroxidase activity;GO:0020037//heme binding;GO:0046872//metal ion binding	GO:0006979//response to oxidative stress;GO:0009664//plant-type cell wall organization;GO:0042744//hydrogen peroxide catabolic process;GO:0055114//oxidation-reduction process;GO:0098869//cellular oxidant detoxification	gi|55700935|tpe|CAH69276.1|/0/TPA: class III peroxidase 34 precursor [Oryza sativa Japonica Group]//gi|937907112|dbj|BAS82032.1|/5.55073e-83/Os03g0121300, partial [Oryza sativa Japonica Group]
OS01G0855200	peroxidase	0.28	0.54	1.15	0.6	1.5	1.57	12.78	0.76	1.08	1.17	uncharacterized LOC4324827	-	GO:0009536//plastid	GO:0004601//peroxidase activity	GO:0098869//cellular oxidant detoxification	gi|56784432|dbj|BAD82471.1|/0/peroxidase-like protein [Oryza sativa Japonica Group]
OS01G0962700	peroxidase	0.26	0.22	0.28	0.25	1.46	3.68	13.26	0.82	0.95	0.88	cationic peroxidase SPC4	K00430|1|0.0|612|dosa:Os01t0962700-01|peroxidase [EC:1.11.1.7]	GO:0005576//extracellular region;GO:0009505//plant-type cell wall;GO:0016023//cytoplasmic, membrane-bounded vesicle	GO:0004601//peroxidase activity;GO:0020037//heme binding;GO:0046872//metal ion binding	GO:0006979//response to oxidative stress;GO:0009664//plant-type cell wall organization;GO:0042744//hydrogen peroxide catabolic process;GO:0055114//oxidation-reduction process;GO:0098869//cellular oxidant detoxification	gi|55700907|tpe|CAH69262.1|/0/TPA: class III peroxidase 20 precursor [Oryza sativa Japonica Group]
OS04G0656800	peroxidase	0.22	0.2	0	0	0.95	1.6	5.83	0.73	0.55	0.25	peroxidase 16	K00430|1|0.0|603|dosa:Os04t0656800-01|peroxidase [EC:1.11.1.7]	GO:0005576//extracellular region;GO:0005739//mitochondrion	GO:0004601//peroxidase activity;GO:0020037//heme binding;GO:0046872//metal ion binding	GO:0006979//response to oxidative stress;GO:0042744//hydrogen peroxide catabolic process;GO:0055114//oxidation-reduction process;GO:0098869//cellular oxidant detoxification	gi|113565691|dbj|BAF16034.1|/0/Os04g0656800 [Oryza sativa Japonica Group]
OS01G0327250	peroxidase	0.2	0.29	0.52	0.43	0	1.1	33.65	1.82	5.29	4.2	-	K00430|1|5e-132|382|bdi:100821101|peroxidase [EC:1.11.1.7]	GO:0005576//extracellular region;GO:0009505//plant-type cell wall;GO:0016023//cytoplasmic, membrane-bounded vesicle	GO:0004601//peroxidase activity;GO:0020037//heme binding;GO:0046872//metal ion binding	GO:0006979//response to oxidative stress;GO:0009664//plant-type cell wall organization;GO:0042744//hydrogen peroxide catabolic process;GO:0055114//oxidation-reduction process;GO:0098869//cellular oxidant detoxification	gi|52077578|dbj|BAD45703.1|/4.14185e-176/putative peroxidase [Oryza sativa Japonica Group]
OS04G0628200	peroxidase	0.2	0.27	0.15	0.27	0.49	0.58	1.06	1.84	0.71	0.49	-	K00430|1|0.0|556|osa:9267450|peroxidase [EC:1.11.1.7]	GO:0005576//extracellular region;GO:0016023//cytoplasmic, membrane-bounded vesicle	GO:0004601//peroxidase activity;GO:0020037//heme binding;GO:0046872//metal ion binding	GO:0006979//response to oxidative stress;GO:0042744//hydrogen peroxide catabolic process;GO:0055114//oxidation-reduction process;GO:0098869//cellular oxidant detoxification	gi|39546235|emb|CAE04244.3|/0/OSJNBa0089N06.5 [Oryza sativa Japonica Group]
OS06G0681600	peroxidase	0.17	0.43	0.54	0.32	2.71	5.93	31.43	5.04	4.67	4.78	peroxidase 3	K00430|1|4e-105|333|dosa:Os06t0681600-01|peroxidase [EC:1.11.1.7]	GO:0005576//extracellular region;GO:0009505//plant-type cell wall;GO:0016023//cytoplasmic, membrane-bounded vesicle	GO:0004601//peroxidase activity;GO:0020037//heme binding;GO:0046872//metal ion binding	GO:0006979//response to oxidative stress;GO:0009664//plant-type cell wall organization;GO:0042744//hydrogen peroxide catabolic process;GO:0055114//oxidation-reduction process;GO:0098869//cellular oxidant detoxification	gi|55701045|tpe|CAH69331.1|/0/TPA: class III peroxidase 89 precursor [Oryza sativa Japonica Group]//gi|937924237|dbj|BAS99154.1|/5.34182e-112/Os06g0681600 [Oryza sativa Japonica Group]
OS06G0547400	peroxidase	0.15	0.14	0.5	0.26	1.3	4.83	7.22	1.22	1.83	2.83	peroxidase P7	K00430|1|0.0|600|dosa:Os06t0547400-01|peroxidase [EC:1.11.1.7]	GO:0005576//extracellular region;GO:0016023//cytoplasmic, membrane-bounded vesicle	GO:0004601//peroxidase activity;GO:0020037//heme binding;GO:0046872//metal ion binding	GO:0006979//response to oxidative stress;GO:0042744//hydrogen peroxide catabolic process;GO:0055114//oxidation-reduction process;GO:0098869//cellular oxidant detoxification	gi|1002279095|ref|XP_015643864.1|/0/PREDICTED: peroxidase P7 [Oryza sativa Japonica Group]
OS01G0270501	peroxidase	0.14	4.58	12.5	4.93	10.88	16.62	20.67	44.95	18.46	4.35	-	K00430|1|6e-146|413|dosa:Os01t0270300-01|peroxidase [EC:1.11.1.7]	GO:0005576//extracellular region;GO:0009505//plant-type cell wall;GO:0016023//cytoplasmic, membrane-bounded vesicle	GO:0004601//peroxidase activity;GO:0020037//heme binding;GO:0046872//metal ion binding	GO:0006979//response to oxidative stress;GO:0009664//plant-type cell wall organization;GO:0042744//hydrogen peroxide catabolic process;GO:0055114//oxidation-reduction process;GO:0098869//cellular oxidant detoxification	gi|55700875|tpe|CAH69247.1|/5.6834e-145/TPA: class III peroxidase 4 precursor [Oryza sativa Japonica Group]
OS07G0677200	peroxidase	0.14	0.19	0.84	0.91	2.33	0.98	16.66	0.81	0.41	1.21	peroxidase 2-like	K00430|1|1e-89|270|dosa:Os07t0677200-01|peroxidase [EC:1.11.1.7]	GO:0005576//extracellular region;GO:0016023//cytoplasmic, membrane-bounded vesicle	GO:0004601//peroxidase activity;GO:0020037//heme binding;GO:0046872//metal ion binding	GO:0006979//response to oxidative stress;GO:0042744//hydrogen peroxide catabolic process;GO:0055114//oxidation-reduction process;GO:0098869//cellular oxidant detoxification	gi|34393251|dbj|BAC83103.1|/0/peroxidase [Oryza sativa Japonica Group]//gi|937928290|dbj|BAT03207.1|/5.78671e-91/Os07g0677200, partial [Oryza sativa Japonica Group]
OS02G0236600	peroxidase	0.13	0.58	1.94	1.46	2.95	4.82	8.95	4.53	3.95	7.39	peroxidase P7	K00430|1|0.0|540|dosa:Os02t0236600-01|peroxidase [EC:1.11.1.7]	GO:0005576//extracellular region	GO:0004601//peroxidase activity;GO:0020037//heme binding;GO:0046872//metal ion binding	GO:0006979//response to oxidative stress;GO:0042744//hydrogen peroxide catabolic process;GO:0055114//oxidation-reduction process;GO:0098869//cellular oxidant detoxification	gi|55700921|tpe|CAH69269.1|/0/TPA: class III peroxidase 27 precursor [Oryza sativa Japonica Group]
OS01G0327400	peroxidase	0.12	0.08	0.54	0.67	1.84	3.11	13.89	1.31	2.89	3.43	peroxidase 1	K00430|1|0.0|609|dosa:Os01t0327400-01|peroxidase [EC:1.11.1.7]	GO:0005576//extracellular region;GO:0009505//plant-type cell wall;GO:0016023//cytoplasmic, membrane-bounded vesicle	GO:0004601//peroxidase activity;GO:0020037//heme binding;GO:0046872//metal ion binding	GO:0006979//response to oxidative stress;GO:0009664//plant-type cell wall organization;GO:0042744//hydrogen peroxide catabolic process;GO:0055114//oxidation-reduction process;GO:0098869//cellular oxidant detoxification	gi|55700899|tpe|CAH74220.1|/0/TPA: class III peroxidase 16 precursor [Oryza sativa Japonica Group]
OS03G0563600	peroxidase	0.12	0.51	0.04	0	0.53	0.65	0.75	0.38	1.05	0.58	peroxidase 27	K00430|1|0.0|613|dosa:Os03t0563600-01|peroxidase [EC:1.11.1.7]	GO:0005576//extracellular region;GO:0005739//mitochondrion;GO:0009505//plant-type cell wall;GO:0016023//cytoplasmic, membrane-bounded vesicle	GO:0004601//peroxidase activity;GO:0020037//heme binding;GO:0046872//metal ion binding	GO:0006979//response to oxidative stress;GO:0009664//plant-type cell wall organization;GO:0042744//hydrogen peroxide catabolic process;GO:0055114//oxidation-reduction process;GO:0098869//cellular oxidant detoxification	gi|55700965|tpe|CAH69291.1|/0/TPA: class III peroxidase 49 precursor [Oryza sativa Japonica Group]
OS05G0135200	peroxidase	0.1	0.27	1.68	0.96	1.53	1.77	1.37	0.26	0.62	1.38	peroxidase 5	K00430|1|0.0|634|dosa:Os05t0135200-01|peroxidase [EC:1.11.1.7]	GO:0005576//extracellular region;GO:0005739//mitochondrion;GO:0009505//plant-type cell wall	GO:0004601//peroxidase activity;GO:0020037//heme binding;GO:0046872//metal ion binding	GO:0006979//response to oxidative stress;GO:0009664//plant-type cell wall organization;GO:0042744//hydrogen peroxide catabolic process;GO:0055114//oxidation-reduction process;GO:0098869//cellular oxidant detoxification	gi|937917227|dbj|BAS92145.1|/0/Os05g0135200, partial [Oryza sativa Japonica Group]
OS02G0161800	peroxidase	0.09	0.03	0	0.07	0.21	0.45	0.49	0.66	1.23	0.32	peroxidase 3	K00430|1|0.0|547|dosa:Os02t0161800-01|peroxidase [EC:1.11.1.7]	GO:0005576//extracellular region;GO:0005739//mitochondrion;GO:0009505//plant-type cell wall;GO:0016020//membrane;GO:0016023//cytoplasmic, membrane-bounded vesicle	GO:0004601//peroxidase activity;GO:0020037//heme binding;GO:0046872//metal ion binding	GO:0006979//response to oxidative stress;GO:0009664//plant-type cell wall organization;GO:0042744//hydrogen peroxide catabolic process;GO:0055114//oxidation-reduction process;GO:0098869//cellular oxidant detoxification	gi|113535510|dbj|BAF07893.1|/0/Os02g0161800 [Oryza sativa Japonica Group]
OS11G0537375	peroxidase	0.08	0.37	0.56	0.52	1.82	4.35	17.52	1.37	1.45	0.98	-	K13447|1|0.0|562|obr:102709038|respiratory burst oxidase [EC:1.6.3.- 1.11.1.-]	GO:0016021//integral component of membrane	GO:0004601//peroxidase activity;GO:0005509//calcium ion binding;GO:0050664//oxidoreductase activity, acting on NAD(P)H, oxygen as acceptor	GO:0055114//oxidation-reduction process;GO:0098869//cellular oxidant detoxification	gi|218185875|gb|EEC68302.1|/0/hypothetical protein OsI_36373 [Oryza sativa Indica Group]
OS01G0327100	peroxidase	0.06	0.39	0.74	0.36	1.76	4.23	88.31	2.9	4.14	6.08	peroxidase 1	K00430|1|5e-144|420|bdi:100821101|peroxidase [EC:1.11.1.7]	GO:0005576//extracellular region;GO:0009505//plant-type cell wall;GO:0016023//cytoplasmic, membrane-bounded vesicle	GO:0004601//peroxidase activity;GO:0020037//heme binding;GO:0046872//metal ion binding	GO:0006979//response to oxidative stress;GO:0009664//plant-type cell wall organization;GO:0042744//hydrogen peroxide catabolic process;GO:0055114//oxidation-reduction process;GO:0098869//cellular oxidant detoxification	gi|55700897|tpe|CAH69258.1|/0/TPA: class III peroxidase 15 precursor [Oryza sativa Japonica Group]//gi|937895900|dbj|BAS71880.1|/0/Os01g0327100, partial [Oryza sativa Japonica Group]
OS01G0378100	peroxidase	0.05	0.21	0.47	0.57	1.66	3.42	3.89	1.78	4.38	7.2	-	K00430|1|6e-75|244|dosa:Os01t0378100-01|peroxidase [EC:1.11.1.7]	GO:0005576//extracellular region	GO:0004601//peroxidase activity;GO:0020037//heme binding;GO:0046872//metal ion binding	GO:0006979//response to oxidative stress;GO:0042744//hydrogen peroxide catabolic process;GO:0055114//oxidation-reduction process;GO:0098869//cellular oxidant detoxification	gi|937896236|dbj|BAS72216.1|/5.64849e-74/Os01g0378100, partial [Oryza sativa Japonica Group]
OS03G0752400	peroxidase	0.05	0.19	0.62	0.25	0.54	0.32	1.41	1.27	0.42	0.06	-	K00430|1|1e-08|59.3|bdi:100822183|peroxidase [EC:1.11.1.7]!K03006|2|3e-08|57.4|ppp:PHYPADRAFT_173475|DNA-directed RNA polymerase II subunit RPB1 [EC:2.7.7.6]!K14325|3|6e-08|57.0|cit:102613079|RNA-binding protein with serine-rich domain 1	-	-	-	gi|937911504|dbj|BAS86424.1|/1.30731e-149/Os03g0752400, partial [Oryza sativa Japonica Group]
OS03G0762300	peroxidase	0.04	0.03	0.11	0	0.06	0.68	4.96	0.11	0.27	0.57	peroxidase 51	K00430|1|0.0|644|dosa:Os03t0762300-01|peroxidase [EC:1.11.1.7]	GO:0005576//extracellular region	GO:0004601//peroxidase activity;GO:0020037//heme binding;GO:0046872//metal ion binding	GO:0006979//response to oxidative stress;GO:0042744//hydrogen peroxide catabolic process;GO:0055114//oxidation-reduction process;GO:0098869//cellular oxidant detoxification	gi|113549829|dbj|BAF13272.1|/0/Os03g0762300 [Oryza sativa Japonica Group]//gi|55700967|tpe|CAH69292.1|/0/TPA: class III peroxidase 50 precursor [Oryza sativa Japonica Group]
OS02G0833900	peroxidase	0.04	0.26	1.48	1	1.25	2.44	12.31	3.93	2.49	3.21	peroxidase 64	K00430|1|7e-176|496|obr:102715917|peroxidase [EC:1.11.1.7]	GO:0005576//extracellular region;GO:0009505//plant-type cell wall;GO:0016023//cytoplasmic, membrane-bounded vesicle	GO:0004601//peroxidase activity;GO:0020037//heme binding;GO:0046872//metal ion binding	GO:0006979//response to oxidative stress;GO:0009664//plant-type cell wall organization;GO:0010413//glucuronoxylan metabolic process;GO:0042744//hydrogen peroxide catabolic process;GO:0045491//xylan metabolic process;GO:0045492//xylan biosynthetic process;GO:0055114//oxidation-reduction process;GO:0098869//cellular oxidant detoxification	gi|113538169|dbj|BAF10552.1|/9.54434e-155/Os02g0833900 [Oryza sativa Japonica Group]//gi|55700931|tpe|CAH69274.1|/0/TPA: class III peroxidase 32 precursor [Oryza sativa Japonica Group]
OS08G0453716	peroxidase	0.04	0.07	0.05	0.06	0	0.18	1.44	0.12	0.1	0.08	-	K13447|1|0.0|224|zma:103643238|respiratory burst oxidase [EC:1.6.3.- 1.11.1.-]	GO:0016021//integral component of membrane	GO:0004601//peroxidase activity;GO:0005509//calcium ion binding;GO:0050664//oxidoreductase activity, acting on NAD(P)H, oxygen as acceptor	GO:0055114//oxidation-reduction process;GO:0098869//cellular oxidant detoxification	gi|42408606|dbj|BAD09781.1|/0/putative respiratory burst oxidase protein E [Oryza sativa Japonica Group]
OS10G0109300	peroxidase	0.03	0.55	0.24	0.11	2.24	4.95	3.13	2.89	6.39	7.51	peroxidase A2	K00430|1|0.0|626|dosa:Os10t0109300-01|peroxidase [EC:1.11.1.7]	GO:0005576//extracellular region;GO:0016023//cytoplasmic, membrane-bounded vesicle	GO:0004601//peroxidase activity;GO:0020037//heme binding;GO:0046872//metal ion binding	GO:0006979//response to oxidative stress;GO:0042744//hydrogen peroxide catabolic process;GO:0055114//oxidation-reduction process;GO:0098869//cellular oxidant detoxification	gi|937934706|dbj|BAT09620.1|/0/Os10g0109300, partial [Oryza sativa Japonica Group]
[truncated: 526 more rows]
